# Supplementary material for: Transcriptomic Time-Series Analyses of Gene Expression Profile During Zygotic Embryo Development in Picea mongolica
Source: Front Genet. 2021 Sep 29;12:738649. doi: 10.3389/fgene.2021.738649 (PMC8513737; doi:10.3389/fgene.2021.738649)
Supplement: Supplementary file 1 [file Table2.XLSX]

## Sheet: tiqu_gene
gene_ID	SDYS1	SDYS2	SDYS3	SDYS4	SDYS5	SDYS6
Pm96649g0010	535.599	5.36341	3.13387	9.97908	1.24315	0.0703797
Pm10103335g0010	460.362	6.90008	0.0382093	0	0	0
Pm9989575g0010	456.294	8.53002	0	0	0	0
Pm195978g0020	423.563	12.1342	0.476843	0.519299	0.691222	0.125913
Pm10425868g0010	426.757	9.08885	0.0197588	0	0	0
Pm195978g0010	343.63	9.17364	0.431702	0.285261	0.350754	0.0295019
Pm313447g0010	304.822	19.8537	0.567714	0.299702	0.0378399	0
Pm245850g0010	294.069	14.7972	0.645591	0.185321	0.00653527	0
Pm13199g0010	224.462	14.6956	2.30827	1.12974	0.0388542	0
Pm118621g0010	214.647	11.0746	0.180757	0	0.0235554	0
Pm10429177g0020	182.684	16.7783	2.53359	0.362937	0.0576411	0.0198262	PF14569:Zinc-binding RING-finger
Pm451633g0010	176.83	21.3887	1.18378	0.229653	0	0
Pm10434370g0040	171.561	19.7246	1.87609	0.368157	0.106259	0
Pm11426g0010	178.611	4.12527	0.0978958	0.115281	0	0
Pm141g0010	175.276	5.68335	0.0438964	0.0047583	0.0384076	0
Pm130934g0010	157.374	19.127	2.7298	0.517893	0.041916	0.0833948
Pm233898g0010	156.049	8.00988	2.35798	5.79083	3.19988	0.328938
Pm101790g0010	122.854	14.3942	3.32398	1.02149	0.192863	4.76908	PF00249:Myb-like DNA-binding doPmin
Pm6905336g0010	123.136	8.62026	9.35701	0.0248649	0.0534272	0
novel.1254	117.317	19.3898	0.496636	0.763868	0.391555	0.241541
Pm1898036g0010	123.998	5.92892	2.14804	1.55172	0.58064	0.453282
Pm59794g0010	122.97	6.63512	0.761227	0.741242	0.364098	0.0264581
Pm140235g0010	106.924	19.1692	2.43452	1.55279	0.850566	0.0154623
Pm20014g0010	129.529	0.906622	0.0717902	0	0	0
Pm19693g0010	123.094	3.74553	0.0776577	0	0	0
Pm10146282g0010	104.748	10.3537	3.66043	6.93835	0.809837	0.160971
Pm18939g0010	101.549	14.415	4.08276	2.14099	1.07008	1.12191
Pm8061832g0010	102.797	17.7144	1.04716	0.342254	0.391769	0
novel.7870	109.328	2.45391	1.3755	7.55816	0.485278	0
Pm202088g0010	108.573	10.1625	1.50053	0.356322	0	0	PF00249:Myb-like DNA-binding doPmin
Pm10431198g0020	97.9869	19.5593	1.66746	0.453155	0.127396	0
Pm10435010g0010	117.834	1.41905	0	0.121617	0	0.0615823
Pm10436788g0010	93.2499	14.1753	2.97408	2.36401	0.393601	0.0155046
Pm10427673g0020	95.2734	3.27539	0.995718	7.68364	3.41204	2.49454
Pm58340g0010	91.8248	12.8912	2.65954	2.41848	0.949926	1.25471
Pm3486g0010	104.73	4.65679	0.604559	1.05115	0.0765776	0
Pm10429279g0010	89.026	13.1798	1.86126	2.23183	0.863293	0.90842
Pm138907g0010	98.5308	4.63641	0.457744	0.532541	0.120032	0
Pm102132g0010	89.0867	12.6852	0.66125	0.360906	0	0
Pm292549g0010	88.3358	4.88886	2.15898	4.09564	0.42764	0.298364
Pm10435570g0010	82.0119	8.61922	1.16834	2.0877	0.209491	0.0413841
Pm820g0020	69.0094	20.7933	1.42379	0.348998	0.273738	0
Pm898370g0010	79.9082	1.7972	2.278	2.46137	1.73374	3.59602
Pm958384g0010	67.5615	12.7573	8.16477	1.34467	0.353883	0.251149
Pm10436651g0010	71.6282	11.1093	2.82636	3.99159	0.188989	0.169767
Pm139238g0010	76.1496	9.66913	1.86843	1.09437	0.485801	0	PF00249:Myb-like DNA-binding doPmin
Pm5904g0010	67.7257	17.2838	1.3525	0.42725	0.344179	0.367273
Pm38411g0010	81.4242	4.71719	0.549434	0.224681	0	0
Pm9538474g0010	68.7115	12.3268	1.87285	1.80715	1.38283	0
Pm107952g0020	63.3327	10.8533	3.90617	4.90897	2.41061	0.46115
Pm140697g0010	72.7054	10.5215	0.419884	0.609136	0.236882	0
Pm905396g0010	66.7811	14.1489	1.67726	0.972963	0.533255	0.184267
Pm80306g0010	59.5692	10.381	6.40626	4.83845	2.74813	0.289835
Pm820g0010	67.5858	13.786	1.55377	0.538908	0.0596741	0
Pm18616g0010	63.8208	11.6659	2.3637	1.52218	1.42247	1.93926	PF00320:GATA zinc finger
Pm673025g0010	62.2252	14.2768	2.11754	2.45719	0.457352	0.0531058
Pm10427673g0010	70.7398	1.78628	0.502053	4.36309	2.37988	1.5424
Pm21627g0010	76.3977	3.97405	0.240703	0.0454304	0.123828	0.0816955
Pm10431938g0010	61.1759	12.0504	7.29278	0.0169081	0	0.0225215
Pm8925g0010	67.8113	7.06261	1.67249	2.57085	0.419614	0.248587
Pm140838g0010	57.7888	12.8505	3.52249	1.45435	2.86809	0.0303778
Pm131587g0010	56.7697	10.1055	1.10669	4.6962	3.40495	0.967198
Pm15029g0010	57.441	6.60782	5.66414	5.17856	1.41658	0.0164219
novel.4622	67.1873	7.59624	0.22905	0.0120388	0.0238535	0.0710486
Pm1552801g0010	66.7844	4.85394	0.314413	1.07953	0.197412	0.228491
Pm17476g0010	50.413	8.23818	3.22934	5.1256	5.3388	0.684252
Pm199566g0010	59.5358	5.1917	0.626689	6.86356	0.139484	0
Pm182501g0010	49.5623	12.6772	4.51971	3.56425	1.27244	0.0438457
Pm90447g0010	52.0992	16.4334	1.41304	1.27249	0.260355	0.0671806
Pm128034g0010	63.5447	2.61173	0.0768717	0.0313108	4.64687	0.341701
Pm12171g0010	46.7253	17.6191	2.93976	3.3534	0.444492	0	ap2
novel.6854	69.48	1.22058	0	0	0.00587965	0.00927902	PF13639:Ring finger doPmin
Pm428433g0010	50.4411	13.2846	2.19509	3.99392	0.305949	0.0691546
Pm2912g0010	61.3253	6.80936	0.731832	0.500943	0.0535511	0.0354723
Pm8574268g0010	50.8763	9.91016	2.58855	4.38779	0.76175	0	ap2
Pm464031g0010	52.5697	8.23312	1.05837	1.61591	2.79438	0.610859
Pm9366818g0010	54.2229	5.46581	3.26847	1.7923	2.05586	0.0197814
Pm10434286g0010	44.3897	10.1353	4.73594	3.55688	2.84484	0.708434
Pm365387g0010	41.1582	4.95643	1.61305	2.34761	16.0474	0.0189484
Pm10435514g0020	53.1984	3.70449	4.04826	4.75115	0.233248	0
Pm10365511g0010	43.0868	19.0768	1.73419	1.92917	0.101491	0
Pm10436001g0030	56.5491	5.26191	1.51273	0.93544	0.582602	0.22952
Pm265205g0010	42.6382	12.4886	5.53152	3.76774	0.60457	0
Pm4125382g0010	41.6639	13.3074	2.02488	1.76808	1.42624	3.97554
novel.1042	57.7974	4.66707	0.675248	0.293347	0.494734	0
Pm8841793g0010	57.0947	2.46366	0.602995	2.63577	0.802623	0
Pm43406g0010	63.0067	0.0146587	0.0525294	0	0.0234313	0
novel.6284	59.945	1.69782	0.0296955	0.108673	1.12919	0.00799762
Pm8342156g0010	51.489	7.80027	3.08671	0.270878	0.0518714	0.0284226
Pm42440g0010	37.6632	8.19997	4.4883	5.63828	3.43467	2.2431
Pm424619g0010	52.6993	7.68037	1.04228	0.188931	0	0
novel.21	47.3744	10.8984	2.10483	0.70415	0.160169	0
Pm139924g0010	48.3171	6.743	0.283192	0.110351	0.491218	4.94205	myb
Pm18076g0010	35.3495	23.2537	0.932373	0.212282	0.0680411	0.0240321
Pm9145466g0010	35.949	17.9746	2.55372	2.94002	0.375546	0
Pm4960755g0010	34.8683	18.2286	2.65431	2.13123	1.3547	0.0577647
Pm10431404g0010	42.5202	11.056	1.8042	2.29538	1.26897	0.022599
Pm118589g0010	40.9502	13.8122	1.91713	0.979452	0.640339	0.22627
Pm8982287g0010	55.3999	0.513795	0.0653471	2.26715	0.173631	0.0625598
Pm9178176g0010	43.7046	9.77347	2.18119	2.22271	0.325049	0.0461969
Pm8925g0020	52.2851	3.36987	0.799284	1.20941	0.418766	0.0763376
Pm589691g0010	47.9122	6.82149	0.684205	0.637857	0.556039	0
Pm179817g0010	45.6357	6.32729	2.3425	0.918328	0.920497	0.164451
Pm9571224g0010	31.6637	11.9588	8.26721	2.96421	1.18104	0.168225
Pm10435501g0020	41.768	2.39577	7.9203	3.29224	0.605836	0.0729864
Pm7447685g0010	45.8126	4.70877	2.29009	3.05166	0.0866404	0.0543623
novel.7823	48.8875	5.58417	0.990903	0.166207	0	0
Pm10429505g0020	31.4442	12.6679	1.4201	9.01653	1.08	0
Pm28666g0010	32.153	13.0272	3.73052	3.26787	2.80908	0.459823
Pm76307g0020	38.2821	4.09479	11.4039	0.306902	1.14998	0.0637869
Pm16054g0010	38.0424	8.34792	0.75112	3.01482	2.00628	3.13744
Pm76578g0010	53.3947	0.847013	0.0818628	0.176879	0.0374235	0
Pm102072g0010	46.0744	5.37712	0.521713	2.09913	0.355436	0
Pm52440g0010	30.2342	11.9251	6.56455	2.60066	2.4076	0.14897	PF03634:TCP family transcription factor
Pm4501g0010	35.3691	13.0702	1.04507	2.52751	1.67875	0.072352
Pm10435819g0010	31.121	7.82595	4.48438	3.88378	3.36977	3.0405
Pm893g0010	34.6871	12.5738	2.08741	2.73068	0.669045	0.944792
Pm5322154g0010	40.8132	9.71995	1.13453	0.923045	0.664669	0.29757
Pm93032g0010	33.8462	16.2954	3.19938	0.156941	0.0157036	0.00615823
Pm102966g0010	39.6077	8.57142	3.03953	1.7042	0.240068	0.130794
Pm89348g0010	49.0159	3.97803	0.156124	0	0.0186808	0.0469749
Pm10435354g0010	33.9263	14.4647	2.59102	1.94473	0.0397365	0
Pm8135787g0010	35.4902	8.23048	6.26488	1.24499	1.00646	0.161417
Pm10436587g0010	35.1774	7.27288	6.64899	3.1929	0.0954047	0
Pm104140g0010	46.325	2.60644	0.254832	0.0796348	1.06486	1.59003
Pm105329g0010	47.3973	4.12153	0.0576886	0	0	0.0177019
Pm1589g0010	42.5415	6.49523	1.19735	1.20997	0.126121	0	PF00249:Myb-like DNA-binding doPmin
novel.6665	47.2499	3.96114	0.0391693	0.070933	0	0.0467048
Pm10431232g0010	37.4724	8.74649	2.37755	1.0626	0.837666	0.101573
Pm39151g0010	36.0168	8.54071	3.42355	0.892391	1.00291	0.167365
Pm954466g0010	34.6925	5.39101	2.08469	4.35296	1.87164	1.39039
novel.5037	47.2437	2.433	0.0158361	0	0	0
Pm9323664g0010	43.05	6.63034	0	0	0	0
Pm101764g0010	33.311	7.23567	4.83795	3.03188	1.1598	0
novel.10087	48.2373	1.15614	0	0	0.0287151	0
Pm6596722g0010	35.5578	9.86902	1.27867	1.66247	0.442557	0.295595
Pm45356g0010	41.144	5.61531	0.791068	1.43784	0.0706367	0
Pm853384g0010	42.1238	3.84917	0.46366	0.403791	0.597894	1.50227
Pm65830g0010	46.325	0.726899	0.178712	0.0241795	0.174992	1.31983
Pm476672g0010	33.5352	7.99908	3.42913	1.97718	0.893278	0.0201871
novel.4858	47.3107	0.220619	0	0	0.0302754	0.0618332
Pm1042558g0010	31.6464	4.85677	4.62825	3.3346	2.38161	0.725182
Pm566096g0010	33.3013	2.13429	7.07364	1.86003	3.19098	0
Pm10428138g0010	35.351	3.47212	2.61287	2.18241	2.38227	1.0178
Pm10432121g0010	31.9881	11.1016	1.95425	0.793374	0.747171	0
Pm123283g0010	44.8348	1.45356	0	0	0	0
Pm140902g0010	40.742	2.19446	0.371165	2.0446	0.566223	0.199842
Pm23745g0010	37.9382	1.97124	3.65996	1.59866	0.53455	0.0902588
Pm10436582g0020	33.0227	4.41025	3.98776	3.07738	0.331855	0.957899
Pm10435374g0010	33.4262	6.39655	2.49706	2.30577	0.791036	0.185362
novel.5877	42.1443	3.3131	0.0590834	0.0553465	0	0
Pm9136g0010	36.0037	7.85222	0.524837	0.581075	0.0617948	0
Pm10432947g0010	30.3316	7.65759	0.126973	0.273852	0.647627	4.81875
Pm10383141g0010	38.5776	0.87333	4.12973	0	0.0613203	0
Pm19496g0010	39.5303	2.52652	0	0	0	0
Pm10382711g0010	37.127	2.2382	1.00012	0.216849	1.20869	0.0930275
Pm698612g0010	31.2919	8.79969	1.05106	0.55482	0.11004	0.0332129
Pm10427033g0010	39.9909	1.14609	0.137494	0.209184	0.151965	0.0519499
Pm3482g0010	40.5444	0.200956	0.0284631	0.51635	0.055343	0
Pm70684g0010	36.9677	4.10609	0.0719065	0	0	0
Pm10429177g0030	37.7406	3.24966	0	0.0251415	0	0
Pm131805g0010	35.6644	3.06511	0.695416	0.841128	0.410974	0.0822783
Pm203992g0010	35.0273	3.6697	1.14503	0.557239	0.267324	0.0379594
Pm10427740g0010	30.6825	5.92143	3.065	0.557164	0.31994	0.060172
novel.7101	38.4256	1.81496	0.104457	0	0	0
Pm630451g0010	32.4404	4.77598	1.35933	0.841801	0.482309	0.0372467
Pm10431385g0010	34.0237	0.979699	0.256336	4.02971	0.211539	0
Pm6005856g0010	35.088	3.88405	0.24602	0.0857236	0	0
novel.1601	32.6211	4.15952	1.72691	0.127903	0.516448	0
Pm49815g0010	32.3104	6.1572	0.108383	0	0	0
Pm888837g0010	32.6124	3.25117	1.04236	0.781378	0.626519	0
Pm9211200g0010	34.4744	2.25643	0.335133	0.227457	0.283784	0
novel.6949	33.7449	3.09014	0.0615624	0.440167	0.060252	0
Pm896041g0010	36.0922	0.636468	0.0674892	0.0799947	0.141592	0
Pm46842g0010	31.1653	4.72236	0.428588	0.0657445	0.00866783	0
Pm274624g0010	34.4633	1.504	0	0.349996	0	0
Pm29800g0010	31.5282	3.78148	0.136503	0	0	0
novel.9980	33.6446	0.404121	0.45691	0.556508	0.124405	0.224882
Pm424619g0020	31.2776	3.56352	0.378513	0.105384	0	0
Pm5345g0010	34.4043	0.854598	0	0	0	0
Pm391931g0010	31.1339	2.73464	0.332338	0.0460276	0.0133293	0	ring
Pm20380g0010	32.9872	0	0	0	0.190026	0
novel.5312	31.4784	0.707372	0	0	0	0
Pm36893g0010	30.114	0.416078	0	0	0	0.0600976
Pm807821g0010	10.4955	142.194	3.83021	2.61412	0.763958	0
Pm10429941g0010	3.22162	66.5845	6.47007	2.47927	2.13496	0.751617
Pm728885g0010	5.03656	55.053	15.5412	1.42803	0.121311	0
Pm9957327g0010	0.362488	50.8077	0.54985	20.1383	1.96918	1.65388	lea
Pm261860g0010	2.28053	49.4778	17.9587	1.98636	1.13212	0.0533251
Pm263649g0010	1.37738	44.2772	21.2358	1.67073	0.263453	0.0514965
Pm367927g0010	4.97393	41.9991	11.3145	0.276048	5.74533	0.0606923
novel.9180	6.08992	38.3856	18.6292	0.191113	0	0
Pm16601g0010	19.0238	36.0687	2.57212	2.0527	1.20048	0
Pm3847022g0010	1.32566	39.9966	18.7726	0.497845	0.319413	0
Pm2054728g0010	9.63185	37.8857	10.0456	0.439024	0.836632	0
Pm10171864g0010	10.5834	40.5029	3.2123	2.77941	0.554869	0
Pm21072g0010	0.799362	38.2983	14.3002	0.80904	1.08583	0.00293249
Pm7192798g0010	0	31.5125	23.5422	0.0396151	0	0
Pm295958g0010	8.68363	37.8321	4.16437	1.00494	0.198959	0
Pm21964g0010	15.83	30.0113	3.21429	1.36147	0.294514	0.00995269
Pm488033g0010	6.67917	30.5009	4.80447	6.25476	2.25029	0.100252
Pm254136g0010	0.0313695	30.3177	6.12225	3.51648	6.24613	0.377458	myb
Pm18706g0010	5.36707	34.3983	1.77592	0.383775	0.491717	0.0715734
Pm372814g0010	1.89287	30.3203	8.35961	0.710417	0	0
Pm120431g0010	0.164037	7.76278	49.1021	7.74283	5.98214	0.118338
Pm312637g0010	0.0893878	2.02254	39.3963	9.87	10.1048	0
Pm14707g0010	0.322504	1.86049	43.0251	3.7044	0.810026	5.57451
Pm70487g0010	0.532217	11.8158	36.9929	1.17957	3.44021	0
Pm10308226g0010	4.16238	8.89598	37.5735	1.55866	0.0147857	0.0183315
Pm10427432g0020	3.97669	8.59714	36.9803	1.84696	0.0458917	0	germin-like protein 2, partial [Picea abies]
Pm10433908g0010	3.58174	7.99618	30.5818	4.20197	2.98957	0.205271
Pm6352707g0010	0.27462	0.309927	2.21782	396.866	12.5742	0.99873
novel.9386	11.7611	0.00991323	0.00820979	99.386	0	0
Pm63297g0010	1.99397	0.20397	0.255128	80.9781	17.9945	0.131604
Pm23092g0010	0	0	1.0481	78.8148	0.0727516	0
Pm6426369g0010	0.0204584	0.163404	0.396221	72.6086	2.85122	0.253116
Pm558705g0010	0.523696	2.45155	17.2458	48.9001	3.28722	0.074736
Pm48898g0010	2.10419	3.3848	17.3162	47.8173	0.416777	0
Pm9293g0010	0.427202	1.68414	18.3246	44.4424	4.23209	0
Pm10378440g0010	3.18977	0.70969	0.521605	58.04	3.86135	0.671176
Pm8135762g0010	2.63744	0.556014	2.35961	50.0618	0.408629	6.68872
novel.2255	16.2009	1.32898	3.45229	37.5582	0.913213	1.78083
Pm9336081g0010	0.4443	3.06179	6.98468	36.5723	5.76143	5.78918
Pm10429103g0010	1.16214	0.105589	0.0223607	46.4955	10.1734	0.0880035
Pm118973g0020	3.60106	2.96866	4.36078	41.9615	2.5046	1.70876
Pm887770g0010	0.829647	1.37371	2.52036	42.2928	4.79498	2.6279	Sugar (and other) transporter
Pm10436276g0020	0.195874	0.867328	8.89379	31.5764	0.248918	8.10858
Pm212670g0010	3.18078	4.51267	8.83032	32.3761	0.664453	0
Pm298679g0010	0.795364	0.0229684	4.42697	39.4037	1.23652	0
Pm9253721g0010	0	0.418881	1.49509	8.06687	254.768	1.50683
Pm9724g0010	0.0302046	0.530085	2.97968	11.5334	177.578	8.03338	DUF323
novel.6952	0	0	0.404077	7.41176	153.686	10.7529
Pm10188244g0010	0.123196	11.048	4.20467	5.36297	58.5265	2.07171
Pm10426609g0010	0.354564	1.30866	3.59838	7.15964	65.9665	2.25856	DNA_methylase
Pm904606g0010	0	0.0438773	1.48287	1.29912	69.9821	4.59225
Pm501673g0010	1.31371	0.890626	5.03617	5.70871	54.7841	6.4992
Pm392160g0020	0.688971	4.06393	5.13751	5.3398	49.5228	7.23152
Pm25157g0010	0.170443	0.15832	0.889599	3.87031	64.6736	2.06566
Pm10177966g0010	0.0561564	0.0255248	0	0.364399	63.9446	7.18595
novel.9949	0.134655	0	0	0.393298	61.0273	8.8281
Pm10281743g0010	6.97305	2.91411	2.71445	2.79337	37.8184	9.48617
Pm101128g0010	7.2801	2.47948	2.86432	3.38878	38.3053	8.06787
novel.8035	0.0114131	1.88097	7.43676	1.50386	48.2762	1.16192
Pm2308517g0010	0	0	0.179685	0.033867	44.9138	14.0842
Pm10196205g0010	0	0.0240772	13.4268	8.95815	35.6943	0.035595
Pm10432084g0010	2.06986	4.72604	7.67855	4.68604	33.4766	4.52324
novel.1782	0.0132405	0.0302802	2.08108	8.71556	42.007	3.88622
Pm5706806g0010	0	0	0	0	55.8375	0
Pm183236g0010	0	0	0	0.0307415	30.7347	24.5322
novel.7717	0.0217441	2.67079	1.56395	3.09582	38.8639	5.85365
Pm28896g0010	1.2242	0.0547039	0.141904	0.0410573	47.8784	1.92422
novel.5477	0.0271841	1.83428	6.04733	9.16822	31.0957	2.85739
Pm7037g0010	0.0206385	0.848193	3.53401	1.64809	38.4185	4.73217
Pm10115334g0010	0.0076795	0.0085474	0.47842	3.48576	34.5022	9.50753
Pm136342g0010	0.0534407	0.927042	5.45921	0	40.7109	0.0198996
Pm170097g0010	0.852327	1.43333	0.940458	10.2439	32.094	0.222155
novel.3499	3.55501	0.756767	0.136704	9.20805	31.16	0.410093
Pm10430942g0040	0.409109	2.47959	2.97356	4.3274	32.6495	2.00643
novel.3333	0	0.0458905	2.22184	2.92415	36.7211	1.97457
Pm58192g0010	0	0	0	0	6.07158	1512.74
Pm10428528g0010	2.9662	8.44026	3.58264	3.99875	3.00802	749.615
Pm381956g0010	2.06628	1.92946	1.7917	2.28117	13.6949	739.162
Pm9682123g0010	2.47024	2.71129	2.39721	1.78112	15.4895	724.694
Pm10431378g0010	1.45896	0.362989	0.717855	1.32479	5.09132	735.124
Pm321571g0010	1.03476	2.11173	1.78484	2.37324	5.17516	638.656
Pm7766880g0010	0.10386	0.385657	0.162945	3.83428	18.5488	571.958
novel.787	5.47452	2.5302	3.19946	4.81135	5.87733	505.496
Pm224722g0010	4.1615	0.678542	1.26624	6.04414	7.72907	501.437
Pm10350516g0010	3.17865	1.4701	3.3878	6.57551	3.92762	446.606
Pm10211971g0010	0.037461	0.267433	0.0673547	1.03541	1.27442	346.319
Pm224722g0020	2.58851	0.461658	1.09599	3.4861	6.0106	282.209
Pm10429511g0010	0.0438369	0.174696	0.0576183	1.00703	1.19656	275.473
Pm10305130g0020	4.57278	1.8265	3.69111	4.4823	3.63414	243.179
novel.8084	0	0.539084	0.912611	0.419089	15.3508	243.461
Pm10311376g0010	1.36224	0.828118	1.29837	4.49307	1.84323	236.45
Pm10301268g0010	3.06001	1.00494	1.02983	1.53333	2.67264	232.976
Pm183840g0010	0.0154162	0.684472	4.19355	4.8601	5.13875	224.368
Pm10301268g0020	1.21415	0.56979	1.06314	8.22279	2.36577	224.959
Pm10262473g0010	2.92696	3.0451	1.1521	2.27776	15.0856	207.31
novel.907	2.98642	1.21893	2.0217	2.1148	2.94752	214.502
Pm10434427g0010	0.0135024	0.0225426	0	0.02787	0.4695	190.389
novel.5560	0.129651	0.433331	4.60079	2.77195	2.99129	179.573
Pm29186g0010	0.384793	0.520497	1.86947	1.95811	10.5444	168.637	PF00010:Helix-loop-helix DNA-binding doPmin
Pm94546g0010	0	0.0290282	0.210769	0.11189	7.19502	174.086
Pm86965g0010	0	0.265655	0.646528	0.746804	2.05136	177.86
novel.580	0.0539733	0	0	0.0836426	3.34632	175.686
Pm10337257g0010	0.804226	2.06775	1.95119	1.55828	1.32783	170.293
Pm225419g0010	5.92168	2.59932	0.623342	3.01975	9.31927	149.362
Pm10433687g0030	2.42451	3.37426	2.98048	6.03122	1.33956	151.755
Pm276627g0010	0.299208	0.0133206	0.085879	2.12679	8.51042	152.705
novel.318	0.0283145	0.0913239	0.744431	0.200206	8.17952	150.107
Pm96623g0010	0.369466	3.03507	1.96594	2.84561	4.69758	136.684
Pm165943g0020	0.0808685	0.901743	4.57283	10.2466	8.17255	110.048
Pm3747445g0010	0.0979236	0.149054	6.3876	7.01127	1.09099	116.305
Pm10436697g0010	0.148814	0.687393	0.647414	0.50296	15.7989	110.826
Pm190532g0010	2.4529	1.49006	0.749243	0.510386	2.55902	118.022
Pm57047g0010	3.01054	2.08862	3.84884	5.8672	6.02149	101.069
Pm207985g0020	0.0834338	0.199664	0.941002	1.07811	3.35366	115.58
Pm422396g0010	1.06836	2.63422	6.02191	6.50135	5.6725	94.5279
Pm9076483g0010	0	0.0240772	0.132166	4.26916	0	111.651
Pm19420g0010	0.0633588	0.211041	0.148788	0.485847	15.0037	96.6887	ap2
Pm8854574g0010	0.19658	0	0	1.48017	8.97535	100.804
Pm7979768g0010	3.15008	2.80517	1.62076	3.88343	10.2087	89.1885
Pm5816145g0010	0.447072	1.85269	0.22355	0.469297	1.36465	100.009
Pm9128005g0010	5.73194	1.43975	3.16456	0.460891	10.5328	80.9757
Pm10436437g0010	1.14443	2.02628	3.14861	1.82367	4.75499	85.4413
Pm8865271g0010	1.32212	4.70877	5.15305	2.87436	7.57081	76.4978
Pm10433458g0020	0.887825	1.97117	0.355435	0.891643	1.36759	92.0862
Pm10433687g0020	1.22176	1.71461	2.49786	2.44931	1.33827	87.3382
Pm10431040g0010	0.590828	0.444788	0.507261	1.60452	0.670753	87.3214
Pm6677438g0010	0.780019	0.51036	0.601765	0.374253	3.05389	85.7578	ap2
Pm376542g0010	3.49618	1.29602	2.84617	3.92578	8.77572	69.2723
Pm10348359g0020	1.2454	0.328317	0.430474	0.562258	0.79787	84.4285
Pm190532g0020	1.7096	0.654205	0.212147	0.15726	1.59244	82.2806
Pm7688773g0010	1.25308	0.58973	0.524464	1.08601	12.3761	69.2527
Pm5112537g0010	0.0186547	0.0857937	0	0.290335	0.496366	83.4356
novel.4811	0.146948	0.04409	0.381836	0.675396	21.1093	60.3753
Pm10436783g0010	0	0.0807324	0.376422	2.25336	4.21716	72.6456
Pm5970350g0010	0.778533	1.50585	0.178018	0.413892	0.407383	76.2334
Pm10430424g0010	1.30543	2.74864	0.226353	0.891964	2.07896	71.9556
novel.657	0.89274	0.529318	0.88512	1.02425	0.854894	72.5518
Pm313801g0010	2.21974	1.39045	3.67776	4.29665	9.42594	55.2995
novel.6595	0.0253307	0.249252	0.0753148	0.388973	0.328515	74.1153
Pm460451g0010	0.0476901	0.0185352	0.666571	1.33816	20.0114	51.3807
Pm7456711g0010	0.318662	1.74172	3.33284	7.08727	2.54215	58.3651
novel.9002	0.872213	1.40403	0.591681	1.62264	0.325258	66.8202
Pm11358g0020	0.730608	0.443553	1.13734	2.12122	14.2358	51.9318
Pm46682g0010	3.59303	2.0806	0.905203	0.792047	6.84516	54.7449
Pm475809g0010	0.772356	10.5054	3.10106	7.60381	1.72365	45.1164
Pm747503g0010	4.19274	1.37387	0.666118	0.233125	2.71769	58.9838
Pm82238g0030	3.25138	2.81034	2.47446	2.23699	12.0043	44.3891
Pm10427139g0010	3.81221	3.43433	4.67953	4.77328	5.27521	45.099
Pm94366g0010	1.89332	0.930744	1.9328	4.66386	9.75807	47.6268
Pm10433147g0020	1.98561	1.99053	3.38458	4.82555	5.08712	48.6665
Pm186639g0010	5.69873	4.89556	2.77285	2.97962	3.01312	45.7441
Pm101002g0010	3.20652	2.19187	1.39596	1.32738	7.00191	49.9296
Pm207985g0010	0.0414242	0.250667	0.574973	0.677889	2.79313	60.194
novel.9829	3.22134	3.79968	4.58577	4.87918	6.73349	40.8895
Pm10426093g0020	1.11411	1.86016	4.34041	3.69217	8.3624	44.3519
Pm169267g0010	0.885328	0.737656	0.772032	2.05199	1.0429	57.765
Pm10436974g0020	0.41432	1.62843	12.8696	3.65067	1.69837	42.7542
Pm10299641g0010	0.535448	0.213996	0.445087	2.75292	0.359449	58.5605
Pm8489345g0010	1.02115	1.24426	0.586588	2.99485	1.85251	55.1357
Pm20539g0010	3.21386	2.61296	2.8354	3.57789	12.4759	38.1082
novel.7682	2.54775	1.21729	3.05746	4.80393	4.25131	46.784
Pm10432716g0010	0.722452	4.852	5.39194	2.33719	2.41797	46.6327
Pm10176420g0010	1.79105	2.92124	5.2864	3.93028	4.63428	43.5761
Pm10099693g0010	0.16783	0.544508	0.0744735	0.0725852	0.687884	60.4848
Pm7093481g0010	0.584914	5.54207	6.9124	0.880654	5.6966	41.3001
Pm133930g0010	3.06922	0.796258	0.0289623	2.19076	9.31981	45.3859
Pm152803g0010	0.0457049	0.112837	0.0132342	0.0259499	0.0240821	60.2634
Pm10433330g0020	0.139254	0.808545	4.71617	6.13843	12.563	35.3453
Pm70880g0010	6.57364	1.47882	3.30943	7.81239	0.750761	38.5797
Pm10431378g0020	0.0449016	0.109918	0.158938	0.189851	0.450351	57.343
Pm10173729g0010	4.59289	2.60387	4.96	4.53408	7.39018	33.656
novel.8643	1.7328	1.01657	0.200754	0.920284	0.336052	53.4339
Pm10434617g0010	5.06849	3.29084	2.9378	3.89781	9.59738	32.508
Pm77628g0010	8.21546	5.47254	2.46493	4.99451	2.02661	33.9257	RING
Pm19156g0010	2.88708	4.62868	4.4242	2.6021	6.43165	36.0158
Pm9747174g0010	0.0145813	0.0545967	0.0559127	1.04689	0.657481	54.9324
Pm114934g0010	0.147345	0.166471	0.19788	0.112271	0.805904	54.5187
Pm1327504g0010	0.121798	0.57566	0.186102	0.19176	0.472723	54.0572
Pm392445g0010	1.90914	2.10492	6.24552	1.94758	7.67057	35.2993
Pm662988g0010	1.0328	1.39814	0.246536	2.90206	0.920835	48.2629
novel.770	1.04202	1.57306	1.6218	1.1545	1.24173	48.0937
Pm9332662g0010	0	0	0	0	0	54.2336
Pm161258g0010	1.53225	1.0909	1.4792	1.45744	12.3391	35.7899
Pm10434174g0010	5.04838	4.26665	0.400521	2.71689	0.245081	40.6492
Pm5995472g0010	0.022775	0.510283	0.78282	0.768992	0.704921	50.4937
Pm10427494g0010	3.49217	2.07003	4.22967	3.45502	3.98848	35.6707
Pm10096236g0010	0.0438828	0.415494	0.721717	7.59444	2.47427	41.5785
Pm103018g0010	5.80876	3.71002	2.89679	2.33049	6.04498	31.8168
Pm75192g0010	2.49154	2.77636	5.98052	4.92754	2.60357	33.5831
Pm10435521g0010	0.67289	13.2631	1.76835	0.992211	0.185009	35.3487
Pm47952g0010	3.68667	2.04907	1.20543	1.95569	6.87697	35.4143
Pm3522261g0010	0	0	0.233621	0	7.79596	42.2404
Pm76780g0010	1.98173	2.35883	2.00537	1.5982	8.90525	33.0775
novel.2636	0.867458	1.91101	0.149432	1.76896	0.789385	44.1385
Pm36141g0010	0.22199	0.615671	0.0480268	0.112106	0.772766	47.2355
Pm7949170g0010	0.46613	0.245521	0.553314	0.872365	11.167	35.61
Pm162652g0010	6.42821	1.61349	2.4448	2.80427	0.73429	34.1836
novel.3877	1.43069	1.73852	1.71686	2.65684	3.01255	37.3942
Pm9752953g0010	0.246068	0.908296	0.170143	0.264551	0.651522	45.6633
Pm79145g0010	1.0736	0.511921	0.318604	2.66939	0.0918505	42.9532
Pm575g0010	0.785603	1.23324	1.20327	0.34752	0.217068	43.5183
Pm10003489g0010	2.38007	1.47852	2.4619	7.61391	1.57077	31.5818
Pm633198g0010	0.999201	1.7607	2.18097	1.07739	7.39411	33.5464
Pm61304g0010	1.99141	1.94718	1.83152	3.0422	7.3726	30.768
Pm7614511g0010	0.48688	1.75237	2.00394	0.112319	1.05553	41.4522
Pm9832222g0010	0.762336	0.931234	2.15754	3.15008	8.30163	31.2605
Pm10375758g0010	0.468314	0.13596	0.362904	0.452635	0.209082	44.7507
novel.4619	0.254782	1.21066	1.32741	3.89783	7.6786	31.5442
Pm10042424g0010	2.51322	2.72302	1.90429	4.27387	2.21486	31.8632
Pm111590g0010	1.7367	4.05745	1.38588	2.13027	2.32842	33.8515
Pm844983g0010	0.12945	0.153308	0.193496	0.870349	4.63442	39.442	ap2
novel.5209	0	0.0408397	1.76764	1.87841	5.26642	36.3895
novel.2529	0.753655	2.6358	3.71694	1.82387	1.87659	34.3048
novel.7279	1.88335	1.96911	2.61276	4.26497	3.90568	30.328
Pm10432437g0010	2.49718	0.489359	1.3078	1.30706	4.73211	34.2533
Pm10432527g0010	0.153609	0	0.0634984	0.0237104	2.01172	42.1418
Pm9960869g0010	0	0	0	0	0	44.0353
Pm10432347g0010	1.43339	0.870208	1.68869	0.720398	2.94741	36.0448
Pm178006g0010	0.0210397	0.311565	1.85522	1.63626	2.9216	36.8364
Pm10432060g0010	0.720287	0.19393	0.247169	0.241249	3.13734	38.4851	PF00010:Helix-loop-helix DNA-binding doPmin
Pm108996g0010	0.0931031	0.207633	1.01751	0.454964	1.32641	39.6651
Pm182248g0010	2.80704	1.13143	0.993556	1.75435	4.68735	31.3757
Pm134592g0010	0.253131	4.19379	1.57755	3.6871	1.9563	30.3315
Pm10435596g0020	2.06611	0.862244	0.188586	0.614171	2.70802	34.2791
Pm10430595g0020	0.0115378	0	0	0.0536403	1.62045	39.0255
Pm8333666g0010	0.020413	0	0	0	2.98706	36.8762
Pm10431298g0020	0.329666	0.127391	0.216242	0	1.92985	35.7022
Pm137064g0010	0	0	0	0	0	38.0175
novel.8611	0	0.162717	0	0.108695	0.135748	36.8185
Pm47071g0010	0.255079	0.17051	0.490224	0.578856	3.52547	32.1964
Pm111506g0010	0.046078	0.460078	0.0559772	0.227403	0.0938888	36.0142
Pm10257300g0010	0.0435687	0	0.0448689	0.117417	0.407523	36.064
Pm8661271g0010	0.723026	0.0281988	0.0658762	1.22998	0.554833	33.7578
Pm795943g0010	0.0518395	0.15983	0.285791	0.0884719	0.230669	35.332
Pm10426346g0010	0.203392	0.20996	0.200853	1.04347	2.4673	30.9058
Pm132127g0010	0.03178	0.177163	0.980542	1.36379	0.10971	31.6521
Pm9369369g0010	0.0979138	0	0.327342	1.01488	1.6156	30.5141
Pm7329469g0010	0.0904474	0	0.0506705	0.688134	0.925595	30.3123
novel.8566	0	0	0	0	0.0339386	31.2031
Pm10373253g0010	0.14249	0.0301361	0.258177	0.239108	0.244874	30.0035
