# Supplementary material for: Transcriptomic Time-Series Analyses of Gene Expression Profile During Zygotic Embryo Development in Picea mongolica
Source: Front Genet. 2021 Sep 29;12:738649. doi: 10.3389/fgene.2021.738649 (PMC8513737; doi:10.3389/fgene.2021.738649)
Supplement: Supplementary file 2 [file Table1.XLS]

## Sheet: DEGs
gene_id	SDYS1_1	SDYS1_2	SDYS1_3	SDYS2_1	SDYS2_2	SDYS2_3	SDYS3_1	SDYS3_2	SDYS3_3	SDYS4_1	SDYS4_2	SDYS4_3	SDYS5_1	gene_id	gene_description	tf_family
MA_191233g0010	245.681	267.96	256.053	11229.3	9740.47	11427.9	64798.9	42370.7	69692.4	39271.5	32389.8	33589.5	67152.6	Pm191233g0010	PF00234:Protease inhibitor/seed storage/LTP family	-
MA_34934g0020	0.219759	0.306195	0.367097	531.545	467.916	471.225	6846.35	5155.91	6360.43	8582.36	9633.56	8783.94	3967.59	Pm34934g0020	PF04185:Phosphoesterase family	Phosphoesterase
MA_112061g0010	39.7182	31.045	29.8412	607.881	610.337	528.37	2393.73	1699.29	2136.22	4185.38	4647.44	3950.11	7677.49	Pm112061g0010	PF00230:Major intrinsic protein	-
MA_487045g0010	1123.28	1036.47	1084.1	106.204	112.577	96.8889	271.367	173.265	298.869	425.954	503.59	622.181	2639.03	Pm487045g0010	PF03242:Late embryogenesis abundant protein	-
MA_10146757g0010	32.8979	27.9823	27.5678	782.543	795.405	684.199	1342.57	848.663	1132.92	1669.71	1803.8	1757.54	4058.14	Pm10146757g0010	PF05042:Caleosin related protein	-
novel.376	0.511989	0.346492	0.608789	678.558	476.21	601.821	8472.29	2415.78	5371.66	2181.8	806.705	1079.31	7787.13	novel.376	-	-
MA_7286g0010	51.6399	47.9459	55.0411	698.006	789.294	668.431	1134.38	938.995	1151.51	1903.02	2556.35	2730.99	120.575	Pm7286g0010	PF02574:Homocysteine S-methyltransferase	-
MA_41069g0010	6.37708	4.91282	7.88159	428.17	432.6	398.399	801.731	403.876	725.268	1069.63	1329.53	1134.17	2901.24	Pm41069g0010	PF03760:Late embryogenesis abundant (LEA) group 1	-
MA_80631g0010	1.93195	1.64235	1.19545	224.633	204.547	187.182	853.795	821.702	893.186	516.491	385.726	594.366	148.814	Pm80631g0010	PF00195:Chalcone and stilbene synthases, N-terminal domain|PF02797:Chalcone and stilbene synthases, C-terminal domain	Chal_sti_synt_N
MA_10140789g0010	4.38091	4.15073	3.55905	160.034	165.237	153.712	371.759	280.649	306.3	650.745	655.412	584.44	1084.83	Pm10140789g0010	ATP synthase B/B' CF(0)//BNIP3//LPS binding domain of CAP18	-
MA_125674g0010	1.44693	1.11044	1.40555	53.9909	50.2438	47.3797	107.443	96.3687	105.484	153.654	150.37	154.679	344.485	Pm125674g0010	PF02877:Poly(ADP-ribose) polymerase, regulatory domain|PF08063:PADR1 (NUC008) domain|PF00644:Poly(ADP-ribose) polymerase catalytic domain|PF05406:WGR domain	WGR
MA_93934g0010	2.05206	1.74078	1.97206	55.0891	50.1007	46.5824	80.4232	75.2338	86.7001	124.812	122.726	120.1	249.546	Pm93934g0010	PF00199:Catalase|PF06628:Catalase-related immune-responsive	Catalase
MA_10152409g0010	1.80978	2.81699	2.32917	90.5078	81.7766	82.055	42.3523	63.8493	57.8495	23.1878	18.1762	19.2025	6.46087	Pm10152409g0010	Ribosomal protein S6e//HSCB C-terminal oligomerisation domain	-
MA_98411g0010	216.202	218.584	231.355	3.06039	2.96088	2.36178	0.382566	0.327025	0.617355	117.042	155.811	54.9616	15.017	Pm98411g0010	-	-
MA_7055993g0010	236.868	238.642	194.671	3.16343	3.27086	3.3881	0	0	0	33.6714	26.7264	30.2418	2.15374	Pm7055993g0010	MutS domain I	-
MA_364465g0010	1.96059	1.52067	1.31756	37.5983	38.7623	40.3236	154.085	118.34	160.858	33.5143	35.0429	31.727	74.2129	Pm364465g0010	PF00854:POT family	-
MA_9001218g0010	1.70599	3.48627	2.29293	4638.37	4515.91	4813.56	23436.5	18153.8	22753.8	12713.3	15265	13356.8	6155.41	Pm9001218g0010	Coronavirus nucleocapsid protein	-
MA_9356713g0010	233.429	218.191	214.464	2321.53	2637.65	2101.11	1575.37	1573.2	975.116	2274.97	2704.96	3063.58	329.474	Pm9356713g0010	Phenylcoumaran benzylic ether reductase PT1	-
MA_52608g0010	9.76597	9.13019	9.20091	115.223	104.897	98.0854	194.656	121.013	163.626	368.636	365.594	343.723	248.618	Pm52608g0010	PF00248:Aldo/keto reductase family	Aldo_ket_red
MA_43342g0010	16.6179	9.27615	15.9811	6710.33	6140.14	5641.28	29254.1	19760.5	28179.2	7332.43	5723.1	6383.6	16513.8	Pm43342g0010	PF00234:Protease inhibitor/seed storage/LTP family	-
MA_319g0020	244.671	259.859	283.504	28.002	23.8213	23.8513	32.3056	36.4824	36.2372	22.4813	24.1947	21.4798	12.5869	Pm319g0020	PF00862:Sucrose synthase	-
MA_9486006g0010	4.76351	5.59568	4.15262	79.3998	74.8383	73.1277	97.9538	106.302	146.395	20.8617	23.4157	21.3227	48.0342	Pm9486006g0010	PF04654:Protein of unknown function, DUF599	-
MA_195847g0010	0.709869	0.456389	0.536241	67.4735	52.7342	62.3149	159.62	175.084	197.626	5.09976	5.70103	7.51014	48.7092	Pm195847g0010	PF03083:Sugar efflux transporter for intercellular exchange	-
MA_10276052g0010	0.526072	0.46728	0.944435	1486.75	1051.41	991.684	11478.3	2095.83	6571.25	425.958	359.757	297.3	6529.01	Pm10276052g0010	-	-
MA_250036g0010	670.701	675.854	821.337	88.1199	90.0256	83.3209	40.6683	37.3333	37.8915	24.0499	16.0681	25.7149	4.97975	Pm250036g0010	PF04398:Protein of unknown function, DUF538	-
MA_102863g0010	1.30304	1.22886	0.661618	82.4397	57.6991	65.644	453.571	196.537	500.325	1364.86	1503.27	1212.33	2433.25	Pm102863g0010	PF01161:Phosphatidylethanolamine-binding protein	-
MA_10429177g0010	255.318	282.72	320.326	31.6305	30.559	35.2431	2.8737	4.61434	3.33888	1.25525	0.598666	1.0882	0.100537	Pm10429177g0010	PF03552:Cellulose synthase	-
MA_9371025g0010	9.41084	14.7904	16.7745	293.405	272.257	284.365	93.9307	109.111	118.337	56.7181	40.2094	48.9413	27.5042	Pm9371025g0010	PF08246:Cathepsin propeptide inhibitor domain (I29)|PF00112:Papain family cysteine protease	Peptidase_C1
MA_46530g0010	9.16193	15.3066	14.5825	250.903	228.96	240.28	102.694	128.896	138.809	32.9191	22.4041	24.9851	11.109	Pm46530g0010	PF02265:S1/P1 Nuclease	-
MA_8013256g0010	0.415184	0.600982	0.542082	201.408	183.981	165.87	613.521	577.812	612.982	854.55	911.087	1209.16	1639.47	Pm8013256g0010	PF00234:Protease inhibitor/seed storage/LTP family	-
MA_549241g0010	22.2226	37.9057	34.0103	589.562	619.673	543.589	243.108	278.56	279.284	77.5966	47.8554	58.5329	30.818	Pm549241g0010	PF02265:S1/P1 Nuclease	-
MA_258985g0010	17.5103	12.7899	10.7639	282.779	263.761	232.545	941.126	564.17	803.853	347.709	475.344	435.557	1287.07	Pm258985g0010	-	-
MA_1021120g0010	69.4884	61.7676	63.3782	484.199	494.103	408.356	365.439	284.083	193.851	642.08	769.444	805.792	98.371	Pm1021120g0010	PF05368:NmrA-like family	NmrA
MA_152637g0010	72.6456	65.1472	61.0743	480.308	527.533	438.895	415.929	313.186	198.846	704.984	818.209	948.807	106.961	Pm152637g0010	PF05368:NmrA-like family	NmrA
novel.4701	10.3543	5.17671	6.94663	4224.26	4371.92	5373.57	24525.6	19998.4	21981.9	2738.91	1992.41	2204.64	9904.16	novel.4701	-	-
MA_60383g0010	2247.08	2793.01	2950.96	287.085	327.791	292.775	69.9515	53.3147	100.604	38.833	41.6061	45.9617	116.223	Pm60383g0010	PF02496:ABA/WDS induced protein	-
MA_9879065g0010	976.994	900.438	1008.2	149.651	153.342	165.28	341.929	275.864	357.572	97.7242	201.674	161.915	55.3658	Pm9879065g0010	PF01679:Proteolipid membrane potential modulator	-
MA_76825g0010	329.329	358.162	440.969	39.033	41.5483	42.8571	5.81501	3.62732	5.07232	13.631	13.4831	12.5849	0.093472	Pm76825g0010	PF02298:Plastocyanin-like domain	Cu_bind_like
MA_10427625g0010	33.5865	42.2613	26.9841	434.407	468.305	397.868	339.237	315.812	311.867	540.326	579.853	581.037	743.672	Pm10427625g0010	PF07994:Myo-inositol-1-phosphate synthase|PF01658:Myo-inositol-1-phosphate synthase	-
MA_9272140g0010	20.8499	26.9509	26.2957	201.768	205.832	224.325	126.41	132.411	155.803	23.7493	14.8456	17.9719	30.187	Pm9272140g0010	PF00445:Ribonuclease T2 family	Ribonuclease_T2
MA_10433066g0010	13.9936	16.9881	16.8177	97.1618	104	95.3202	53.4215	69.9951	66.5078	5.484	6.62865	7.28265	10.4656	Pm10433066g0010	PF00067:Cytochrome P450	p450
MA_2249g0010	53.2944	44.5102	38.6216	447.56	383.745	405.081	660.656	465.006	590.736	853.083	813.158	729.602	426.037	Pm2249g0010	PF03083:Sugar efflux transporter for intercellular exchange	-
MA_19457g0010	1.12521	0.54516	0.450753	139.225	115.925	101.844	417.69	156.958	268.254	756.691	452.426	915.669	10707.7	Pm19457g0010	PF00477:Small hydrophilic plant seed protein	-
MA_140902g0010	40.4854	48.3194	33.4212	2.01217	1.86338	2.70782	0.736568	0.176739	0.200188	2.19933	1.83453	2.09995	0.84156	Pm140902g0010	PF02780:Transketolase, C-terminal domain|PF13292:1-deoxy-D-xylulose-5-phosphate synthase|PF02779:Transketolase, pyrimidine binding domain	-
MA_42044g0010	8.84049	7.95383	5.99001	77.0382	85.5065	78.1543	56.946	44.737	47.6014	74.5583	73.4889	65.6639	31.5454	Pm42044g0010	GDSL-like Lipase/Acylhydrolase	-
novel.4353	1.23394	0.876831	1.15998	391.722	351.578	565.975	3079.31	1563.54	2092.65	3592.01	5310.42	5561.78	3222.27	novel.4353	-	-
novel.3336	177.655	196.763	247.125	19.8193	20.4603	22.4349	5.89602	3.30872	4.3578	2.16571	1.56649	2.68536	0.281067	novel.3336	-	-
MA_8072g0010	0.0935471	0.132948	0.20153	20.0985	15.6461	15.6504	86.1847	97.1097	92.9798	164.223	157.17	163.273	190.181	Pm8072g0010	PF00190:Cupin	-
MA_106416g0010	12.0353	10.1155	13.3213	91.3651	96.4092	81.378	61.7325	61.7929	67.5138	33.8603	48.0459	45.8018	31.5029	Pm106416g0010	PF00069:Protein kinase domain	Pkinase
novel.7145	1.41968	1.264	1.20287	19.3754	23.2139	16.9107	40.6055	27.6194	38.0706	8.96257	4.59667	8.72647	0.999058	novel.7145	-	-
MA_10430472g0010	2.80762	2.71061	2.90939	25.4929	20.744	21.2497	50.5666	43.6883	51.3274	26.9128	25.571	32.8247	87.6893	Pm10430472g0010	PF00743:Flavin-binding monooxygenase-like	FMO-like
MA_10436287g0020	1524.09	1548.67	1630.63	371.006	389.607	359.184	421.451	413.528	560.239	647.87	652.359	825.668	68.5983	Pm10436287g0020	-	-
MA_10434946g0010	8.26389	9.29952	10.5401	94.422	78.9073	80.1318	270.761	159.531	241.691	326.121	348.302	348.233	503.693	Pm10434946g0010	-	-
MA_204527g0010	16.562	14.5773	14.3437	95.3157	89.1608	95.8178	219.514	185.585	194.621	30.2995	34.2031	39.2032	79.2321	Pm204527g0010	PF00226:DnaJ domain	DnaJ
MA_824288g0010	86.4566	90.5701	99.8191	9.60489	9.90648	9.72965	154.795	116.449	184.519	202.827	350.01	724.019	3196.41	Pm824288g0010	PF14368:Probable lipid transfer	-
MA_10435456g0030	6.439	6.69964	7.27531	46.7937	46.1765	39.82	83.4129	57.6252	76.7339	15.6933	17.4339	18.3153	18.1546	Pm10435456g0030	PF00933:Glycosyl hydrolase family 3 N terminal domain|PF01915:Glycosyl hydrolase family 3 C-terminal domain	Glyco_hydro_3_C
MA_104214g0010	1.17636	0.643009	0.76795	40.464	40.6171	32.2171	108.348	83.8022	108.756	144.267	153.352	269.566	1206.47	Pm104214g0010	PF00257:Dehydrin	-
MA_100402g0010	44.0781	57.1881	56.7758	308.425	310.057	295.74	126.323	140.06	151.023	87.5173	83.7856	93.2098	59.7103	Pm100402g0010	PF00240:Ubiquitin family	ubiquitin
MA_107159g0010	32.597	29.4329	29.8117	169.719	154.223	141.441	308.167	242.45	299.135	214.007	203.872	175.988	143.44	Pm107159g0010	PF00067:Cytochrome P450	p450
MA_726207g0010	1046.82	1199.83	1477.15	164.602	170.683	177.635	9.32002	11.6327	8.96858	4.35626	3.01129	4.84791	0.561108	Pm726207g0010	PF00182:Chitinase class I	-
MA_1194g0010	0.425422	0.503837	0.467082	12.8484	17.2623	14.8233	98.7224	69.8859	98.1827	141.537	132.227	179.999	21.343	Pm1194g0010	PF00657:GDSL-like Lipase/Acylhydrolase	Lipase_GDSL
MA_19600g0010	92.2262	99.7986	116.421	17.4781	17.7653	17.4367	8.64175	7.24905	8.17172	4.49797	5.41853	4.54926	7.63745	Pm19600g0010	PF00083:Sugar (and other) transporter	Sugar_tr
MA_10430067g0010	0.251862	0.184653	0.105699	15.1105	14.7314	13.8951	23.4428	16.8508	20.7607	58.7064	52.7176	45.9614	23.7347	Pm10430067g0010	PF01915:Glycosyl hydrolase family 3 C-terminal domain|PF00933:Glycosyl hydrolase family 3 N terminal domain	Glyco_hydro_3
MA_89855g0010	55.2247	57.9426	55.0032	222.881	211.796	213.935	312.202	357.591	419.326	42.0964	36.027	43.1999	73.8723	Pm89855g0010	PF12899:Alkaline and neutral invertase	-
MA_91885g0010	50.9914	57.0922	66.6236	385.534	368.357	329.842	656.859	380.586	572.22	223.922	281.611	187.185	629.317	Pm91885g0010	protein SPIRAL1 and related proteins	-
MA_9964484g0010	10.0866	15.829	13.2594	116.842	117.144	111.625	129.446	155.028	180.189	104.46	73.5166	101.015	47.186	Pm9964484g0010	PF05078:Protein of unknown function (DUF679)	-
MA_172894g0010	3.04284	3.23219	2.18098	49.8355	39.5968	48.1389	59.5069	93.3954	78.6987	140.711	171.381	198.075	119.721	Pm172894g0010	-	-
MA_8841793g0010	55.9813	61.5606	53.7421	1.92098	3.26526	2.20475	0.0905764	0.929117	0.789291	1.61422	3.23546	3.05763	1.13127	Pm8841793g0010	-	-
MA_87279g0010	7.79889	7.01835	7.11684	48.4888	43.0588	39.1488	146.911	102.713	133.64	180.64	237.106	235.337	501.186	Pm87279g0010	PF01656:CobQ/CobB/MinD/ParA nucleotide binding domain	CbiA
MA_101790g0010	103.443	117.186	147.933	13.8745	15.3821	13.926	3.34875	2.69419	3.92899	2.317	0.469097	0.278361	0.386617	Pm101790g0010	PF00249:Myb-like DNA-binding domain	Myb_DNA-binding
MA_112555g0010	0.342212	0.743033	0.781913	15.588	17.9447	17.0793	19.5889	26.31	25.7912	3.21891	4.92257	4.68039	8.17456	Pm112555g0010	PF00892:EamA-like transporter family	DUF6
MA_788969g0010	11.2711	16.1566	13.8588	95.5602	93.2791	99.925	25.0556	38.7258	33.8617	17.6404	11.2852	16.78	6.76948	Pm788969g0010	PF04654:Protein of unknown function, DUF599	-
MA_83882g0010	11.2139	10.6247	8.39721	80.58	86.5018	81.1444	260.498	152.22	213.459	77.1599	104.53	105.168	21.575	Pm83882g0010	PF13639:Ring finger domain	-
MA_35479g0020	15.8402	18.1114	14.6771	102.003	112.513	89.4382	71.6432	65.3843	76.6478	24.6426	25.0616	22.2353	54.2249	Pm35479g0020	PF00657:GDSL-like Lipase/Acylhydrolase	Lipase_GDSL
MA_10434203g0010	265.668	279.626	311.573	65.585	65.8943	68.3364	45.8659	53.2287	52.6196	36.4443	32.6443	31.9368	26.5437	Pm10434203g0010	zinc-RING finger domain	-
MA_10434060g0010	6.6483	3.6133	4.63743	84.7479	75.0152	69.4324	48.9586	49.7078	38.0498	121.602	110.129	110.005	35.3098	Pm10434060g0010	protein SULFUR DEFICIENCY-INDUCED 2	-
novel.5812	0.361955	0.467643	0.461844	11.3855	12.3818	8.9658	26.1156	11.162	18.7895	3.46249	6.93174	3.90181	1.6728	novel.5812	-	-
MA_10333105g0010	2.21873	1.63755	1.38546	36.8901	30.3102	32.6281	261.013	138.763	199.561	279.857	381.135	390.374	876.532	Pm10333105g0010	PF00450:Serine carboxypeptidase	Peptidase_S10
MA_10429369g0010	22.5188	19.5135	18.1602	113.444	117.316	93.8667	149.467	158	132.863	197.15	206.73	193.74	97.2625	Pm10429369g0010	PF00149:Calcineurin-like phosphoesterase|PF14008:Iron/zinc purple acid phosphatase-like protein C|PF16656:Purple acid Phosphatase, N-terminal domain	Metallophos
MA_4032367g0010	17.7476	22.8967	18.4809	148.691	130.858	171.022	82.8007	101.667	133.617	17.5538	12.6397	17.0365	23.777	Pm4032367g0010	PF00445:Ribonuclease T2 family	Ribonuclease_T2
MA_10427988g0010	91.2803	96.6231	108.229	20.4311	23.1961	20.1949	12.9557	12.5199	12.0741	19.2858	18.3515	18.6074	14.1564	Pm10427988g0010	-	-
MA_20551g0010	146.517	155.268	156.719	497.434	496.771	458.654	1213.42	900.392	1141.01	1427.15	1706.26	1501.95	2763.96	Pm20551g0010	PF00487:Fatty acid desaturase|PF11960:Domain of unknown function (DUF3474)	-
MA_102072g0010	47.3534	47.0301	43.8397	4.81501	5.03178	6.28456	0.952362	0.287328	0.325449	1.54751	2.46292	2.28695	0.0499778	Pm102072g0010	PF03018:Dirigent-like protein	-
MA_10434772g0010	113.001	97.6901	87.9041	13.9943	14.3122	17.7958	33.1418	30.4184	40.3605	19.2841	15.5767	18.4097	2.36768	Pm10434772g0010	PF03321:GH3 auxin-responsive promoter	-
MA_10433629g0010	1.08553	1.21904	0.889354	7.95451	9.20375	7.43341	15.2591	12.8001	13.4116	1.19858	1.21566	0.867148	9.71899	Pm10433629g0010	PF02225:PA domain|PF00082:Subtilase family|PF05922:Peptidase inhibitor I9	Peptidase_S8
MA_345532g0010	0.904889	0.857345	1.41775	42.0243	52.3847	55.8868	31.0631	33.0323	24.3016	0.996472	0.910438	0.0975452	3.10375	Pm345532g0010	-	-
MA_131585g0010	13.0053	12.4613	13.5031	60.6266	55.8454	51.9967	90.7249	95.5896	85.3664	53.4958	49.8702	38.3332	38.5775	Pm131585g0010	-	-
MA_33057g0010	25.487	24.3085	22.5445	4.05918	4.54799	4.74088	0.647247	1.15024	1.2039	2.56503	1.57567	2.28657	0.455861	Pm33057g0010	PF00394:Multicopper oxidase|PF07732:Multicopper oxidase|PF07731:Multicopper oxidase	-
MA_190687g0010	0.241304	0.040826	0.0843901	20.388	19.6958	24.5902	8.59116	9.16468	15.4334	5.50432	6.50313	5.90845	15.7405	Pm190687g0010	-	-
MA_10428258g0010	123.297	114.015	107.979	27.7722	25.0749	27.7096	80.2895	40.2581	99.8494	152.454	180.836	254.362	408.153	Pm10428258g0010	PF06830:Root cap	-
MA_9373163g0010	25.1232	26.4454	23.1941	100.135	86.6796	95.5836	46.1438	73.4975	68.8249	13.8786	10.566	13.2914	15.9185	Pm9373163g0010	PF00082:Subtilase family|PF02225:PA domain	Peptidase_S8
novel.4571	0.0577746	0.159656	0.150866	25.3481	25.6905	22.5217	96.5862	81.6482	90.9831	116.393	143.324	110.578	41.7918	novel.4571	-	-
MA_76307g0020	39.4636	36.7388	38.644	5.20873	3.19238	3.88326	12.5234	10.8757	10.8126	0.106618	0.438359	0.37573	1.70788	Pm76307g0020	PF14368:Probable lipid transfer	-
novel.6851	4.31031	5.16862	5.01219	48.8055	45.7015	53.4963	93.7725	62.3244	85.2063	113.917	115.771	111.34	59.5001	novel.6851	PF03083:Sugar efflux transporter for intercellular exchange	-
MA_60111g0010	14.372	13.9924	14.6912	59.3234	56.5356	67.0413	13.2032	13.9578	15.9116	7.16545	8.36217	6.0372	11.4342	Pm60111g0010	PF00230:Major intrinsic protein	-
MA_59950g0010	1214.86	1312.14	1502.61	337.941	350.393	354.955	66.6021	74.6901	81.6535	31.7661	30.6902	34.5038	12.3995	Pm59950g0010	PF02469:Fasciclin domain	-
MA_10772g0010	58.0692	52.3078	60.6331	9.11756	11.8211	9.7518	2.20265	5.11513	4.62081	12.4307	10.2217	12.018	4.68334	Pm10772g0010	PF12697:Alpha/beta hydrolase family	-
MA_106449g0010	166.458	126.505	142.398	739.905	740.068	602.542	2820.4	1670.49	2363.34	1259.49	1505.54	1346.61	964.02	Pm106449g0010	PF00011:Hsp20/alpha crystallin family	-
MA_41252g0020	4.68328	4.2484	4.49928	24.6144	20.6356	23.3857	45.6535	46.7643	39.6548	13.5536	13.1167	14.5189	55.1727	Pm41252g0020	PF00447:HSF-type DNA-binding	HSF_DNA-bind
MA_10429882g0010	252.222	260.442	283.734	65.5605	68.5639	69.8827	28.4912	34.8354	42.7358	13.2143	17.8605	17.5088	7.39612	Pm10429882g0010	-	-
MA_140838g0010	53.6235	58.7068	61.0361	14.1595	12.0896	12.3026	3.46323	3.07518	4.02905	2.00951	0.836039	1.51749	2.73037	Pm140838g0010	-	-
MA_10135529g0010	182.299	149.366	134.74	795.625	851.656	1088.86	1408.67	982.858	1143.12	683.952	743.631	586.087	1255.13	Pm10135529g0010	-	-
MA_10427936g0010	127.691	121.024	123.105	455.749	460.774	377.501	803.166	533.912	648.33	379.762	421.789	426.831	271.333	Pm10427936g0010	PF00141:Peroxidase	-
MA_101764g0010	32.5509	35.2579	32.1242	7.55162	6.56263	7.59275	4.57313	4.37543	5.56528	2.48615	3.03578	3.5737	1.08545	Pm101764g0010	PF00295:Glycosyl hydrolases family 28	-
MA_10432788g0010	65.8759	65.1342	71.6958	215.887	223.368	206.779	2032.31	1203.99	1450.28	590.432	760.774	506.667	199.277	Pm10432788g0010	PF00011:Hsp20/alpha crystallin family	-
MA_26630g0010	37.4037	44.4788	42.3866	6.28554	7.62151	6.90915	11.621	10.2791	12.9896	20.2309	22.6029	21.17	14.5304	Pm26630g0010	PF00076:RNA recognition motif. (a.k.a. RRM, RBD, or RNP domain)	RRM_1
MA_116385g0010	22.3679	19.8944	20.0565	80.2439	74.0157	68.6504	47.4265	43.1873	53.1879	82.3584	73.4789	54.3398	153.952	Pm116385g0010	PF12899:Alkaline and neutral invertase	-
MA_102954g0010	114.324	64.4478	104.441	7.46251	7.56668	5.74575	11.2172	11.8133	18.9414	0.719675	0.986307	2.18393	105.675	Pm102954g0010	PF06404:Phytosulfokine precursor protein (PSK)	-
MA_91617g0010	129.978	130.63	131.768	398.698	369.135	355.501	473.406	469.683	463.673	331.207	348.491	354.489	430.927	Pm91617g0010	PF10712:NAD-specific glutamate dehydrogenase|PF00012:Hsp70 protein	HSP70
MA_465093g0020	1425.41	1425.57	1450.83	476.889	508.226	479.841	402.148	285.089	388.82	212.346	211.058	187.975	367.716	Pm465093g0020	PF02298:Plastocyanin-like domain	Cu_bind_like
MA_719642g0010	8.98983	9.29769	10.8402	53.4359	44.3508	52.0941	142.519	109.837	169.797	204.312	208.277	192.776	301.478	Pm719642g0010	-	-
MA_10433238g0010	120.23	115.433	112.185	340.96	325.707	308.422	120.309	133.046	138.382	182.579	194.685	195.644	296.972	Pm10433238g0010	PF00076:RNA recognition motif. (a.k.a. RRM, RBD, or RNP domain)	RRM_1
MA_303496g0010	0.953386	0.218539	1.05405	631.765	543.717	600.597	2533.08	1251.74	1943.49	2617.75	3806.68	3563.23	6747.91	Pm303496g0010	PF00477:Small hydrophilic plant seed protein	-
MA_103581g0010	13.5062	16.1674	15.3373	50.7716	48.7271	48.2363	32.6954	28.8314	30.3799	48.1027	39.7802	36.265	30.8665	Pm103581g0010	PF02705:K+ potassium transporter	K_trans
MA_102349g0010	457.289	475.82	437.427	146.728	150.136	157.239	45.7331	57.5564	50.489	37.2975	26.0563	32.0817	13.4828	Pm102349g0010	PF00933:Glycosyl hydrolase family 3 N terminal domain|PF01915:Glycosyl hydrolase family 3 C-terminal domain|PF14310:Fibronectin type III-like domain	Glyco_hydro_3
MA_10433052g0010	14.4533	15.7426	14.5198	51.4938	65.7204	57.7595	20.823	30.963	21.3811	68.2641	56.5099	76.4283	5.50419	Pm10433052g0010	PF00724:NADH:flavin oxidoreductase / NADH oxidase family	Oxidored_FMN
MA_10434662g0020	40.336	41.0141	38.8848	151.806	123.954	137.233	245.23	232.462	273.167	176.612	196.697	172.194	270.505	Pm10434662g0020	PF02786:Carbamoyl-phosphate synthase L chain, ATP binding domain|PF00289:Carbamoyl-phosphate synthase L chain, N-terminal domain	CPSase_L_chain
MA_10430268g0010	14.9709	14.7161	15.2026	46.7166	43.5089	47.6607	11.336	12.8321	11.8374	7.68802	5.51033	8.8842	3.03738	Pm10430268g0010	PF00083:Sugar (and other) transporter	Sugar_tr
MA_7016698g0010	39.9961	37.2596	36.433	136.862	132.757	140.376	2074.92	1464.07	1582.04	482.517	569.868	568.781	329.359	Pm7016698g0010	PF00011:Hsp20/alpha crystallin family	-
MA_53795g0010	6.84744	9.85627	10.1266	51.9715	49.8046	63.1678	18.0815	17.8367	24.2648	6.34817	5.59766	6.33097	4.35534	Pm53795g0010	-	-
MA_141759g0010	45.1936	45.2075	52.3656	154.379	184.284	152.95	60.845	61.9868	59.3429	85.8322	90.5793	106.849	24.3725	Pm141759g0010	PF00438:S-adenosylmethionine synthetase, N-terminal domain|PF02772:S-adenosylmethionine synthetase, central domain|PF02773:S-adenosylmethionine synthetase, C-terminal domain	-
MA_19057g0010	26.5092	24.0924	21.3069	78.4573	86.6198	80.0461	123.646	102.582	117.372	260.637	179.528	142.345	79.8118	Pm19057g0010	PF03181:BURP domain	-
MA_711519g0010	0.903866	0.629689	0.676837	13.2935	14.4531	14.0525	18.6715	26.9601	19.0857	32.6903	30.9935	41.1376	97.941	Pm711519g0010	-	-
MA_50251g0010	2563.43	2956.48	2783.24	793.999	893.086	755.08	471.219	335.06	428.854	1811.7	2465.31	2287.96	584.244	Pm50251g0010	PF00234:Protease inhibitor/seed storage/LTP family	-
MA_14460g0010	0.179662	0.202645	0.259707	6.54989	6.33089	4.00018	12.3701	17.217	13.5127	0.502464	0.790839	0.719351	28.5323	Pm14460g0010	PF00501:AMP-binding enzyme|PF13193:AMP-binding enzyme C-terminal domain	AMP-binding
MA_445017g0010	15.0366	15.8568	19.8117	71.5806	74.9466	62.8355	16.9681	29.349	24.3919	7.84604	4.73241	5.56838	10.8554	Pm445017g0010	PF05368:NmrA-like family	NmrA
MA_125206g0010	76.2381	82.3083	82.3156	238.328	231.749	208.704	125.225	97.8716	120.389	84.6989	87.9676	83.3231	150.418	Pm125206g0010	-	-
MA_12503g0010	41.6012	42.2904	46.4215	206.707	159.223	166.554	106.156	115.365	128.83	158.517	182.679	155.513	308.838	Pm12503g0010	-	-
MA_476672g0010	30.5311	34.9738	35.1006	8.45555	7.65744	7.88424	3.11916	3.28528	3.88295	1.86123	1.86208	2.20822	0.670823	Pm476672g0010	PF07859:alpha/beta hydrolase fold	Abhydrolase_3
MA_197089g0010	122.655	127.377	140.732	32.3514	31.2443	26.1795	16.8912	14.9123	18.4101	44.1675	31.4491	35.0717	4.94067	Pm197089g0010	-	-
MA_56527g0010	7.6268	7.89692	9.78317	36.9406	39.9648	36.2636	29.6722	20.5349	28.2403	4.37944	3.61802	4.94013	1.14736	Pm56527g0010	PF00107:Zinc-binding dehydrogenase	ADH_zinc_N
MA_54974g0010	12.499	12.2856	10.9046	2.29288	2.10314	1.72067	5.82135	6.77956	6.00501	17.5973	19.8456	24.3448	42.3393	Pm54974g0010	PF04043:Plant invertase/pectin methylesterase inhibitor|PF01095:Pectinesterase	-
MA_10215954g0010	864.056	893.59	953.056	242.813	300.351	252.986	356.751	440.991	287.895	978.124	724.522	500.641	326.047	Pm10215954g0010	-	-
MA_10432701g0010	161.985	176.059	197.841	510.525	492.676	519.83	255.234	254.616	267.522	64.176	45.7393	62.5767	13.7458	Pm10432701g0010	PF13668:Ferritin-like domain	-
MA_13984g0020	1.56847	1.29146	0.98005	11.8828	10.9599	10.9081	22.7062	19.3308	20.1677	34.517	35.1407	37.1006	60.6055	Pm13984g0020	PF04842:Plant protein of unknown function (DUF639)	-
MA_10428574g0010	680.718	726.044	763.406	246.638	218.694	210.658	101.426	101.141	111.107	72.8071	56.2812	50.1951	34.3445	Pm10428574g0010	PF00294:pfkB family carbohydrate kinase	PfkB
MA_16016g0010	105.141	101.446	104.814	29.9599	27.999	32.812	14.1611	16.0867	17.7654	3.10229	3.05947	2.47462	9.23377	Pm16016g0010	PF14364:Domain of unknown function (DUF4408)|PF05553:Cotton fibre expressed protein	-
MA_10428505g0010	65.6972	62.4289	73.5093	18.8747	17.6903	18.1767	23.2273	26.357	27.795	7.14209	5.01893	11.782	2.11594	Pm10428505g0010	PF03055:Retinal pigment epithelial membrane protein	RPE65
MA_66556g0010	0.97862	1.73057	2.19227	63.6452	62.2543	64.2297	24.74	26.6477	29.0603	7.30746	4.32458	8.36721	0.911419	Pm66556g0010	PF00892:EamA-like transporter family	DUF6
MA_6784553g0010	120.356	123.192	126.705	587.163	423.414	428.52	805.353	571.126	818.161	176.365	187.093	191.47	465.847	Pm6784553g0010	PF01370:NAD dependent epimerase/dehydratase family	Epimerase
MA_122136g0010	6.72203	5.6612	5.46707	36.5756	31.3947	26.8022	193.757	179.533	205.959	149.418	152.702	145.86	238.902	Pm122136g0010	-	-
MA_199561g0010	232.724	282.073	356.213	54.9854	62.3788	62.1968	36.0705	23.9195	41.9096	86.7505	68.3444	110.867	7.80105	Pm199561g0010	-	-
MA_114091g0010	106.77	120.27	137.309	32.1594	33.1259	29.6517	212.512	183.467	151.392	109.338	106.252	60.9604	9.58938	Pm114091g0010	PF00582:Universal stress protein family	Usp
MA_79690g0010	0.505541	0.368446	0.228481	20.2952	19.8207	15.4277	2.48299	1.23242	4.80822	11.4196	10.9309	6.03651	0.714559	Pm79690g0010	-	-
MA_10434331g0010	202.105	215.204	190.693	572.341	667.398	537.621	249.159	231.78	270.789	11.0295	15.0651	14.2171	2.91499	Pm10434331g0010	PF00732:GMC oxidoreductase|PF05199:GMC oxidoreductase	-
MA_79708g0010	900.225	856.801	933.686	354.166	356.724	338.75	167.855	142.53	166.326	96.9133	119.101	133.599	79.427	Pm79708g0010	PF03953:Tubulin C-terminal domain|PF00091:Tubulin/FtsZ family, GTPase domain	Tubulin_C
MA_9483804g0010	98.2878	115.243	136.24	29.0554	31.2189	29.5466	3.89424	3.02852	3.54373	1.33064	1.12636	1.76996	0.182849	Pm9483804g0010	PF00249:Myb-like DNA-binding domain	Myb_DNA-binding
MA_10430050g0010	26.6708	25.5818	33.1278	94.4722	100.823	90.6319	163.004	161.836	142.617	93.7314	98.8688	87.5308	129.357	Pm10430050g0010	PF01786:Alternative oxidase	AOX
MA_66505g0020	0	0.0498457	0.032971	8.86352	9.93668	7.97247	27.3413	22.5123	23.8036	35.0079	36.6822	47.8561	87.9001	Pm66505g0020	PF02362:B3 DNA binding domain	B3
MA_8194534g0010	30.6035	35.2077	33.3969	95.5183	103.424	104.477	45.1527	40.524	44.2275	22.7618	15.6204	17.6353	10.5229	Pm8194534g0010	PF13410:Glutathione S-transferase, C-terminal domain	-
MA_27424g0010	1.58005	1.46002	1.56424	13.4129	13.1109	9.89732	60.5819	40.2615	55.9911	72.1799	82.8389	103.291	163.894	Pm27424g0010	PF07496:CW-type Zinc Finger|PF01429:Methyl-CpG binding domain	zf-CW
MA_35632g0010	79.4908	75.7802	83.2785	199.914	227.89	210.686	166.665	146.882	181.676	71.4955	64.8295	102.59	54.074	Pm35632g0010	PF03171:2OG-Fe(II) oxygenase superfamily	2OG-FeII_Oxy
MA_6570g0010	36.666	36.0975	32.984	109.038	99.0213	91.8616	204.127	170.003	162.599	465.498	362.294	327.606	170.257	Pm6570g0010	PF13740:ACT domain|PF01842:ACT domain	ACT
MA_10426917g0010	26.3408	29.1683	27.9628	5.97337	7.00665	4.75	0.567198	0.716736	2.57875	6.79021	5.6468	8.28613	0.50601	Pm10426917g0010	PF01694:Rhomboid family	Rhomboid
MA_228579g0010	56.8432	59.509	64.5078	15.6477	14.4343	17.9724	9.82148	9.80101	9.25812	6.05298	5.11207	5.40069	3.43531	Pm228579g0010	-	-
MA_107822g0010	0.259354	0	0.181405	25.5547	23.2207	22.977	126.45	94.8492	128.787	77.4528	92.6818	42.5358	126.357	Pm107822g0010	-	-
MA_96038g0010	189.878	192.286	196.832	524.475	450.671	465.448	356.296	324.534	374.24	252.493	252.378	215.599	367.708	Pm96038g0010	PF13848:Thioredoxin-like domain|PF00085:Thioredoxin	-
MA_239561g0010	3369.25	3925.26	3803.83	1373.33	1360.67	1398.67	795.119	721.4	1116.34	1272.78	1333.67	1666.67	345.028	Pm239561g0010	-	-
MA_214227g0010	243.89	260.76	299.831	92.3692	92.2709	91.8168	27.4438	31.7236	33.0523	13.9161	10.3489	12.3168	5.73557	Pm214227g0010	PF00168:C2 domain	C2
MA_223841g0010	1.94911	1.18916	2.89186	29.467	42.369	28.775	53.5273	41.2845	53.5936	0	0.222848	0.573027	2.82176	Pm223841g0010	PF13639:Ring finger domain	-
MA_10436044g0020	2.16259	1.91387	2.04787	12.6758	16.8381	16.3178	7.58692	6.23439	5.16582	2.0936	2.28644	2.38247	11.3972	Pm10436044g0020	PF02790:Cytochrome C oxidase subunit II, transmembrane domain	-
MA_70509g0010	41.5421	53.4088	40.3174	156.457	163.229	137.451	64.1382	69.295	76.7963	13.4939	16.85	13.2334	5.17226	Pm70509g0010	PF13193:AMP-binding enzyme C-terminal domain|PF00501:AMP-binding enzyme	AMP-binding
MA_10430510g0020	29.6703	22.1878	28.1155	119.575	101.684	91.1485	224.973	198.294	235.029	85.4414	113.549	66.4337	49.155	Pm10430510g0020	PF00582:Universal stress protein family	Usp
MA_14593g0010	7.2377	6.84157	5.85947	28.7527	22.6911	22.6102	65.8984	63.4369	72.8003	107.856	103.57	88.5463	131.415	Pm14593g0010	PF13207:AAA domain	-
MA_304461g0010	0.672203	1.54347	1.59859	12.2847	12.3614	12.5893	16.7556	27.2451	29.3278	8.20807	5.87471	5.61212	2.24347	Pm304461g0010	PF07859:alpha/beta hydrolase fold	Abhydrolase_3
MA_94821g0010	0.0528699	0.0894502	0.0665639	3.15167	2.86107	2.70004	4.24692	3.9362	5.54291	2.49518	2.57896	2.55246	5.52355	Pm94821g0010	PF11250:Fantastic Four meristem regulator	-
MA_17910g0010	245.85	269.425	316.455	72.4815	82.719	88.3821	33.7224	34.1566	43.776	28.7384	24.2346	25.814	8.54199	Pm17910g0010	PF00132:Bacterial transferase hexapeptide (six repeats)|PF00483:Nucleotidyl transferase	Hexapep
MA_9853020g0010	0	0	0.109998	919.441	588.327	656.753	5630.99	2324	3550.96	1568.38	1800.12	2042.07	1270.5	Pm9853020g0010	PF00190:Cupin	-
MA_10426093g0030	21.3078	23.5885	22.9147	5.82888	6.36367	5.86326	10.2992	7.61691	9.1597	4.30516	5.64403	5.38275	2.06476	Pm10426093g0030	PF07859:alpha/beta hydrolase fold	Abhydrolase_3
MA_10427118g0010	23.0733	20.6691	19.2104	5.87584	4.91976	5.57099	2.47622	2.14475	2.98503	0.131514	0.0600796	0.231732	0.585189	Pm10427118g0010	PF00732:GMC oxidoreductase|PF05199:GMC oxidoreductase	-
novel.6359	0.0359192	0.0595561	0.021104	4.34377	3.52593	3.06923	15.8766	11.9653	13.6244	6.43422	7.54864	7.92216	4.31648	novel.6359	-	-
MA_23595g0010	27.6829	26.5962	29.0625	9.39936	8.96757	9.25851	5.10402	4.54975	5.30723	7.11416	7.96726	7.67089	2.40959	Pm23595g0010	PF00150:Cellulase (glycosyl hydrolase family 5)	-
MA_10429394g0010	46.3385	47.702	48.9997	108.234	107.991	106.303	172.945	150.732	165.963	113.443	137.805	118.018	259.469	Pm10429394g0010	PF04258:Signal peptide peptidase	-
MA_10426644g0010	7.88979	7.9444	8.33672	28.2404	29.292	22.9229	51.7491	28.0329	36.5531	61.5974	70.0439	71.5909	81.5353	Pm10426644g0010	PF14378:PAP2 superfamily|PF00255:Glutathione peroxidase	GSHPx
MA_367927g0010	3.69712	5.62961	5.59506	32.5648	40.7876	52.645	19.1856	10.7362	4.02163	0	0.362317	0.465828	5.02889	Pm367927g0010	PF12609:Wound-induced protein	-
MA_417207g0010	26.1908	24.1966	21.3437	64.6446	69.1552	66.5665	83.0477	86.0363	103.977	21.8632	22.0644	28.7287	17.1929	Pm417207g0010	PF00149:Calcineurin-like phosphoesterase	Metallophos
MA_14060g0010	28.6712	26.3997	26.1233	105.385	111.66	81.8377	74.5767	46.3377	59.3247	106.268	98.3215	90.9799	177.979	Pm14060g0010	PF12899:Alkaline and neutral invertase	-
MA_10434016g0010	384.891	422.329	428.399	155.288	152.616	140.415	277.869	310.831	280.207	690.341	784.526	602.036	208.712	Pm10434016g0010	PF00230:Major intrinsic protein	-
MA_124056g0010	2.27499	2.61066	2.50448	11.2242	11.0966	10.7189	50.0591	47.8419	56.1619	17.8687	20.7125	20.0838	3.06381	Pm124056g0010	PF05368:NmrA-like family	NmrA
MA_14925g0010	137.568	118.163	152.289	389.353	394.619	349.399	164.983	124.269	111.78	88.52	72.3703	83.0949	32.6633	Pm14925g0010	PF00043:Glutathione S-transferase, C-terminal domain|PF02798:Glutathione S-transferase, N-terminal domain	GST_C
MA_120806g0010	112.532	106.118	108.789	362.653	355.77	269.561	170.995	143.642	178.179	227.069	293.657	287.423	146.933	Pm120806g0010	PF04674:Phosphate-induced protein 1 conserved region	-
MA_65625g0010	12.6449	10.964	11.7519	34.1106	37.3051	32.9757	55.3404	61.0148	46.705	89.1177	85.7316	81.4385	39.4851	Pm65625g0010	PF03171:2OG-Fe(II) oxygenase superfamily|PF14226:non-haem dioxygenase in morphine synthesis N-terminal	2OG-FeII_Oxy
MA_10436211g0010	9.33109	10.1537	10.6211	38.1385	38.1903	38.3329	328.367	223.966	266.563	66.0149	77.3332	83.5003	122.732	Pm10436211g0010	PF00011:Hsp20/alpha crystallin family	-
MA_72395g0010	514.641	533.098	543.062	233.316	229.36	227.199	101.438	139.197	146.822	258.504	230.579	215.451	83.852	Pm72395g0010	PF00230:Major intrinsic protein	-
novel.6634	0.377693	0.447311	0.231155	18.3438	16.1016	16.6203	59.6087	35.6599	59.9747	65.3339	94.1412	113.364	402.264	novel.6634	PF01161:Phosphatidylethanolamine-binding protein	-
MA_2988g0020	0.124923	0.0493163	0.530089	3013.47	2270.39	2407.1	15228.3	5857.09	9589.74	1002.47	1730.89	1345.9	26591.2	Pm2988g0020	PF03760:Late embryogenesis abundant (LEA) group 1	-
MA_104614g0010	36.7907	43.6095	42.2424	114.897	134.77	111.965	2210.35	1279.78	1557.65	375.004	482.503	417.192	152.149	Pm104614g0010	PF00011:Hsp20/alpha crystallin family	-
novel.4522	1.14599	0.698228	0.739481	5.71874	5.18535	5.56644	12.8798	8.50234	8.40182	2.45588	2.48683	2.08868	6.14685	novel.4522	-	-
MA_84376g0010	1.00953	1.20912	1.09468	6.45154	4.73022	5.45169	28.2997	28.0573	32.758	12.436	13.611	15.2078	5.48114	Pm84376g0010	PF08022:FAD-binding domain|PF08414:Respiratory burst NADPH oxidase|PF01794:Ferric reductase like transmembrane component|PF08030:Ferric reductase NAD binding domain	FAD_binding_8
MA_137604g0010	39.7234	42.3814	38.8612	118.948	120.622	97.9103	76.7628	76.8729	83.3918	36.6277	38.0433	40.5446	71.3483	Pm137604g0010	PF06351:Allene oxide cyclase	-
MA_10145917g0010	466.345	490.477	605.227	1374.49	1420.66	1515.52	1167.45	1004.34	874.848	1263.2	1771.63	1413.44	1039.88	Pm10145917g0010	PF13417:Glutathione S-transferase, N-terminal domain	-
MA_172404g0020	4.62567	4.57574	4.13044	14.5974	18.479	14.632	6.02308	5.19544	5.63734	0.487915	0.133737	0.143287	20.1744	Pm172404g0020	PF00067:Cytochrome P450	p450
MA_92989g0010	0.926959	0.878256	1.03738	5.49026	7.34386	5.29201	2.96387	3.91693	3.36267	1.92813	0.49963	0.856494	0.243325	Pm92989g0010	-	-
MA_10434498g0010	7.3705	8.21744	9.92477	1.47451	1.91537	1.67326	4.07927	4.36464	4.93047	11.8197	8.47556	7.84495	2.2226	Pm10434498g0010	PF00139:Legume lectin domain|PF00069:Protein kinase domain	Pkinase
MA_10435847g0020	1.34441	2.17431	1.59252	8.49996	7.97754	9.28003	3.97493	4.36502	6.22703	2.56032	1.609	1.63624	2.9219	Pm10435847g0020	PF04185:Phosphoesterase family	Phosphoesterase
MA_20853g0010	36.1196	34.4759	37.6852	12.0793	9.40423	10.403	41.855	29.3611	45.3388	21.7916	21.939	18.1343	8.69096	Pm20853g0010	PF01095:Pectinesterase	-
MA_9092187g0010	375.204	412.691	490.639	144.332	132.778	143.339	10.9092	11.2821	11.3643	6.37943	6.95867	6.65268	3.60619	Pm9092187g0010	-	-
MA_174344g0010	11.0003	11.1156	13.5019	2.45076	2.47666	2.44735	1.01334	1.26602	1.13209	3.17197	6.90151	5.26273	10.9642	Pm174344g0010	PF13639:Ring finger domain	-
MA_79708g0020	113.488	114.262	106.182	39.1657	33.3153	40.4577	2.58445	4.38778	5.24797	2.27097	2.137	1.91622	0.160114	Pm79708g0020	PF03007:Wax ester synthase-like Acyl-CoA acyltransferase domain	-
MA_10217369g0010	2.78757	2.377	1.85618	16.6886	15.4078	12.8819	25.8139	19.4355	20.1907	44.6539	48.2963	44.1727	17.2514	Pm10217369g0010	PF01753:MYND finger	zf-MYND
MA_18572g0010	5.80335	6.62538	9.2154	40.2675	45.4001	37.8365	17.0143	16.3852	13.7629	5.0857	8.18635	9.80654	3.17026	Pm18572g0010	-	-
MA_10265757g0010	34.3113	38.5559	20.437	560.266	872.028	827.053	493.441	310.614	411.764	17.4788	24.9739	31.5626	4.71609	Pm10265757g0010	PF01439:Metallothionein	-
MA_10427065g0010	99.9634	120.985	103.039	286.513	254.966	281.862	77.4532	102.297	119.366	59.3262	46.2768	51.5741	29.2323	Pm10427065g0010	PF00150:Cellulase (glycosyl hydrolase family 5)	-
MA_10061167g0010	12.446	15.3463	16.3292	3.01937	3.32251	3.12698	0.16646	0.498026	0.510378	3.26326	2.92222	1.82953	0.891017	Pm10061167g0010	PF00657:GDSL-like Lipase/Acylhydrolase	Lipase_GDSL
MA_716827g0010	30.6585	30.7527	37.0574	10.1746	8.23677	8.16482	1.67477	2.04182	0.956987	38.1407	14.6102	16.7689	0.171454	Pm716827g0010	PF00067:Cytochrome P450	p450
MA_10436580g0020	13.9463	15.9383	14.8944	40.7206	43.7648	36.119	21.0679	24.8539	24.6351	44.1747	48.4716	32.5981	14.5989	Pm10436580g0020	PF00149:Calcineurin-like phosphoesterase|PF14008:Iron/zinc purple acid phosphatase-like protein C|PF16656:Purple acid Phosphatase, N-terminal domain	Metallophos
MA_10434030g0010	34.1909	33.918	33.0958	68.142	74.9194	72.2994	701.672	672.428	643.973	363.462	355.825	375.102	170.78	Pm10434030g0010	PF02518:Histidine kinase-, DNA gyrase B-, and HSP90-like ATPase|PF00183:Hsp90 protein	HATPase_c
MA_27767g0010	6.7786	6.73144	6.95717	32.4009	26.7651	23.6365	16.0249	15.3799	17.4204	6.49845	3.5595	3.61593	0.727648	Pm27767g0010	-	-
MA_10430904g0010	37.1253	29.5509	32.8457	94.7828	95.5086	98.4754	55.8383	34.0506	62.7595	100.226	122.89	136.255	64.2513	Pm10430904g0010	PF11891:Domain of unknown function (DUF3411)	-
MA_119911g0010	1.41398	1.47924	1.26923	7.20607	5.85255	5.92467	20.791	17.6481	18.5483	26.6868	25.6078	25.1627	10.3494	Pm119911g0010	PF00854:POT family	-
novel.7215	5.64316	8.05172	6.21465	0.230992	0.442551	0.200757	0	0	0	8.85123	8.24497	4.68425	2.92308	novel.7215	-	-
MA_76229g0010	13.4852	10.5931	13.4201	40.1343	37.3606	35.0468	81.6305	58.0649	71.6232	3.29833	25.9833	11.1577	50.2133	Pm76229g0010	PF08449:UAA transporter family	-
MA_8182812g0010	136.725	137.884	144.287	38.0987	48.186	34.2696	16.0448	7.23173	19.5836	41.072	33.2211	37.4828	5.89906	Pm8182812g0010	PF00481:Protein phosphatase 2C	PP2C
MA_63860g0010	1.308	2.51478	2.89437	98.8083	114.865	69.2432	52.2371	40.6754	32.2504	9.41553	23.2975	25.4075	165.432	Pm63860g0010	PF08241:Methyltransferase domain	Methyltransf_11
MA_52620g0020	178.847	187.361	182.817	370.939	401.764	358.692	151.422	170.016	181.52	108.216	82.8153	112.753	41.6932	Pm52620g0020	PF01370:NAD dependent epimerase/dehydratase family	Epimerase
MA_173695g0010	0.841193	0.913225	1.24416	6.19474	6.98039	4.98519	3.06813	2.03644	3.32015	1.20616	0.925696	0.680091	2.41513	Pm173695g0010	PF09265:Cytokinin dehydrogenase 1, FAD and cytokinin binding|PF01565:FAD binding domain	FAD_binding_4
MA_2555g0010	7.69978	13.9015	12.1811	55.7626	45.9313	52.4593	19.7005	30.4272	26.6158	17.7432	15.3326	15.1064	1.72923	Pm2555g0010	PF00656:Caspase domain	Peptidase_C14
MA_19229g0010	55.3026	60.3751	55.4108	23.1222	23.8743	22.8347	11.7794	16.8803	14.9288	10.0186	9.98198	9.41292	2.51183	Pm19229g0010	PF00450:Serine carboxypeptidase	Peptidase_S10
MA_10437223g0020	35.7706	33.9632	34.2712	91.2545	92.45	77.7686	187.662	105.31	160.738	67.8857	78.7868	71.9971	145.995	Pm10437223g0020	PF02431:Chalcone-flavanone isomerase	-
MA_10436798g0010	35.0833	33.301	35.0549	81.5306	85.3164	72.7178	142.4	115.456	120.592	158.495	175.269	167.457	233.893	Pm10436798g0010	-	-
MA_10430173g0010	428.01	422.117	430.401	165.82	149.428	123.416	71.4919	73.4857	46.6143	125.616	110.902	72.3304	25.3209	Pm10430173g0010	PF12609:Wound-induced protein	-
novel.8098	0.818334	1.09032	0.651088	9.64225	9.78376	7.77627	1.94887	1.71096	3.41692	0.938706	0.28946	0.248104	2.20853	novel.8098	-	-
MA_10434357g0020	1.05915	1.06931	1.3432	7.62459	7.53876	7.11547	19.9913	18.7398	24.5156	8.54049	8.4837	7.66467	24.1518	Pm10434357g0020	PF14299:Phloem protein 2|PF12937:F-box-like	-
MA_880000g0010	14.5482	13.703	16.472	40.2675	39.8216	41.4239	59.2738	53.3498	67.9532	26.2003	22.2991	18.2311	8.6044	Pm880000g0010	PF00069:Protein kinase domain	Pkinase
MA_133473g0010	240.133	317.004	228.934	758.865	753.94	696.876	235.201	250.725	297.889	160.026	124.905	190.011	40.7386	Pm133473g0010	PF00295:Glycosyl hydrolases family 28	-
MA_10431297g0020	1.71996	1.79686	2.03341	6.7754	6.47609	6.05049	1.65608	3.40987	4.46183	0.988082	1.46407	1.36795	3.26319	Pm10431297g0020	PF02897:Prolyl oligopeptidase, N-terminal beta-propeller domain|PF00326:Prolyl oligopeptidase family	-
MA_128304g0010	472.525	430.391	363.209	129.147	119.61	87.8192	20.5848	11.0918	26.3677	3.21177	3.59472	3.96146	9.43218	Pm128304g0010	PF00234:Protease inhibitor/seed storage/LTP family	-
MA_34759g0010	16.3239	35.7223	27.6338	489.455	461.119	470.414	133.345	191.324	174.695	100.855	81.6758	81.348	20.6303	Pm34759g0010	PF00112:Papain family cysteine protease|PF08246:Cathepsin propeptide inhibitor domain (I29)	Peptidase_C1
MA_10430695g0010	1.27365	1.40366	1.88812	9.65905	9.12751	8.25177	3.9714	4.2046	4.62134	1.16879	0.467198	0.943915	7.411	Pm10430695g0010	PF00722:Glycosyl hydrolases family 16|PF06955:Xyloglucan endo-transglycosylase (XET) C-terminus	-
MA_62264g0010	18.2472	21.8107	27.5469	79.0287	94.2058	65.9699	21.6279	27.2337	24.1923	2.75983	3.64951	3.1964	41.306	Pm62264g0010	PF13905:Thioredoxin-like|PF07649:C1-like domain	C1_3
MA_28815g0030	390.315	368.916	468.757	145.91	159.69	142.998	49.8314	38.3164	50.3597	24.5409	29.5153	29.6098	15.8513	Pm28815g0030	PF03720:UDP-glucose/GDP-mannose dehydrogenase family, UDP binding domain	-
MA_142030g0010	0.556719	0.81288	0.64224	3.90119	3.89665	3.54918	0.911049	1.08761	1.44483	1.86159	2.05734	1.94837	0.700662	Pm142030g0010	PF03460:Nitrite/Sulfite reductase ferredoxin-like half domain|PF01077:Nitrite and sulphite reductase 4Fe-4S domain	-
MA_32290g0010	6.57487	7.62111	7.34741	1.12567	1.31239	0.803917	1.20491	5.44099	1.87676	98.9416	41.4089	17.9726	15.493	Pm32290g0010	PF04720:PDDEXK-like family of unknown function	-
MA_56709g0010	53.4766	59.9812	62.4448	147.048	174.335	131.337	80.6875	64.1528	83.2881	12.9286	12.0808	9.25929	6.70206	Pm56709g0010	PF08541:3-Oxoacyl-[acyl-carrier-protein (ACP)] synthase III C terminal|PF08392:FAE1/Type III polyketide synthase-like protein	-
MA_11646g0010	12.5212	12.5434	13.5576	35.4798	33.3023	30.5446	68.5645	55.2964	67.5633	25.3813	30.1509	31.2336	47.1582	Pm11646g0010	PF13947:Wall-associated receptor kinase galacturonan-binding|PF14380:Wall-associated receptor kinase C-terminal	-
MA_6025923g0010	20.9503	22.9102	25.0681	6.37497	6.95571	6.59371	1.80758	3.02455	4.05886	5.65459	5.77694	6.94429	1.13224	Pm6025923g0010	PF14226:non-haem dioxygenase in morphine synthesis N-terminal|PF03171:2OG-Fe(II) oxygenase superfamily	2OG-FeII_Oxy
MA_604159g0010	6.60185	5.30255	4.42618	21.2757	18.6804	21.3063	71.8359	54.3271	65.26	83.3252	90.9465	101.378	119.291	Pm604159g0010	PF00083:Sugar (and other) transporter	Sugar_tr
MA_10604g0010	6.21252	6.01695	4.69451	0.956386	0.883972	1.22637	0.140459	0.252141	0.299193	0.888642	1.18357	1.42246	0.37592	Pm10604g0010	PF07714:Protein tyrosine kinase|PF01657:Salt stress response/antifungal	Pkinase_Tyr
MA_121617g0010	13.9035	15.5421	14.6798	44.9306	46.8681	37.0588	20.4548	19.65	20.1822	10.5456	11.9992	10.0937	16.8578	Pm121617g0010	PF06916:Protein of unknown function (DUF1279)	-
MA_56269g0010	86.2868	93.8263	85.6849	204.112	235.903	184.012	116.022	95.447	130.648	15.7661	15.9703	26.4199	34.2984	Pm56269g0010	PF02458:Transferase family	-
MA_3489843g0010	39.4227	32.3126	30.7825	91.9542	106.343	92.829	218.674	139.307	239.405	369.03	450.999	306.451	35.1659	Pm3489843g0010	PF00106:short chain dehydrogenase	adh_short
MA_172610g0010	65.4821	70.5104	73.5111	28.4259	28.0726	28.5175	46.3497	38.65	53.9863	17.9587	22.0991	20.9791	30.352	Pm172610g0010	PF01357:Pollen allergen	-
MA_10433236g0010	34.0392	33.0412	42.1555	100.969	91.0522	95.3308	67.773	57.4048	73.1403	26.8883	33.5554	21.7463	90.6314	Pm10433236g0010	-	-
MA_10433227g0010	224.253	220.383	236.996	80.0273	59.3279	82.4054	831.679	476.186	495.476	1383.49	967.623	1722.83	455.615	Pm10433227g0010	PF00011:Hsp20/alpha crystallin family	-
MA_69262g0010	7.90397	8.08132	8.31056	21.9304	28.8931	22.28	15.5477	16.369	18.7959	1.27846	2.03817	2.82734	0.287335	Pm69262g0010	PF02458:Transferase family	-
MA_242814g0010	1.84258	4.25621	3.16127	58.9046	54.1582	59.782	19.8225	27.1864	25.6915	4.41587	3.07383	3.71808	1.483	Pm242814g0010	PF00732:GMC oxidoreductase|PF05199:GMC oxidoreductase	-
MA_41668g0010	2.26337	0.705411	1.04986	18.2128	18.7397	19.7997	101.211	47.086	74.714	48.6464	36.406	25.426	21.7796	Pm41668g0010	-	-
MA_93746g0010	71.5458	86.0833	72.1205	26.407	27.218	22.9665	261.435	188.282	275.102	589.078	594.743	511.331	66.7527	Pm93746g0010	PF00011:Hsp20/alpha crystallin family	-
MA_10434028g0030	5.53645	6.38405	4.99259	0.955301	0.69252	0.905738	6.36089	8.20554	9.83171	33.4932	30.0624	16.47	0.536516	Pm10434028g0030	PF00141:Peroxidase	-
MA_7723183g0010	0.464733	1.16959	1.08082	22.5044	12.0628	20.6404	30.1519	23.5243	28.2672	13.8604	18.1919	18.7865	60.6299	Pm7723183g0010	-	-
MA_225933g0010	12.8365	11.9849	11.8759	33.9029	30.5503	38.8817	43.5112	49.4998	54.0255	32.4125	33.9843	28.2057	41.0602	Pm225933g0010	PF02446:4-alpha-glucanotransferase	-
MA_18943g0010	0.242547	0.057451	0.047502	24.5917	28.693	15.5968	322.123	164.411	260.811	379.81	441.276	468.748	1129.88	Pm18943g0010	-	-
MA_10436711g0010	11.9482	11.1645	10.4106	29.4268	30.5587	26.6049	35.7567	34.3261	34.7809	20.6913	22.4797	19.0343	13.5742	Pm10436711g0010	PF02893:GRAM domain	GRAM
MA_34807g0010	1646.87	1664.75	1242.99	3778.34	4445.44	3780.2	7808.24	5614.69	7825.65	23.7493	27.4479	29.8334	2.16154	Pm34807g0010	PF00407:Pathogenesis-related protein Bet v I family	-
MA_474985g0010	13.3243	16.001	15.6023	2.83842	3.37129	2.20878	0.479786	0.164052	1.25427	17.0584	5.22938	5.72523	4.23748	Pm474985g0010	PF00257:Dehydrin	-
novel.534	22.4846	21.8438	27.8117	71.3997	66.0187	57.285	57.5233	37.2064	44.7051	20.2302	28.9585	19.0805	59.5809	novel.534	-	-
MA_10430416g0010	4.48331	4.01881	3.92299	9.49424	9.9179	9.62479	3.3294	3.70781	3.39588	1.53245	1.3579	1.40332	0.551722	Pm10430416g0010	PF02225:PA domain|PF00082:Subtilase family|PF05922:Peptidase inhibitor I9	Peptidase_S8
MA_109548g0010	402.349	446.265	554.956	170.406	178.621	163.983	80.5552	69.3326	86.9517	61.1422	61.2261	52.898	52.1564	Pm109548g0010	PF00067:Cytochrome P450	p450
MA_10431815g0020	4.44729	4.4547	3.41966	0.576515	1.01171	0.767658	1.04816	1.52577	1.20607	1.56343	2.42094	4.88949	11.0652	Pm10431815g0020	PF07673:Protein of unknown function (DUF1602)|PF00664:ABC transporter transmembrane region|PF00005:ABC transporter	ABC_membrane
MA_38922g0010	9.38266	8.64276	9.5189	1.06886	0.709192	0.951986	5.28109	6.69715	9.10284	2.32709	2.97664	4.64712	0.673055	Pm38922g0010	PF00403:Heavy-metal-associated domain	HMA
MA_10436516g0010	10.8689	10.9885	10.416	38.4349	34.9884	30.0122	23.6832	14.5273	19.8249	9.79163	12.44	11.895	5.41907	Pm10436516g0010	PF00125:Core histone H2A/H2B/H3/H4	Histone
MA_65570g0010	107.54	117.416	118.24	44.2638	51.196	51.3252	25.0208	24.0287	29.3851	38.7936	35.9491	33.1926	28.8837	Pm65570g0010	PF03720:UDP-glucose/GDP-mannose dehydrogenase family, UDP binding domain|PF00984:UDP-glucose/GDP-mannose dehydrogenase family, central domain|PF03721:UDP-glucose/GDP-mannose dehydrogenase family, NAD binding domain	-
MA_57598g0010	185.051	193.154	216.391	85.3431	84.0377	76.1668	67.5426	47.4576	40.4893	27.9873	23.781	34.3793	3.84274	Pm57598g0010	PF00582:Universal stress protein family	Usp
MA_688105g0010	0.874072	0.310555	0.299572	9.84685	10.7252	14.2421	124.402	147.277	172.307	38.1004	45.0984	55.3326	19.5944	Pm688105g0010	PF00332:Glycosyl hydrolases family 17	Glyco_hydro_17
MA_10433631g0010	5.94891	5.97376	5.72818	14.9924	12.806	15.0481	19.1549	27.6189	25.3456	18.0329	15.672	13.499	25.4558	Pm10433631g0010	PF00686:Starch binding domain|PF02446:4-alpha-glucanotransferase	-
MA_10428574g0020	608.549	656.01	721.457	260.463	264.18	206.646	116.984	105.166	97.8122	83.6177	77.1757	75.6377	41.2982	Pm10428574g0020	PF00294:pfkB family carbohydrate kinase	PfkB
MA_323706g0010	0.105149	0.155663	0.308896	3.65641	2.99396	3.46671	5.1707	4.79027	5.53067	2.48469	1.76048	3.18793	0.845295	Pm323706g0010	PF00249:Myb-like DNA-binding domain	Myb_DNA-binding
MA_10430747g0010	5.61732	8.25112	5.25063	32.1609	26.4413	27.7492	47.3315	35.8358	52.3019	16.9375	22.9144	20.9972	38.5391	Pm10430747g0010	PF11998:Protein of unknown function (DUF3493)	-
MA_10432842g0010	23.2214	18.5413	16.2606	56.1363	64.9607	59.1496	34.4718	26.0072	38.9286	19.5364	21.8109	17.1059	41.2849	Pm10432842g0010	-	-
MA_10434402g0010	30.5768	35.8234	33.0301	72.751	67.283	68.5538	35.0325	38.2459	43.8919	18.727	19.6466	21.312	8.72364	Pm10434402g0010	PF00107:Zinc-binding dehydrogenase|PF08240:Alcohol dehydrogenase GroES-like domain	ADH_N
MA_10431339g0010	99.4114	96.4646	90.3088	34.5339	26.343	36.0164	1.92946	4.29398	5.5723	1.74896	1.43206	2.01095	1.15744	Pm10431339g0010	PF00394:Multicopper oxidase|PF07732:Multicopper oxidase	-
MA_7179g0010	5.05397	6.60474	4.15262	85.0092	137.589	181.395	99.0705	70.2659	83.1798	5.11769	5.04113	3.85123	0.853942	Pm7179g0010	PF01439:Metallothionein	-
MA_482951g0010	13.9828	14.7026	13.8885	54.4359	40.7803	41.1002	132.041	172.802	104.42	226.07	296.144	150.282	5.64147	Pm482951g0010	PF02136:Nuclear transport factor 2 (NTF2) domain	-
MA_904410g0010	0.463915	0.274713	0.0648972	27.9215	26.6479	20.5499	187.418	103.908	139.303	217.119	316.876	264.477	658.509	Pm904410g0010	PF11160:Protein of unknown function (DUF2945)	-
MA_18615g0020	11.8314	12.0839	11.2721	4.14882	2.95063	2.76829	5.9022	8.65729	9.0158	34.5942	29.7326	23.5276	256.303	Pm18615g0020	PF00004:ATPase family associated with various cellular activities (AAA)	AAA
MA_363574g0010	1.15753	0.635293	0.857032	9.44423	8.10096	7.47726	15.1772	13.1229	16.2715	0	0	0	3.06074	Pm363574g0010	-	-
MA_343011g0010	1.41163	0.768135	1.19551	9.69247	11.7155	10.936	1.80737	1.74649	3.11948	0.770246	0	0.86367	3.08458	Pm343011g0010	PF09298:Fumarylacetoacetase N-terminal	-
MA_9307g0010	463.892	401.089	355.039	1213.79	920.319	1202.65	4090.79	2207.58	2935.75	1642.7	1296.84	1158.02	3370.97	Pm9307g0010	-	-
MA_48636g0010	1.87788	1.96188	2.11856	7.00142	6.13741	5.75879	12.3095	13.0869	12.6873	27.8216	27.0748	21.8788	45.6187	Pm48636g0010	-	-
MA_40654g0010	298.195	270.937	305.03	132.571	117.951	126.439	42.0266	40.5194	38.1323	12.3261	10.3293	28.4974	0.314406	Pm40654g0010	PF02704:Gibberellin regulated protein	-
MA_1038g0010	0.16926	0.427645	0.209943	2.87965	3.18099	4.16916	112	58.8864	90.4625	205.278	245.101	249.147	859.744	Pm1038g0010	PF00141:Peroxidase	-
novel.6569	3.15989	3.65673	3.27629	0.273025	0.441857	0.393918	0.659346	0.763616	0.782555	0.132669	0.0779233	0.0500927	2.58057	novel.6569	-	-
MA_186971g0010	1.60022	2.66228	2.19192	7.60992	10.9085	10.9732	2.39349	2.88453	3.30522	0.856617	1.67113	0.631477	22.0005	Pm186971g0010	PF00201:UDP-glucoronosyl and UDP-glucosyl transferase	UDPGT
novel.8551	0.0481236	0.018998	0.0942484	4.09368	3.97699	4.63308	17.3459	13.8391	13.7238	9.03846	8.07988	10.3234	24.111	novel.8551	-	-
MA_136413g0010	0	0	0	109.952	90.9772	100.66	488.843	334.989	453.578	548.915	631.723	615.301	1119.35	Pm136413g0010	PF00106:short chain dehydrogenase	adh_short
MA_10436851g0020	0.573832	0.362455	0.262227	4.26569	4.7021	3.30777	10.4271	6.98244	7.90883	0	0	0	3.53813	Pm10436851g0020	PF13855:Leucine rich repeat|PF08263:Leucine rich repeat N-terminal domain	LRRNT_2
MA_6456g0020	0.136257	0.107582	0.151218	2.29729	1.79482	1.97019	4.04132	4.28626	2.08327	6.80217	7.76289	7.37351	3.98925	Pm6456g0020	PF00201:UDP-glucoronosyl and UDP-glucosyl transferase	UDPGT
MA_10437203g0020	3.72991	4.14558	4.93782	10.983	11.5727	11.9768	1.34443	1.49022	1.75946	3.00157	1.82677	3.63029	0.316323	Pm10437203g0020	PF00069:Protein kinase domain|PF01657:Salt stress response/antifungal	Pkinase
MA_215978g0010	6.61611	5.8542	4.70078	15.9103	17.6217	16.3074	24.4348	17.4563	24.2652	37.4405	52.6688	48.049	26.3402	Pm215978g0010	PF14541:Xylanase inhibitor C-terminal|PF14543:Xylanase inhibitor N-terminal	-
MA_10426697g0020	34.1599	35.1499	36.9029	12.4812	15.2198	12.5226	4.25277	2.81925	5.4342	11.5492	9.83069	11.515	1.18723	Pm10426697g0020	PF00481:Protein phosphatase 2C	PP2C
MA_7016242g0010	5.02907	6.60474	6.50929	21.4646	19.4259	19.754	29.6391	23.1005	26.1157	48.9379	52.744	53.2597	83.5338	Pm7016242g0010	-	-
MA_10436480g0020	148.875	154.987	165.53	365.214	323.362	295.346	182.541	170.015	207.477	95.2348	110.188	96.9811	257.142	Pm10436480g0020	PF01676:Metalloenzyme superfamily|PF06415:BPG-independent PGAM N-terminus (iPGM_N)	-
novel.6524	0.334113	0.285782	0.354438	2.40047	2.82656	2.44789	16.4204	11.2749	13.1965	3.11717	4.41212	5.13238	7.21366	novel.6524	-	-
MA_10435381g0010	1.11957	1.30671	1.47764	7.94573	7.86164	5.7297	13.6018	10.97	13.9786	23.7046	21.6409	25.9215	8.43746	Pm10435381g0010	PF04030:D-arabinono-1,4-lactone oxidase	ALO
novel.1609	0.395552	0.365986	0.181564	3.22555	4.26242	3.04473	7.79068	7.31253	7.71574	4.85497	4.64048	4.71702	8.5856	novel.1609	-	-
MA_66766g0010	10.4293	8.46768	10.2726	36.318	34.4538	25.1982	46.1509	38.303	51.8343	52.3026	71.7443	70.3212	130.928	Pm66766g0010	PF06454:Protein of unknown function (DUF1084)	-
MA_14497g0010	38.9747	40.4996	38.6654	79.0185	84.7866	74.581	151.273	103.622	87.1456	53.0216	62.8599	51.8441	30.7307	Pm14497g0010	PF01027:Inhibitor of apoptosis-promoting Bax1	-
MA_189520g0010	56.3853	99.7899	41.7817	2426.1	1808.49	1845.67	15880.3	11733.3	17126.7	25564.2	30031.4	20580.3	35341.4	Pm189520g0010	PF00234:Protease inhibitor/seed storage/LTP family	-
MA_9421615g0010	10.0246	9.57058	7.87983	32.2584	31.0677	23.431	20.191	17.4998	19.0736	40.1453	32.323	36.1956	12.1548	Pm9421615g0010	PF01179:Copper amine oxidase, enzyme domain	-
novel.3881	2.9956	4.03376	3.19458	14.4818	15.6737	11.5837	31.1035	15.1724	20.8271	40.557	34.8362	49.566	11.0465	novel.3881	-	-
MA_25710g0010	378.296	407.971	452.476	800.97	839.334	772.129	526.945	498.942	567.25	303.595	347.525	331.098	406.406	Pm25710g0010	-	-
MA_57437g0010	17.7619	22.4667	25.2593	3.89843	5.38826	5.68286	2.75034	2.53763	1.77531	6.37982	4.1185	5.03808	2.76521	Pm57437g0010	PF13417:Glutathione S-transferase, N-terminal domain	-
MA_10431597g0010	87.6656	108.711	88.4678	220.773	224.207	213.816	107.205	70.9929	93.5492	42.649	51.0756	43.8953	21.8149	Pm10431597g0010	-	-
MA_88519g0010	35.9025	33.9666	30.9778	12.6364	14.7606	13.0434	4.77413	7.18118	7.16184	14.2413	8.08856	11.5013	3.49137	Pm88519g0010	PF00295:Glycosyl hydrolases family 28	-
MA_658172g0010	18.2319	20.7455	18.5168	39.9406	49.3637	42.313	59.0288	52.1821	51.9236	33.439	33.9211	36.5209	65.4342	Pm658172g0010	PF00201:UDP-glucoronosyl and UDP-glucosyl transferase	UDPGT
MA_262g0010	83.02	91.393	97.5229	37.1579	36.1484	34.6058	26.0411	11.9587	17.7068	28.7619	32.5739	43.0709	2.55626	Pm262g0010	-	-
MA_93036g0020	102.991	112.389	121.531	52.9152	52.7069	49.4332	24.5772	23.6943	28.3242	18.7831	17.2631	18.2857	9.87223	Pm93036g0020	PF03662:Glycosyl hydrolase family 79, N-terminal domain	-
MA_72432g0010	15.4174	16.1377	17.8287	6.23887	6.74048	6.1483	7.12192	10.4499	9.13498	4.39983	3.51372	5.21645	6.84488	Pm72432g0010	-	-
MA_137163g0010	368.902	372.858	373.812	176.927	187.755	195.307	217.645	271.169	229.588	166.155	119.907	130.828	66.7937	Pm137163g0010	PF06200:tify domain|PF09425:Divergent CCT motif	Zim
MA_468195g0010	21.1532	25.4539	25.3216	59.2074	59.2709	58.9539	22.2647	26.5705	21.1347	75.6242	55.4198	66.1462	14.7218	Pm468195g0010	-	-
novel.7090	40.9306	42.7387	45.4004	18.1333	17.3259	16.717	9.70666	13.176	9.22425	19.1009	26.548	15.2053	2.5257	novel.7090	-	-
MA_9021g0010	16.6638	16.1503	16.7873	43.1347	41.9049	36.8137	27.9639	21.8989	25.4618	15.402	18.7713	14.587	27.8109	Pm9021g0010	-	-
MA_9166341g0010	0.919336	1.65075	0.464642	60.0679	47.4362	58.406	410.105	209.013	324.096	68.5807	89.3458	95.618	349.952	Pm9166341g0010	PF12681:Glyoxalase-like domain	-
MA_94228g0010	16.0657	13.1888	10.8391	45.2301	38.5196	38.1214	29.2596	25.8007	30.9665	12.2139	13.1038	5.94189	2.01744	Pm94228g0010	PF00847:AP2 domain	AP2
MA_10436539g0030	0.0138803	0.0986327	0	4.19642	3.59847	4.20562	8.80542	10.2641	9.99277	17.0684	22.3359	22.6685	18.4145	Pm10436539g0030	PF01699:Sodium/calcium exchanger protein	Na_Ca_ex
MA_10432434g0010	62.949	64.3269	66.4692	31.9681	32.9445	31.2129	15.2044	19.9135	20.2483	9.77701	9.54456	10.5821	5.14011	Pm10432434g0010	PF01764:Lipase (class 3)	Lipase_3
MA_8996628g0010	16.9054	16.7182	17.4275	45.2791	43.9117	35.1546	21.7672	20.1103	21.7189	25.4208	36.044	30.6488	4.28822	Pm8996628g0010	PF00450:Serine carboxypeptidase	Peptidase_S10
MA_447489g0010	0.389621	0.674409	0.117394	6.85608	6.82699	6.43505	2.65441	4.1687	3.40685	9.18616	6.72825	4.41004	3.57962	Pm447489g0010	PF13639:Ring finger domain	-
MA_10432180g0010	1.16361	1.43845	0.781812	4.80372	5.17352	5.64684	9.00941	10.0941	9.18053	0.0311772	0.192277	0.439481	3.63638	Pm10432180g0010	PF00067:Cytochrome P450	p450
MA_5883g0010	48.3482	52.2724	52.067	21.7715	21.0814	21.9241	9.30401	20.5873	10.8852	30.2263	25.5207	18.2224	3.06939	Pm5883g0010	-	-
MA_959793g0010	40.2015	44.2837	50.7885	18.9698	17.1647	17.3789	9.28217	11.0617	9.48952	5.81416	5.45109	3.83641	38.8956	Pm959793g0010	PF03096:Ndr family	Ndr
MA_28034g0010	7.86589	8.62847	8.09419	16.5698	17.637	16.9409	5.37888	7.55282	8.47669	3.95821	4.37921	4.43831	1.28251	Pm28034g0010	PF00582:Universal stress protein family|PF00069:Protein kinase domain	Pkinase
MA_10425897g0010	107.083	113.349	129.619	261.29	285.308	223.535	1653	1004.81	1115.3	608.09	647.142	428.958	139.85	Pm10425897g0010	PF00011:Hsp20/alpha crystallin family	-
MA_16525g0010	0.832086	0.518663	0.714741	4.7658	4.15196	4.2958	11.636	8.84151	10.4221	16.0755	21.2877	19.5918	49.6238	Pm16525g0010	PF07859:alpha/beta hydrolase fold	Abhydrolase_3
MA_188272g0010	0.0594119	0.0140726	0.0349068	3.11431	2.72161	2.27931	15.3207	8.61936	8.76768	5.38665	4.97637	6.1483	7.03047	Pm188272g0010	-	-
MA_470779g0010	1.08892	1.4026	1.38542	5.52785	4.7214	4.24482	25.8663	19.2282	21.4623	33.1439	31.4585	26.0129	11.9615	Pm470779g0010	PF13520:Amino acid permease|PF13906:C-terminus of AA_permease	-
MA_59443g0010	4.90565	4.19734	5.7057	15.4216	32.683	23.6999	3.75295	12.7971	3.51393	25.3203	28.179	28.0706	0.919805	Pm59443g0010	PF04752:ChaC-like protein	ChaC
novel.6094	10.8826	9.5375	5.75455	36.5648	31.8131	38.8022	42.9081	56.2771	47.9938	70.3062	63.3496	74.8116	8.28432	novel.6094	PF14226:non-haem dioxygenase in morphine synthesis N-terminal	-
MA_10434313g0010	6.12028	4.69183	4.1406	16.9893	14.082	13.8344	29.9243	16.8967	23.3789	50.9114	40.9063	30.1073	220.076	Pm10434313g0010	PF02779:Transketolase, pyrimidine binding domain|PF02780:Transketolase, C-terminal domain|PF00456:Transketolase, thiamine diphosphate binding domain	-
novel.7298	1.65764	1.62041	2.1514	8.28752	6.50675	6.79649	0.541939	0.370608	0.708376	12.435	8.71131	6.93489	0.314259	novel.7298	PF00403:Heavy-metal-associated domain	HMA
MA_56321g0010	0	0.619194	0.682622	18.3307	15.4624	16.525	97.2757	79.6245	87.0607	38.8624	20.0549	26.0662	7.52537	Pm56321g0010	PF12734:Cysteine-rich TM module stress tolerance	-
MA_12161g0010	0.0471721	0.0419003	0.0346444	2.75198	2.15201	2.35214	5.0523	5.19087	7.3377	3.50638	3.22589	2.63152	17.5957	Pm12161g0010	-	-
MA_13496g0020	0.0800923	0.260852	0.294108	4.16613	3.85544	3.51353	40.7463	25.2064	31.3858	16.0962	17.4136	22.4694	104.784	Pm13496g0020	-	-
novel.9945	0.120927	0.200504	0.142099	1.89055	1.6842	1.49372	4.31725	3.78983	5.30551	2.13066	3.28506	2.41161	5.98467	novel.9945	PF02362:B3 DNA binding domain	B3
MA_945058g0010	0.241993	0.636885	0.157978	9.08723	4.80508	6.15413	40.0405	27.3629	42.7365	99.0437	114.434	141.04	949.151	Pm945058g0010	-	-
MA_9551351g0010	4.96892	5.75107	5.06233	14.8569	13.47	12.6228	25.1208	23.197	20.8195	13.5414	15.9545	10.9157	7.70085	Pm9551351g0010	PF01490:Transmembrane amino acid transporter protein	Aa_trans
MA_139905g0010	24.3039	25.3534	33.2211	68.5446	71.2077	60.743	188.748	172.277	179.033	105.68	83.5965	83.1195	36.4607	Pm139905g0010	PF05603:Protein of unknown function (DUF775)	-
MA_120403g0010	139.889	141.391	159.29	258.21	297.135	272.603	610.121	469.024	541.889	359.193	393.206	336.093	67.6398	Pm120403g0010	PF13419:Haloacid dehalogenase-like hydrolase	-
MA_3081g0010	136.022	129.179	130.871	226.63	230.647	225.105	967.463	735.644	888.376	509.33	564.168	544.538	210.59	Pm3081g0010	PF00011:Hsp20/alpha crystallin family	-
MA_159548g0010	2.35271	2.6152	1.89498	0.212301	0.323372	0.148777	0	0	0	1.14951	0.636219	1.25943	0	Pm159548g0010	PF00931:NB-ARC domain|PF13855:Leucine rich repeat	NB-ARC
MA_10429805g0030	221.012	208.162	204.74	436.769	455.377	366.761	229.027	146.278	172.131	229.075	279.215	279.363	148.469	Pm10429805g0030	PF01479:S4 domain|PF00163:Ribosomal protein S4/S9 N-terminal domain	S4
MA_10430487g0010	2.33753	6.4536	5.42519	124.81	113.507	107.83	34.2648	38.4033	37.7471	20.0302	15.52	14.3089	2.70541	Pm10430487g0010	PF00656:Caspase domain	Peptidase_C14
MA_10435847g0010	0.910727	2.5367	2.4112	54.7111	46.0156	54.9974	17.5076	22.1517	23.5772	1.42387	1.14539	0.736309	13.6665	Pm10435847g0010	PF04185:Phosphoesterase family	Phosphoesterase
MA_758044g0010	4.15959	5.39442	7.5382	20.1001	23.3791	18.9547	14.1499	12.9903	16.3278	4.5944	3.69274	4.74772	2.04049	Pm758044g0010	-	-
MA_70487g0010	1.06656	0.22291	0.30718	10.8903	12.3172	12.2399	30.238	30.8188	49.9218	1.03633	0.473428	2.02894	2.76677	Pm70487g0010	PF00722:Glycosyl hydrolases family 16	-
MA_10435107g0010	401.875	419.892	482.559	197.11	204.1	212.396	402.615	331.104	402.072	214.878	220.264	125.734	62.4282	Pm10435107g0010	-	-
MA_336019g0010	1.24946	1.4168	0.780966	9.44295	8.39751	6.49023	4.76371	4.96142	4.40031	10.9293	8.97707	7.26464	0.586181	Pm336019g0010	PF07714:Protein tyrosine kinase	Pkinase_Tyr
MA_134592g0010	0.203778	0.0658198	0.489795	4.66372	3.94006	3.97757	1.10653	2.18532	1.44082	2.58403	3.77437	4.70291	1.46372	Pm134592g0010	PF03330:Rare lipoprotein A (RlpA)-like double-psi beta-barrel|PF01357:Pollen allergen	-
MA_10433063g0010	27.44	24.0977	20.9432	50.2303	55.1409	51.6407	41.8885	37.2721	36.093	13.7996	16.5388	15.2971	100.623	Pm10433063g0010	PF01490:Transmembrane amino acid transporter protein	Aa_trans
MA_551352g0010	0.681475	0.768655	1.23931	6.41627	8.41297	11.3887	14.9051	14.5695	15.8554	1.48898	1.77535	2.41374	0.417401	Pm551352g0010	PF00201:UDP-glucoronosyl and UDP-glucosyl transferase	UDPGT
MA_35014g0010	44.4581	50.2508	45.7857	88.9388	92.1615	88.8635	68.6215	65.5152	66.5494	32.708	32.4971	35.6376	12.2239	Pm35014g0010	PF00170:bZIP transcription factor	bZIP_1
MA_38956g0010	72.2572	75.8809	92.0151	34.6329	35.8063	34.48	22.3572	16.7054	24.5521	11.5227	10.7008	8.88008	5.1877	Pm38956g0010	PF00150:Cellulase (glycosyl hydrolase family 5)	-
MA_10042785g0010	147.33	132.014	141.355	285.305	267.616	244.137	223.511	150.481	201.301	122.418	150.153	125.863	163.593	Pm10042785g0010	PF01105:emp24/gp25L/p24 family/GOLD	-
MA_825097g0010	18.5663	22.1902	25.7293	6.24768	8.38532	6.86442	2.70465	2.52606	2.83696	5.46729	3.07361	6.54687	1.63093	Pm825097g0010	PF00800:Prephenate dehydratase	-
MA_9244g0020	30.4055	32.7205	28.6381	68.9468	59.711	59.7071	25.5416	28.8811	30.6602	8.99593	9.86307	11.7034	26.7491	Pm9244g0020	-	-
MA_486980g0010	6.29279	4.56562	3.8305	19.9745	20.191	16.5284	11.4432	15.4214	10.6274	30.2784	22.5662	24.934	10.5212	Pm486980g0010	-	-
MA_70692g0010	13.875	16.8611	20.7937	52.7731	49.272	55.0978	119.158	138.714	146.652	89.3504	76.4768	88.4735	23.7215	Pm70692g0010	-	-
MA_371897g0010	691.744	682.093	679.624	1311.36	1581.05	1201.02	615.446	481.25	656.865	29.8182	35.5954	43.6449	15.7007	Pm371897g0010	PF02458:Transferase family	-
MA_10432809g0010	3.39067	4.81469	3.11697	11.8125	17.9612	14.2163	8.87216	5.42156	8.03832	14.1607	10.5412	10.4897	0.921834	Pm10432809g0010	PF00141:Peroxidase	-
MA_99106g0010	154.124	136.938	136.095	295.335	333.018	265.397	155.684	123.14	149.458	185.598	233.499	223.483	164.592	Pm99106g0010	PF01929:Ribosomal protein L14	-
MA_2272g0010	48.9002	51.4193	49.9581	25.5058	26.1924	24.1431	12.5992	15.6611	12.5598	27.0376	27.3302	25.4593	16.8101	Pm2272g0010	PF00168:C2 domain	C2
MA_10272508g0010	45.8001	48.068	43.8746	88.0463	103.422	81.8969	57.5737	54.6165	70.6678	7.89423	10.6169	10.0218	0.81891	Pm10272508g0010	PF02458:Transferase family	-
novel.3709	0.47419	0.287997	0.416717	2.93515	3.18275	2.47808	25.1934	11.2388	16.5126	5.9136	13.3725	7.78547	2.50225	novel.3709	-	-
MA_25264g0010	0.798706	1.06931	1.15618	5.7883	5.33176	4.65533	13.1249	11.1888	14.9587	2.96368	1.40849	1.1511	4.0838	Pm25264g0010	PF14111:Domain of unknown function (DUF4283)	-
MA_99750g0010	0.498221	0.928791	0.641464	3.56362	3.32083	3.34857	1.02618	1.28331	1.21437	4.16565	1.44465	3.64016	0.169533	Pm99750g0010	PF00067:Cytochrome P450	p450
MA_10260994g0010	67.1052	73.2322	76.8642	35.2808	30.1245	34.0048	13.2424	12.4891	15.5551	5.8352	7.11741	5.0952	13.7612	Pm10260994g0010	PF01582:TIR domain	TIR
MA_363692g0010	66.3593	67.0365	79.3645	24.6186	29.6584	32.8994	37.7305	34.9795	35.4105	8.25589	8.33709	11.7717	34.7297	Pm363692g0010	PF00368:Hydroxymethylglutaryl-coenzyme A reductase	-
MA_10435988g0010	192.878	123.382	231.246	47.1145	54.624	54.6874	84.7796	66.5093	66.9143	154.078	139.291	182.107	73.452	Pm10435988g0010	PF00249:Myb-like DNA-binding domain	Myb_DNA-binding
novel.2453	1.97592	2.52987	2.31838	7.01883	12.1422	10.729	23.9053	15.138	19.5959	32.1485	41.4063	32.0652	63.0636	novel.2453	-	-
MA_135063g0010	19.1997	21.195	17.2055	7.59667	7.4309	7.35881	3.89278	3.23582	5.5107	1.48321	1.72126	1.98117	6.49061	Pm135063g0010	PF00022:Actin	Actin
MA_5932g0010	1.10716	1.12392	0.464642	8.04542	10.5497	7.71421	0.570099	0.208856	0.709699	5.37034	3.58054	2.17386	0.217971	Pm5932g0010		-
novel.4083	2.24454	1.66542	1.42998	10.2586	7.7255	9.6674	52.246	30.1865	42.8742	2.13421	5.56073	6.1218	21.2179	novel.4083	-	-
MA_54284g0010	20.1928	31.1114	34.3289	86.4376	83.1398	75.4322	41.5908	23.5371	41.326	68.8028	84.4763	77.1938	9.39054	Pm54284g0010	PF00403:Heavy-metal-associated domain	HMA
novel.2815	15.4675	12.8023	13.8854	33.7336	32.4896	27.9812	60.8677	43.4103	56.4296	22.6697	29.6292	27.3496	51.2636	novel.2815	-	-
MA_34414g0010	2.70723	3.27167	3.12891	0.592775	0.614193	0.551985	1.38453	5.86895	1.37727	1.16613	1.0944	1.42939	0.287641	Pm34414g0010	PF10354:Domain of unknown function (DUF2431)	-
MA_20571g0010	0.577695	0.518652	0.447084	3.08478	2.61495	2.36619	6.58267	5.84025	8.06449	10.141	11.2673	11.9627	22.1376	Pm20571g0010	-	-
MA_53365g0010	44.8546	44.6149	48.9534	18.4516	21.3568	15.0667	34.5804	39.7074	37.9516	6.8731	6.35556	8.59898	2.04643	Pm53365g0010	PF04674:Phosphate-induced protein 1 conserved region	-
MA_653359g0010	1.04232	1.07482	1.07347	4.43124	3.32462	4.04464	11.8817	14.1751	14.5864	26.8483	21.2737	19.5419	35.8945	Pm653359g0010	PF16016:Domain of unknown function (DUF4782)	-
novel.3685	106.61	125.083	122.497	60.2623	59.136	58.9149	118.478	139.174	119.814	218.594	186.163	170.752	29.6664	novel.3685	-	-
novel.8171	4.33208	4.25389	5.28845	1.37632	1.28804	1.53643	0.729196	0.385332	0.680357	0.189025	0.315726	0.239393	1.21827	novel.8171	-	-
MA_126622g0010	18.3105	20.2545	20.1374	8.33397	8.81683	7.42041	10.6489	11.0462	9.59232	18.0185	16.1535	15.8746	23.5048	Pm126622g0010	PF13359:DDE superfamily endonuclease	-
MA_22583g0010	6.29509	4.74436	4.40014	0.560399	0.400118	0.0924043	1.57162	3.80645	2.66297	7.35235	11.1559	5.03808	0.506307	Pm22583g0010	PF04117:Mpv17 / PMP22 family	Mpv17_PMP22
MA_10431029g0010	6.35486	7.16496	6.15651	16.6753	15.6966	14.9974	40	30.7317	35.5863	53.4339	58.9511	50.5286	15.4136	Pm10431029g0010	-	-
MA_164507g0010	51.0254	58.6522	51.7304	114.204	129.418	96.4401	228.029	160.081	164.416	357.387	387.147	441.429	57.9477	Pm164507g0010	PF00808:Histone-like transcription factor (CBF/NF-Y) and archaeal histone	-
novel.2600	1.97877	2.04826	2.16653	6.91358	6.35314	7.01339	12.259	11.9606	14.2621	6.51997	5.79047	5.76938	13.685	novel.2600	-	-
MA_62865g0010	3.76434	3.54489	3.17419	10.4125	8.75103	9.40214	4.36126	4.1193	6.62079	1.41536	1.99727	1.73305	4.05889	Pm62865g0010	PF01095:Pectinesterase	-
MA_10437033g0010	52.2078	45.3781	48.0243	22.6344	22.5943	23.9327	35.3919	25.2977	38.8199	23.775	18.1234	20.2215	192.506	Pm10437033g0010	PF10250:GDP-fucose protein O-fucosyltransferase	-
MA_10431770g0010	44.7923	42.2363	40.3504	78.8053	76.6804	69.8374	203.006	198.099	204.691	127.971	121.765	111.816	91.7915	Pm10431770g0010	PF00183:Hsp90 protein|PF02518:Histidine kinase-, DNA gyrase B-, and HSP90-like ATPase	HATPase_c
MA_10052810g0010	10.125	8.34174	10.1159	23.3793	30.5814	24.4054	10.3364	12.6595	13.2856	7.54087	7.03129	8.01979	1.77956	Pm10052810g0010	-	-
MA_8607972g0010	16.5203	24.0918	27.6462	61.7201	77.8878	70.8128	18.0291	18.2334	16.7187	6.90133	10.1172	11.1636	0.906148	Pm8607972g0010	-	-
MA_10429137g0030	0.748097	0.680543	0.838729	4.49925	3.20648	3.16687	10.049	8.70459	10.1189	2.32816	2.02488	1.71805	7.11217	Pm10429137g0030	PF00232:Glycosyl hydrolase family 1	Glyco_hydro_1
MA_39847g0010	7.50501	8.9662	8.61048	16.8165	19.469	19.1672	21.9281	31.0095	21.0742	17.8994	6.0005	8.33112	121.795	Pm39847g0010	PF00120:Glutamine synthetase, catalytic domain|PF03951:Glutamine synthetase, beta-Grasp domain	-
MA_10432433g0020	171.63	179.665	181.82	94.3612	94.3927	83.3371	259.785	199.535	215.546	443.032	402.65	261.923	72.2819	Pm10432433g0020	-	-
MA_110313g0010	0	0	0	13.2538	10.4583	11.5765	36.698	54.0439	56.6594	22.9791	26.241	19.6665	11.3765	Pm110313g0010	PF00892:EamA-like transporter family	DUF6
MA_3390g0010	331.429	317.168	321.239	648.69	705.451	530.809	505.216	276.442	351.403	489.237	610.863	572.18	379.901	Pm3390g0010	PF01777:Ribosomal L27e protein family	-
MA_10425881g0040	53.657	50.8198	52.1562	27.2547	25.4635	25.5595	16.3821	15.0994	20.3114	10.029	8.76223	9.47384	1.75712	Pm10425881g0040	PF00561:alpha/beta hydrolase fold	Abhydrolase_1
MA_5243726g0010	11.9743	12.531	15.3646	31.0008	32.6725	29.1112	14.4046	22.4003	16.263	10.1833	11.3434	10.0983	23.283	Pm5243726g0010	PF00538:linker histone H1 and H5 family	-
MA_2637g0010	96.5195	110.396	143.638	44.5242	46.1505	41.1123	24.1892	29.9205	25.7473	49.3899	40.2756	52.6937	25.2954	Pm2637g0010	PF03959:Serine hydrolase (FSH1)	-
MA_191372g0010	2.64349	2.37937	4.91833	17.2604	17.9649	18.2665	71.2175	48.87	67.0572	138.469	117.293	85.4035	161.071	Pm191372g0010	-	-
MA_411136g0010	44.1988	46.4395	53.3627	16.4584	20.4984	15.999	61.6291	63.7987	59.6713	129.541	104.245	131.556	50.5468	Pm411136g0010	-	-
MA_112104g0010	135.56	127.686	122.291	271.332	261.316	212.157	161.881	147.052	165.448	205.863	223.778	210.804	264.059	Pm112104g0010	PF00318:Ribosomal protein S2	-
MA_10436264g0010	16.8798	19.9168	17.129	37.5987	39.4235	33.389	19.1138	13.6848	15.3752	22.3347	27.6967	25.2884	32.1995	Pm10436264g0010	PF00586:AIR synthase related protein, N-terminal domain|PF02769:AIR synthase related protein, C-terminal domain	-
MA_1478g0030	3.18176	2.86598	2.4355	8.42269	10.8565	11.4047	95.2092	86.239	88.9226	23.8521	22.9105	28.695	6.05232	Pm1478g0030	PF00183:Hsp90 protein	-
MA_10436959g0010	23.0298	23.1065	24.5182	10.5763	8.69005	8.73502	26.8294	22.4965	27.3503	16.4999	16.0937	12.8355	6.39676	Pm10436959g0010	PF13964:Kelch motif	-
MA_10393847g0010	10.7552	11.8819	12.3421	24.7658	22.9891	27.7302	122.323	136.489	154.263	74.3013	63.4689	57.3357	121.046	Pm10393847g0010	PF00012:Hsp70 protein|PF10712:NAD-specific glutamate dehydrogenase	HSP70
MA_7892813g0010	1.16515	0.902254	1.7992	8.44845	9.86959	9.67077	22.337	21.3033	19.1251	36.0249	38.2124	42.6802	61.0172	Pm7892813g0010	-	-
novel.7445	0.0441685	0.0627719	0.121103	1.32011	1.91216	1.02055	11.8083	8.63198	6.28914	0	0	0	6.83361	novel.7445	-	-
MA_32823g0010	67.4757	65.6841	75.4741	32.3462	33.4382	28.8902	13.1807	9.38924	12.6994	5.69982	5.38524	5.57958	26.1691	Pm32823g0010	PF03094:Mlo family	-
MA_10435985g0010	31.1877	30.2671	26.4912	12.0866	13.695	13.4224	4.38869	3.68454	5.2357	3.30546	1.98591	2.64555	1.02542	Pm10435985g0010	PF00067:Cytochrome P450	p450
MA_10430223g0010	4.99951	4.91485	6.49558	17.7297	18.4644	15.2429	43.6799	39.9273	16.2261	123.424	141.597	80.1008	36.506	Pm10430223g0010	-	-
MA_453065g0010	0	0	0.0799023	10.9745	13.8973	7.52961	75.4606	64.5531	53.1025	0.449277	0.153932	1.01154	175.822	Pm453065g0010	-	-
MA_10436087g0020	5.58051	8.49504	7.01691	2.42419	1.85055	1.81372	1.24101	1.19976	1.14436	2.25118	1.78618	1.96012	3.22913	Pm10436087g0020	-	-
MA_7054309g0010	24.28	18.0557	23.4071	2.9209	1.89496	3.48734	8.91635	5.79924	8.63309	0.690888	0.532606	0.608682	16.7736	Pm7054309g0010	PF06404:Phytosulfokine precursor protein (PSK)	-
MA_64990g0010	25.1662	24.5791	26.8284	13.5692	13.3886	12.9875	15.8533	27.3557	20.3585	41.4533	33.038	34.1023	15.3913	Pm64990g0010	-	-
MA_6380g0020	25.8049	33.3122	27.2793	62.4971	53.9936	64.4975	26.575	31.2652	32.9927	10.2038	10.7143	12.7697	7.95778	Pm6380g0020	PF00295:Glycosyl hydrolases family 28	-
MA_1059g0010	440.55	457.962	360.187	185.623	204.71	198.258	139.86	134.507	162.729	24.8551	36.0844	32.1661	19.7526	Pm1059g0010	PF05498:Rapid ALkalinization Factor (RALF)	-
MA_22695g0010	149.896	162.533	188.302	83.0321	82.3735	84.2569	46.8256	45.2503	47.5564	68.0796	58.9292	70.7303	26.1499	Pm22695g0010	PF08246:Cathepsin propeptide inhibitor domain (I29)|PF00112:Papain family cysteine protease	Peptidase_C1
MA_10069323g0010	4.91339	3.787	4.45496	13.4778	12.0725	15.612	22.489	16.7523	18.301	40.604	39.0382	50.2751	2.96167	Pm10069323g0010	-	-
MA_37890g0010	4.03973	3.36957	3.37541	7.90395	8.90558	8.47782	6.42356	5.71575	5.31021	9.72397	8.97999	8.99457	15.4156	Pm37890g0010	PF07224:Chlorophyllase|PF12740:Chlorophyllase enzyme	-
MA_10431235g0010	40.9146	37.7615	29.7918	91.8066	75.5232	73.7714	157.848	87.0003	143.167	89.57	74.6049	56.1084	13.0302	Pm10431235g0010	PF01734:Patatin-like phospholipase	-
MA_110317g0010	676.012	687.895	607.363	326.719	368.559	322.603	294.442	203.653	257.93	352.252	398.562	361.304	62.719	Pm110317g0010	PF03018:Dirigent-like protein	-
MA_9683140g0010	32.3676	29.4399	30.3457	61.7399	59.8157	64.9602	84.0925	73.9759	94.9753	29.7465	31.4722	27.0525	37.3794	Pm9683140g0010	PF07491:Protein phosphatase inhibitor	-
MA_189777g0010	100.044	115.966	137.23	55.6567	49.0447	48.9967	21.6882	14.2075	17.4231	10.5623	8.73254	9.94615	0.996161	Pm189777g0010	PF01915:Glycosyl hydrolase family 3 C-terminal domain	Glyco_hydro_3_C
MA_10436287g0010	115.307	147.593	134.042	52.0145	58.6792	61.5931	190.701	170.211	227.675	79.295	113.963	111.438	7.94748	Pm10436287g0010	-	-
MA_12969g0010	49.7002	98.9849	95.947	526.53	509.957	509.886	167.54	191.819	211.938	104.835	101.838	103.719	26.7906	Pm12969g0010	PF06955:Xyloglucan endo-transglycosylase (XET) C-terminus|PF00722:Glycosyl hydrolases family 16	-
MA_5220g0010	56.536	55.3354	62.9333	109.948	141.229	105.146	87.7608	56.8267	78.7013	42.3559	51.8332	46.8746	99.8002	Pm5220g0010	PF04535:Domain of unknown function (DUF588)	-
novel.9133	0.953086	0.877927	0.684414	3.63986	3.11858	3.30098	19.2161	13.0143	7.01145	0	0	0.0342469	10.9164	novel.9133	-	-
MA_53054g0010	55.4595	55.6817	59.3951	99.186	91.6979	91.8482	49.4408	66.3678	63.1671	35.1359	29.1839	33.6026	16.3685	Pm53054g0010	PF05686:Glycosyl transferase family 90	-
novel.118	0	0	0	16.8396	12.4357	16.053	36.0969	24.7132	30.5947	11.5365	17.2343	15.9348	54.4219	novel.118	-	-
novel.4936	0.0343461	0.122031	0.117715	2.74402	1.75059	2.39577	0.95502	0.967548	0.376722	0	0	0.0555367	0.441775	novel.4936	PF00067:Cytochrome P450	p450
MA_178212g0010	34.2253	35.6708	42.1648	15.5638	17.2904	14.4419	8.96023	10.8638	9.33953	12.6283	16.7905	14.9658	9.62498	Pm178212g0010	PF00069:Protein kinase domain	Pkinase
MA_10434187g0020	173.144	160.589	147.558	85.5438	83.4884	74.512	34.2231	44.6903	35.1939	30.1134	27.8984	22.8409	14.3871	Pm10434187g0020	PF08241:Methyltransferase domain|PF13489:Methyltransferase domain	Methyltransf_11
MA_74565g0010	5.41786	6.61273	7.88501	17.6747	16.4099	15.7104	27.7783	20.8866	23.0299	8.05833	9.15807	9.75177	3.47064	Pm74565g0010	-	-
MA_4329325g0010	5.0714	5.07739	5.78522	18.9918	19.147	16.6389	33.0594	27.6154	22.4168	42.8926	55.5291	55.7958	20.3665	Pm4329325g0010	PF03171:2OG-Fe(II) oxygenase superfamily	2OG-FeII_Oxy
MA_24593g0010	48.9108	49.6113	52.5967	27.8917	24.8687	24.2234	56.5458	62.332	62.8565	113.738	98.1074	82.5551	29.8204	Pm24593g0010	PF13359:DDE superfamily endonuclease	-
MA_62451g0010	4.43105	3.96429	4.00319	12.2217	9.21929	10.5709	6.44228	7.48756	6.10083	18.2541	14.9844	12.4664	4.89025	Pm62451g0010	PF02727:Copper amine oxidase, N2 domain|PF02728:Copper amine oxidase, N3 domain|PF01179:Copper amine oxidase, enzyme domain	-
MA_10434449g0010	14.277	14.0011	13.2436	25.9954	26.4088	22.7515	17.8333	15.9518	17.9225	24.3661	22.316	24.2315	29.1607	Pm10434449g0010	PF07717:Oligonucleotide/oligosaccharide-binding (OB)-fold|PF04408:Helicase associated domain (HA2)|PF00271:Helicase conserved C-terminal domain	HA2
MA_165329g0010	2.72826	2.25003	1.92528	7.13591	6.24147	6.4888	17.8363	19.1947	19.3623	4.48023	4.0008	2.12539	13.6593	Pm165329g0010	-	-
MA_103368g0010	0.0286916	0.135921	0	5.31012	5.81343	4.19031	14.0057	22.8332	25.3477	0	0	0.185574	16.607	Pm103368g0010	PF00067:Cytochrome P450	p450
MA_112009g0010	2.0696	1.54927	1.2045	6.19462	6.58518	7.23514	0.482573	0.653145	1.44067	0	0.257831	0.252565	0.681648	Pm112009g0010	PF04450:Peptidase of plants and bacteria	-
MA_10247978g0010	54.0466	58.6459	71.1982	29.1419	22.104	23.2743	7.59554	7.0968	8.89351	3.46283	4.07706	4.29886	0.850959	Pm10247978g0010	PF00933:Glycosyl hydrolase family 3 N terminal domain	Glyco_hydro_3
MA_32960g0010	14.6579	19.2841	16.1767	4.43621	5.15491	3.32057	1.11559	1.25163	3.57799	20.068	12.453	3.33899	1.55507	Pm32960g0010	PF00403:Heavy-metal-associated domain	HMA
novel.2712	23.0304	24.6121	32.475	9.157	9.78623	9.21347	1.50677	3.24388	3.51217	0.696192	0.204455	0.3943	0.945934	novel.2712	PF11820:Protein of unknown function (DUF3339)	-
MA_420083g0010	19.699	12.09	21.9647	48.0169	47.9511	48.09	17.7407	9.82922	11.9285	2.04924	0.789882	0.290156	6.1549	Pm420083g0010	PF13410:Glutathione S-transferase, C-terminal domain|PF02798:Glutathione S-transferase, N-terminal domain	GST_N
MA_9754375g0010	8.96918	8.32894	6.43747	22.2026	25.3973	25.4941	15.1148	19.6498	15.0412	44.5211	44.4159	50.5953	26.4067	Pm9754375g0010	-	-
novel.5300	0	0	0	13.4323	22.7432	16.0181	28.6266	27.8568	39.3685	0	0	0	12.9359	novel.5300	-	-
MA_10433356g0010	0.192494	0.329299	0.0837763	2.28656	3.12238	3.9862	1.76212	1.58161	1.06634	6.51633	1.735	5.29138	0.589511	Pm10433356g0010	PF00067:Cytochrome P450	p450
MA_293627g0010	3.22469	1.98748	2.21255	8.49816	7.6334	6.88574	16.8983	15.623	18.5488	4.54955	4.88326	4.96594	9.75465	Pm293627g0010	PF03171:2OG-Fe(II) oxygenase superfamily	2OG-FeII_Oxy
novel.8658	15.2777	15.8214	17.3352	8.35769	8.2677	8.38134	19.0953	22.4307	16.8051	10.198	11.9783	12.145	19.6395	novel.8658	-	-
MA_10037718g0010	1.27376	2.92835	3.02289	26.184	23.687	27.8798	9.56822	16.5165	15.7193	3.1904	2.00717	2.0354	0.770996	Pm10037718g0010	PF00732:GMC oxidoreductase	-
MA_17334g0010	677.83	808.326	840.568	1319.31	1343.89	1296.09	697.982	1029.38	767.191	414.425	370.833	391.946	107.336	Pm17334g0010	PF00112:Papain family cysteine protease|PF08127:Peptidase family C1 propeptide	Peptidase_C1
novel.115	0	0	0	7.49533	6.72705	7.17861	71.7502	43.9386	53.2995	87.6872	78.6109	97.0287	47.9847	novel.115	-	-
MA_10435416g0010	13.2957	15.9742	14.1746	6.3376	5.63131	4.83499	0.475341	0.496626	0.46024	2.16491	1.18518	2.21829	0.259149	Pm10435416g0010	PF00069:Protein kinase domain	Pkinase
MA_10293g0010	11.9624	11.2949	10.973	4.88489	5.39673	4.63146	9.05223	9.58284	7.68117	2.04773	3.66052	4.01605	1.46183	Pm10293g0010	PF14541:Xylanase inhibitor C-terminal|PF14543:Xylanase inhibitor N-terminal	-
MA_10436067g0010	55.2082	54.5476	48.7335	93.0113	100.149	85.396	64.4007	53.3239	64.2499	14.8248	16.25	18.9593	12.3074	Pm10436067g0010	-	-
MA_82060g0010	1.38215	1.34805	0.915569	5.47916	4.08	3.93217	12.1408	7.74783	12.0794	15.2577	17.14	17.797	24.2018	Pm82060g0010	-	-
MA_10432716g0030	0.463413	0.696593	0.122174	18.7268	19.5822	21.9124	271.697	267.995	338.954	72.9488	90.2808	116.462	49.4862	Pm10432716g0030	PF00332:Glycosyl hydrolases family 17	Glyco_hydro_17
novel.480	0.212674	0.28336	0.23429	3.91164	4.41622	2.40486	7.22769	7.16129	9.17173	1.7077	2.1565	2.83708	12.7006	novel.480	-	-
MA_17102g0010	15.8304	33.337	37.9477	258.186	227.416	228.673	102.628	104.564	119.744	56.7515	63.881	61.8736	30.1998	Pm17102g0010	PF03083:Sugar efflux transporter for intercellular exchange	-
MA_10430953g0010	0	0	0	3.34196	4.71539	4.12944	6.3122	22.9506	7.34657	0.616405	0.257393	0	0	Pm10430953g0010	PF03552:Cellulose synthase	-
novel.3629	0.604198	0.325258	0.412362	8.16622	4.54692	4.40341	13.1359	6.286	9.07952	6.05983	5.52639	5.47695	7.22196	novel.3629	PF00450:Serine carboxypeptidase	Peptidase_S10
MA_10285g0010	5.39039	4.97315	3.27788	12.3518	11.5886	10.588	6.37933	7.23594	7.92277	10.5929	11.6072	11.9714	7.01543	Pm10285g0010	-	-
MA_17656g0010	2.07755	1.65592	1.78687	5.63003	4.58298	4.4942	6.83353	7.12098	7.32534	4.30597	4.70911	5.01984	8.40425	Pm17656g0010	PF01412:Putative GTPase activating protein for Arf	-
novel.6448	0.236146	0.233061	0.218395	1.71924	1.94823	1.85882	8.24153	5.08165	6.27912	9.02937	10.0977	10.7764	26.3242	novel.6448	-	-
MA_10435600g0010	1.6267	3.24538	2.33058	0.225901	0.370968	0.202282	0.0224865	0	0	3.94736	2.71864	0.547249	0.180546	Pm10435600g0010	PF04193:PQ loop repeat	-
MA_10436576g0010	26.3199	23.8746	27.5633	54.3047	53.168	42.7616	36.3961	33.1981	32.1682	22.5222	21.1382	23.7835	15.4574	Pm10436576g0010	PF01765:Ribosome recycling factor	-
MA_14707g0010	0.48895	0.258881	0.219682	2.42681	1.50578	1.64887	48.1859	35.4274	45.4621	5.63774	2.64784	2.82762	0.739892	Pm14707g0010	PF01434:Peptidase family M41|PF00004:ATPase family associated with various cellular activities (AAA)	AAA
MA_10435875g0020	7.33868	6.61618	6.88263	12.6004	11.54	12.5368	18.7143	23.398	18.532	14.3543	14.6151	9.78125	6.87352	Pm10435875g0020	PF00702:haloacid dehalogenase-like hydrolase|PF00122:E1-E2 ATPase|PF00690:Cation transporter/ATPase, N-terminus	E1-E2_ATPase
MA_10435178g0020	30.2138	29.6822	28.5677	57.9055	68.817	55.0632	32.3396	29.6502	32.1024	48.5439	59.6145	48.2941	11.1035	Pm10435178g0020	PF03171:2OG-Fe(II) oxygenase superfamily	2OG-FeII_Oxy
MA_607323g0010	52.5148	64.9466	75.6857	24.3074	27.7079	28.0798	13.2812	16.0067	13.1489	8.52948	7.56169	6.05864	3.14891	Pm607323g0010	PF00462:Glutaredoxin	-
MA_84757g0010	18.6559	19.3205	18.2177	32.6927	34.9305	29.7879	9.47821	10.4744	11.5747	4.14685	4.34062	5.6645	2.95188	Pm84757g0010	-	-
MA_616703g0010	0.500244	1.1849	1.86757	32.5263	25.6937	25.3355	12.01	19.4042	19.6093	4.24632	1.2976	2.75525	0.545771	Pm616703g0010	PF00656:Caspase domain	Peptidase_C14
MA_468998g0010	6.71448	5.63536	6.36794	19.2052	29.7418	18.7274	44.2115	34.8141	45.7592	15.9137	18.352	27.1855	183.998	Pm468998g0010	-	-
MA_112757g0010	6.90858	6.84281	5.80784	14.4913	13.0187	11.855	32.2906	28.9384	33.8107	23.525	20.2858	21.9998	10.1475	Pm112757g0010	PF13193:AMP-binding enzyme C-terminal domain|PF00501:AMP-binding enzyme	AMP-binding
MA_377488g0010	24.1667	30.1902	23.456	49.872	53.0275	46.853	39.6763	29.6263	34.8324	52.1799	48.4057	43.0165	6.63152	Pm377488g0010	PF01915:Glycosyl hydrolase family 3 C-terminal domain|PF00933:Glycosyl hydrolase family 3 N terminal domain	Glyco_hydro_3
MA_34364g0010	0.092099	0.198318	0.098385	1.28971	1.06423	1.23192	1.82797	2.15223	2.72163	0.445635	0.505439	0.392611	1.16923	Pm34364g0010	-	-
MA_170015g0010	0.101556	0.24055	0	4.6697	4.94189	2.95162	22.6604	8.04622	19.5777	47.1568	100.838	25.5077	212.484	Pm170015g0010	-	-
MA_10434287g0020	408.254	409.961	403.308	638.216	682.538	589.42	297.381	271.459	339.875	146.014	162.782	157.774	180.891	Pm10434287g0020	PF00171:Aldehyde dehydrogenase family	Aldedh
MA_138917g0010	233.517	245.611	233.24	143.104	137.677	141.473	51.5037	68.1261	67.7692	42.9113	38.7169	48.5352	9.73502	Pm138917g0010	PF00122:E1-E2 ATPase|PF00702:haloacid dehalogenase-like hydrolase	E1-E2_ATPase
novel.10171	0.590012	0.667478	1.16414	2.91543	3.41341	3.67597	16.4692	13.2099	9.55355	1.90716	1.54499	2.56307	3.49514	novel.10171	PF03031:NLI interacting factor-like phosphatase	NIF
MA_384628g0010	11.602	12.6426	14.0569	23.4285	26.8688	23.0856	7.43511	11.7469	11.0084	1.34053	1.35139	0.90848	0.232285	Pm384628g0010	PF07859:alpha/beta hydrolase fold	Abhydrolase_3
MA_10009g0010	0	0	0	6.43529	6.109	5.02709	39.2264	33.466	34.7905	24.816	18.1044	30.4341	7.55258	Pm10009g0010	-	-
MA_7745471g0010	15.1144	12.2432	9.18049	34.8311	35.037	28.7503	11.3804	12.1131	11.5165	14.5243	15.9378	24.4971	2.81655	Pm7745471g0010	PF00069:Protein kinase domain	Pkinase
novel.4834	4.40379	5.02976	4.14693	1.3592	1.35137	1.22294	3.30511	2.10302	2.45422	5.07094	4.48391	5.36498	3.96837	novel.4834	-	-
MA_349751g0010	15.3446	15.402	12.162	4.30335	5.71727	5.07885	18.6337	19.018	19.2083	94.6153	164.343	162.616	7.6669	Pm349751g0010	-	-
MA_328847g0010	4.42534	4.44493	4.71741	14.7462	18.0472	14.7137	9.34555	10.2572	8.15496	0	0.317027	0.181155	9.67547	Pm328847g0010	PF02594:Uncharacterised ACR, YggU family COG1872	-
MA_1913g0010	0.820341	0.702376	0.831125	1.89828	1.9039	1.88494	5.14208	6.96534	5.26909	9.06627	8.69588	10.4854	5.5727	Pm1913g0010	PF00069:Protein kinase domain|PF08263:Leucine rich repeat N-terminal domain|PF13855:Leucine rich repeat	Pkinase
MA_140203g0010	2.81076	2.66308	3.0786	8.52048	7.5463	8.01035	4.37412	4.21563	5.52232	1.26102	1.414	1.48131	4.36134	Pm140203g0010	PF01965:DJ-1/PfpI family	DJ-1_PfpI
novel.9222	0.0756498	0	0.059263	2.0871	1.0663	2.5065	11.0317	6.79286	9.68552	0.444301	0.42814	0.685012	17.3479	novel.9222	PF00450:Serine carboxypeptidase|PF03106:WRKY DNA -binding domain	Peptidase_S10
MA_113173g0010	88.3203	83.098	104.631	164.761	198.143	158.346	143.917	88.1983	132.037	21.3227	19.9531	24.9802	30.9885	Pm113173g0010	-	-
MA_9561g0010	2.27285	3.0992	0.794016	0.0706145	0.0463845	0.0535607	0.607312	0.432618	1.44554	3.78816	3.66196	3.31755	0.203174	Pm9561g0010	PF03492:SAM dependent carboxyl methyltransferase	-
MA_166638g0010	5.78613	5.3532	5.32994	11.1809	10.8557	10.6524	17.4743	17.4373	17.3439	27.4068	26.3624	29.7326	21.2204	Pm166638g0010	PF03468:XS domain	-
MA_52700g0010	25.2916	29.8585	28.6934	54.5209	49.4264	49.3029	710.797	501.032	636.498	241.713	366.57	172.835	55.9544	Pm52700g0010	PF00011:Hsp20/alpha crystallin family	-
novel.8423	0	0	0	4.33405	2.70735	2.51386	28.4584	31.6677	27.9081	0	0.0209193	0	0.0611276	novel.8423	-	-
MA_41308g0010	14.1992	18.9923	26.0097	47.1284	46.3746	47.4348	14.7694	17.9674	18.9803	6.33024	6.28305	8.73926	0.849371	Pm41308g0010	PF16499:Alpha galactosidase A	-
MA_904294g0010	60.058	59.6444	64.8169	28.0131	35.6251	29.3452	7.92674	8.33756	14.4205	22.1007	21.8374	25.5238	2.48612	Pm904294g0010	PF13639:Ring finger domain	-
MA_10430467g0010	0.384544	0.438864	0.527181	1.67175	2.62211	1.63836	0.691234	1.02173	1.19912	1.30889	1.72787	2.81504	2.71076	Pm10430467g0010	PF00069:Protein kinase domain	Pkinase
novel.6236	16.3381	15.5663	15.2037	6.92374	7.90565	8.18864	15.5116	12.2227	9.9295	34.3096	47.9749	41.0485	11.8215	novel.6236	PF11976:Ubiquitin-2 like Rad60 SUMO-like	-
MA_63321g0010	1236.45	1384.15	1504.02	680.749	801.347	740.721	363.339	363.382	410.713	98.9985	89.3404	106.162	184.004	Pm63321g0010	PF03181:BURP domain	-
MA_6405951g0010	25.1902	27.2032	24.9948	9.26769	10.8353	11.6716	4.32366	5.62426	6.9165	12.5074	7.05933	10.4289	3.91313	Pm6405951g0010	PF00168:C2 domain	C2
MA_10432576g0020	1.29399	0.866872	1.02393	5.34897	3.89849	3.4332	0.753797	0.713398	0.390991	1.82318	2.07125	2.38823	0.528377	Pm10432576g0020	PF00892:EamA-like transporter family	DUF6
MA_191168g0010	13.1191	12.1788	11.504	28.5499	27.3342	23.4346	41.1415	28.6396	40.456	63.9986	68.7802	62.6821	52.6214	Pm191168g0010	-	-
MA_47453g0010	0.753041	0.670173	0.954787	0.105079	0.0602583	0.137581	0.385515	0.390857	0.590285	0.990634	0.624084	0.92907	2.76741	Pm47453g0010	PF00072:Response regulator receiver domain|PF03924:CHASE domain|PF00512:His Kinase A (phospho-acceptor) domain|PF02518:Histidine kinase-, DNA gyrase B-, and HSP90-like ATPase	Response_reg
MA_10430545g0010	15.3495	15.9525	16.848	7.87274	7.15733	8.05152	14.6732	17.4336	16.1172	10.6798	10.0513	9.29285	5.3021	Pm10430545g0010	PF12796:Ankyrin repeats (3 copies)	-
MA_372983g0010	11.0409	11.2209	9.93243	21.4972	19.5201	23.2758	787.623	538.344	723.86	437.25	412.211	538.053	146.154	Pm372983g0010	PF00011:Hsp20/alpha crystallin family	-
MA_10434474g0010	0.622295	0.530122	0.44901	2.42216	2.59678	2.02282	9.66919	9.82238	10.4289	3.24605	2.73923	5.36657	1.2237	Pm10434474g0010	PF00069:Protein kinase domain|PF03822:NAF domain	Pkinase
MA_339960g0010	18.1896	15.8865	20.8722	6.86225	5.25887	5.97042	1.51885	1.36016	1.89076	0.322242	0.331223	0.34068	0.645236	Pm339960g0010	-	-
MA_10430382g0010	1.64086	1.48607	1.1342	5.43681	6.65058	5.20734	10.7354	9.38924	8.95069	16.4307	13.2469	16.9729	24.3423	Pm10430382g0010	-	-
MA_10426064g0010	74.6716	68.5529	57.6794	128.124	125.813	109.198	100.784	82.0784	89.233	249.781	278.774	266.335	173.598	Pm10426064g0010	PF00657:GDSL-like Lipase/Acylhydrolase	Lipase_GDSL
MA_323961g0010	1.11711	0.521192	1.45855	7.58826	6.26257	5.64497	13.1779	7.98662	14.1094	18.8254	20.3719	16.695	87.0837	Pm323961g0010	PF00255:Glutathione peroxidase	GSHPx
MA_10431025g0010	48.7585	50.7471	48.5985	27.5351	27.1142	24.0673	59.3329	52.0562	52.9039	85.2049	74.2293	68.4767	48.0645	Pm10431025g0010	-	-
MA_852535g0010	13.4717	11.9471	13.6337	3.48255	3.69095	4.74205	6.97004	4.99347	8.22689	15.3202	17.8751	9.11981	69.9984	Pm852535g0010	PF03171:2OG-Fe(II) oxygenase superfamily	2OG-FeII_Oxy
MA_29426g0010	6.30808	6.86344	6.00131	2.34344	2.4042	2.17994	7.81672	6.97534	10.6367	12.3306	15.359	28.05	279.316	Pm29426g0010	PF13664:Domain of unknown function (DUF4149)	-
MA_96367g0010	80.6536	76.4518	80.1258	40.9264	43.9494	46.7326	29.7756	25.0535	25.0611	17.3069	13.226	19.2505	5.06964	Pm96367g0010	PF00305:Lipoxygenase	Lipoxygenase
MA_22755g0010	23.0972	28.2598	27.997	58.2367	57.0833	43.9692	23.4667	20.7747	25.5792	8.76761	9.59772	12.3976	5.53003	Pm22755g0010	PF00397:WW domain	WW
MA_1013g0010	3.48382	3.36508	3.49122	1.15463	0.762995	1.08486	3.01933	1.9915	2.05722	0.813786	0.819394	0.673062	1.33018	Pm1013g0010	PF02375:jmjN domain|PF02373:JmjC domain, hydroxylase	JmjC
MA_10427495g0010	60.7169	58.816	63.0089	27.8925	29.1093	30.0292	11.2097	7.68574	12.5494	27.8852	41.1754	66.185	1.14588	Pm10427495g0010	-	-
MA_580412g0010	27.5313	35.2722	38.7227	64.2512	62.2597	63.9144	35.6502	42.0079	59.5043	12.4969	14.2724	14.6501	9.69727	Pm580412g0010	PF14226:non-haem dioxygenase in morphine synthesis N-terminal	-
MA_10435738g0010	11.9425	10.2607	11.4507	3.6796	5.11869	5.50728	0.587698	0.611985	1.52086	2.45657	2.11398	1.91262	0.552897	Pm10435738g0010	PF03140:Plant protein of unknown function	-
MA_39487g0010	0.18948	0.187005	0.154621	2.1963	1.45063	1.75537	8.32574	5.22654	9.63571	2.60822	2.97878	6.61278	0.638307	Pm39487g0010	PF00722:Glycosyl hydrolases family 16|PF06955:Xyloglucan endo-transglycosylase (XET) C-terminus	-
MA_10432369g0010	8.79171	8.1758	8.47776	3.97377	3.36345	2.86788	7.77885	6.52233	6.48222	11.5905	11.1349	10.0446	6.37086	Pm10432369g0010	PF01985:CRS1 / YhbY (CRM) domain	-
MA_10020g0010	63.1058	91.0739	79.1484	36.7293	35.3634	36.7883	76.7909	76.6662	91.4163	128.532	140.453	126.86	189.832	Pm10020g0010	PF03330:Rare lipoprotein A (RlpA)-like double-psi beta-barrel|PF01357:Pollen allergen	-
MA_825007g0010	0.276789	0	0	15.4848	16.0236	14.6814	402.11	269.819	308.561	4.74139	1.74054	4.77398	15.7665	Pm825007g0010	PF00011:Hsp20/alpha crystallin family	-
MA_16249g0010	22.4117	15.6862	16.929	41.3093	59.5684	38.8242	87.6559	49.7078	60.2648	99.9228	101.195	110.746	70.13	Pm16249g0010	PF03469:XH domain	-
MA_53567g0010	1.04853	1.5944	1.12182	3.5118	3.55957	3.11798	2.11964	2.59821	2.37499	1.55616	0.976811	1.371	1.99801	Pm53567g0010	PF00012:Hsp70 protein|PF10712:NAD-specific glutamate dehydrogenase	HSP70
MA_10115394g0010	3.97092	5.08343	4.38293	0.527714	0.751051	0.975654	7.42241	5.13243	6.72887	24.1811	31.0903	30.4341	6.11558	Pm10115394g0010	PF00141:Peroxidase	-
MA_320643g0010	41.6839	34.5874	36.9117	73.6692	89.2125	66.5025	56.4646	20.8016	23.8675	57.5427	69.5668	78.7317	44.6405	Pm320643g0010	PF01780:Ribosomal L37ae protein family	-
MA_220550g0010	12.6854	13.0194	9.40402	3.27391	4.84822	2.69918	8.6715	8.62376	16.3256	43.736	35.3513	25.0725	11.1237	Pm220550g0010	PF02668:Taurine catabolism dioxygenase TauD, TfdA family	-
MA_7448g0010	0.138395	0	0	3.14999	3.06538	3.16756	19.0413	9.79535	9.0526	31.0899	36.0814	37.1923	8.74788	Pm7448g0010	-	-
MA_95857g0010	46.7782	42.4494	42.589	73.9592	82.6399	66.068	57.1484	52.8087	56.2503	40.8405	43.268	44.0147	65.281	Pm95857g0010	PF00225:Kinesin motor domain	Kinesin
MA_209070g0010	15.9183	15.5325	15.7961	25.5492	25.6399	25.5058	16.0583	17.1421	17.9939	11.9206	12.3236	11.7366	19.8678	Pm209070g0010	PF02536:mTERF	-
novel.8019	0.0465269	0.055103	0.12757	0.716693	1.37016	1.12575	6.57399	4.22696	5.45584	10.0081	8.49642	12.0523	107.516	novel.8019	PF00481:Protein phosphatase 2C	PP2C
MA_5647722g0010	29.513	30.9583	33.0592	13.2115	15.4856	14.4663	9.58447	9.45767	10.8993	18.7434	13.6687	21.7651	6.5994	Pm5647722g0010	PF00704:Glycosyl hydrolases family 18	-
MA_4206506g0010	2.5308	2.73087	3.08404	9.95613	11.3245	15.7531	32.0868	32.9735	27.2541	11.8703	14.1109	13.7317	22.9416	Pm4206506g0010	-	-
MA_10430832g0010	2.70323	1.99264	2.49881	4.60319	6.09115	5.47074	18.078	16.8161	14.1819	26.7009	20.3351	24.8841	43.3751	Pm10430832g0010	-	-
MA_111261g0010	3.23628	3.30754	3.01299	1.2029	1.18609	1.04986	1.92692	2.67207	2.61198	3.38321	4.22267	4.52702	7.06719	Pm111261g0010	-	-
MA_10433505g0010	4.1826	3.90092	3.0206	11.8398	15.3966	13.049	23.7985	25.13	30.1324	16.4086	17.0631	13.3572	8.06975	Pm10433505g0010	-	-
MA_9249703g0010	14.8867	14.0459	15.8979	4.96622	6.47583	4.67858	1.75697	1.2112	1.48165	27.4739	19.7261	18.4206	9.91022	Pm9249703g0010	PF01634:ATP phosphoribosyltransferase|PF08029:HisG, C-terminal domain	-
MA_7489059g0010	122.839	121.42	143.164	41.0453	61.5165	61.1792	16.5329	8.96689	12.5853	31.3947	30.5987	35.0887	5.89974	Pm7489059g0010	PF13833:EF-hand domain pair	-
MA_85786g0010	36.9647	39.0628	39.83	69.5117	60.0431	63.0699	81.7735	83.1251	95.4169	58.003	61.5399	55.3813	85.7966	Pm85786g0010	-	-
MA_41104g0010	10.9017	12.4421	16.8113	33.5523	28.1723	28.7142	113.661	134.892	131.977	27.8322	31.3324	29.3041	88.0453	Pm41104g0010	-	-
MA_10430207g0010	3.95124	3.32035	2.36004	9.25384	9.24371	8.2198	13.5413	12.3836	13.8305	9.80964	6.64984	9.14613	16.8404	Pm10430207g0010	PF01566:Natural resistance-associated macrophage protein	-
MA_137163g0020	296.577	290.533	306.102	130.598	130.392	175.896	200.823	237.227	209.331	133.029	100.461	105.934	54.7868	Pm137163g0020	-	-
MA_101019g0010	4.09433	5.10956	5.27791	1.69999	1.36892	1.11893	0.62933	0.236704	0.511843	2.13098	2.02898	2.19363	1.05551	Pm101019g0010	PF04078:Cell differentiation family, Rcd1-like	-
MA_79460g0010	588.995	558.867	582.106	937.16	952.57	800.989	432.064	349.631	435.185	289.803	303.395	289.106	142.744	Pm79460g0010	PF01370:NAD dependent epimerase/dehydratase family	Epimerase
novel.3470	0.343253	0.076223	0.441163	2.88538	2.51089	2.99289	6.36293	3.85273	4.92007	0	0.121415	0	4.80926	novel.3470	-	-
MA_2607831g0010	28.9466	30.8019	35.5259	11.9336	13.5486	15.7445	17.083	18.036	19.2788	0.554457	1.08801	1.59868	12.5655	Pm2607831g0010	-	-
MA_10429460g0020	5.46725	7.43033	6.75796	16.9999	16.8629	22.3209	25.7522	25.2484	25.2916	9.95207	11.7511	10.8693	29.644	Pm10429460g0020	PF08323:Starch synthase catalytic domain	-
MA_121784g0010	0	0	0	10.9643	6.1885	7.11513	33.3533	49.4092	27.0524	9.72533	13.595	9.80197	19.5512	Pm121784g0010	-	-
MA_58789g0010	33.4046	35.3478	41.0885	13.2545	19.4292	14.5376	4.84584	7.01797	6.20416	10.0279	13.0217	12.356	3.60852	Pm58789g0010	PF12146:Serine aminopeptidase, S33	-
MA_10430115g0010	6.24188	10.3115	9.93633	23.1081	21.6728	22.8861	9.9554	9.5245	14.4906	4.28867	4.89128	6.2628	1.88216	Pm10430115g0010	PF00403:Heavy-metal-associated domain	HMA
MA_398390g0010	14.9252	14.345	17.7113	27.5828	27.9088	24.712	85.2379	68.6553	76.8316	31.8609	31.7127	25.5618	41.6761	Pm398390g0010	PF02775:Thiamine pyrophosphate enzyme, C-terminal TPP binding domain|PF02776:Thiamine pyrophosphate enzyme, N-terminal TPP binding domain|PF00205:Thiamine pyrophosphate enzyme, central domain	TPP_enzyme_N
MA_9000359g0010	3.67273	2.98857	2.00618	0.0861621	0	0.136153	0.617523	5.01477	0.996509	0.59612	0.659866	0.605989	1.69863	Pm9000359g0010	PF01554:MatE	MatE
MA_1991g0010	0	0	0.0147211	5.66829	3.78387	5.32506	16.3489	22.9482	17.7483	3.61447	3.45995	4.9346	0.441976	Pm1991g0010	PF00394:Multicopper oxidase	-
novel.2270	3.66995	3.84586	3.48337	6.66417	6.68413	7.35486	11.9115	12.2781	9.90355	3.61992	4.79718	4.52183	6.87292	novel.2270	-	-
novel.4412	0	0	0	5.64245	7.80048	5.54496	26.3446	23.2769	24.5074	6.50995	4.59609	6.25676	0.329169	novel.4412	PF07731:Multicopper oxidase	-
MA_10001015g0010	19.0308	17.1826	19.5571	43.2124	57.9016	32.1952	22.5062	24.7158	21.7391	7.62855	8.58088	7.01675	2.49778	Pm10001015g0010	PF14009:Domain of unknown function (DUF4228)	-
MA_627804g0010	67.312	68.1395	69.295	109.832	106.861	100.77	58.1501	54.4418	55.6325	34.2079	42.597	44.0701	55.5263	Pm627804g0010	-	-
MA_10431549g0040	23.0542	25.2034	31.7908	47.9749	56.0037	48.9908	27.614	25.6032	28.0099	15.4495	12.2669	18.0463	4.47515	Pm10431549g0040	-	-
MA_10427334g0010	22.8817	27.6939	28.7103	14.439	14.1136	13.9544	4.60156	6.93461	4.86241	3.2803	3.55903	3.56789	1.32784	Pm10427334g0010	-	-
MA_128030g0010	8.90215	10.4677	8.7484	22.8058	25.0474	17.9149	103.531	53.7381	74.4363	32.0936	43.4242	41.7441	15.1308	Pm128030g0010	-	-
MA_7007g0010	344.154	362.852	375.64	562.335	567.826	500.292	365.98	351.546	483.429	110.427	116.329	127.057	56.8047	Pm7007g0010	PF05093:Cytokine-induced anti-apoptosis inhibitor 1, Fe-S biogenesis	-
MA_10430087g0010	13.3114	9.1657	8.30598	64.7665	133.161	170.858	74.3454	49.3807	68.0325	16.0222	28.1487	20.8233	7.84981	Pm10430087g0010	PF01157:Ribosomal protein L21e	-
novel.8469	0	0	0	5.56242	5.67756	6.82029	93.3698	116.903	56.8106	219.152	237.408	243.963	32.9579	novel.8469	PF00011:Hsp20/alpha crystallin family	-
MA_48106g0010	13.7241	15.1083	16.0246	26.865	29.9048	26.6109	245.092	180.237	175.79	92.79	100.998	92.8663	128.54	Pm48106g0010	PF01027:Inhibitor of apoptosis-promoting Bax1	-
MA_39532g0010	34.8835	31.1859	36.0641	70.734	67.0752	55.6731	40.0714	20.3929	42.2271	13.2863	11.352	12.5102	4.98817	Pm39532g0010	PF00403:Heavy-metal-associated domain	HMA
MA_771456g0010	359.729	363.064	334.922	184.179	214.071	211.163	86.68	58.1477	71.9033	130.513	83.4416	162.157	5.8902	Pm771456g0010	-	-
MA_10434978g0010	0.0364761	0.0431996	0.142874	3.39639	4.82003	2.62385	27.1217	17.2757	21.5318	3.749	4.33517	0.412866	20.5765	Pm10434978g0010	-	-
novel.4580	2.08223	2.24844	3.70315	0.4576	0.346827	0.183556	0.725299	1.37478	1.03812	0	0	0.123783	0.39386	novel.4580	-	-
MA_87599g0010	377.604	410.512	459.383	209.5	253.737	225.983	175.632	170.494	179.973	118.864	120.123	110.91	64.7817	Pm87599g0010	PF12146:Serine aminopeptidase, S33	-
novel.8559	0	0	0	3.75996	2.64794	2.93947	21.1168	13.4373	17.4706	30.5774	21.2537	24.5267	44.4961	novel.8559	-	-
MA_133401g0010	0.66115	0.957946	1.1502	0.113194	0.0708132	0.0919899	0.391144	0.30959	0.589117	0.116181	0.0530748	0.136476	0.374796	Pm133401g0010	PF01740:STAS domain|PF00916:Sulfate permease family	Sulfate_transp
MA_31325g0010	218.67	220.436	220.93	371.105	353.339	305.532	694.273	520.54	699.393	313.387	358.337	325.523	266.06	Pm31325g0010	PF00166:Chaperonin 10 Kd subunit	-
MA_92623g0010	14.6853	15.2149	18.4951	6.86826	6.55524	6.94128	1.57772	0.963329	1.9204	10.4838	5.24349	5.66216	27.9894	Pm92623g0010	-	-
MA_10428855g0010	50.531	56.6408	63.9318	31.8534	30.6286	28.6053	17.122	21.494	19.2889	31.8096	23.4248	26.1437	14.8666	Pm10428855g0010	PF04720:PDDEXK-like family of unknown function	-
MA_40637g0010	0.644194	1.32684	0.713096	3.92801	5.71026	5.09791	38.7667	53.1597	39.6577	11.7204	11.8885	6.20457	6.12437	Pm40637g0010	-	-
novel.8725	0.89312	0.954908	0.76525	2.69503	2.84119	3.33934	7.56258	8.99807	5.56596	2.86858	2.64431	3.42985	1.43596	novel.8725	PF13639:Ring finger domain|PF14599:Zinc-ribbon|PF05495:CHY zinc finger	zf-CHY
MA_9812198g0010	54.8894	57.657	68.6117	25.8748	31.5242	30.5604	6.95417	5.88794	8.3364	19.4165	11.1617	12.4267	2.36342	Pm9812198g0010	PF00847:AP2 domain	AP2
MA_960698g0010	107.269	115.677	134.252	222.034	196.71	181.811	127.313	121.91	142.065	75.0032	92.695	78.8059	97.3611	Pm960698g0010	PF00650:CRAL/TRIO domain	-
MA_8441g0010	134.464	181.345	228.683	76.6916	79.8305	84.0966	34.1678	40.1567	24.356	4.95063	6.19112	13.8601	1.18403	Pm8441g0010	PF08240:Alcohol dehydrogenase GroES-like domain|PF13602:Zinc-binding dehydrogenase	ADH_N
MA_50191g0010	90.7685	106.254	98.4421	160.851	207.61	153.491	58.8722	49.3504	70.5072	2.06589	3.2026	2.89422	1.25454	Pm50191g0010	PF14368:Probable lipid transfer	-
MA_48983g0010	75.7901	67.9924	72.3147	42.5994	43.2883	43.4797	60.8798	58.5893	55.8315	93.9411	75.9952	88.2456	70.0566	Pm48983g0010	-	-
novel.4220	0.714747	1.23239	1.99678	5.12311	4.47108	5.56758	1.99174	3.20158	3.60539	0.964567	1.09059	1.61462	0.521474	novel.4220	PF02365:No apical meristem (NAM) protein	NAM
MA_10434303g0010	953.051	1150.09	1345.96	1993.14	2316.85	1860.09	3861.64	2752.52	3861.32	84.1169	78.6328	109.275	47.1795	Pm10434303g0010	PF00234:Protease inhibitor/seed storage/LTP family	-
novel.8918	0	0	0	2.56219	2.40128	2.39245	14.5027	12.2188	13.0991	7.56175	6.4983	9.74728	2.0788	novel.8918	PF13921:Myb-like DNA-binding domain	-
MA_10429255g0010	0.350715	1.12493	1.15908	4.82113	3.64133	4.8099	0.481574	0.643216	0.466275	0	0	0	2.28237	Pm10429255g0010	PF06888:Putative Phosphatase	-
novel.597	1.86625	2.0175	2.0825	0.311822	0.259446	0.508508	1.2515	2.02499	2.40185	3.14643	3.41834	3.22821	0.139561	novel.597	-	-
MA_263747g0010	0	0	0	2.74679	2.31318	2.56422	18.7398	7.47558	14.6255	1.82168	0.277399	1.66436	3.74892	Pm263747g0010	-	-
MA_9967906g0010	150.015	157.831	158.185	75.5436	91.4359	91.2254	19.8762	16.2884	25.9247	27.2988	39.9455	33.0133	4.98254	Pm9967906g0010	PF00403:Heavy-metal-associated domain	HMA
MA_683856g0010	70.1324	72.0912	65.4196	41.2656	40.7617	36.8052	15.5478	12.2074	18.9334	6.65254	6.1165	5.72656	12.1596	Pm683856g0010	PF14009:Domain of unknown function (DUF4228)	-
MA_58990g0010	2.90797	2.7118	2.7691	6.59354	5.72004	5.7149	19.0061	16.1863	22.6033	70.9378	82.8066	81.1761	33.8904	Pm58990g0010	PF00150:Cellulase (glycosyl hydrolase family 5)	-
MA_10434339g0010	283.508	300.685	290.209	181.928	187.296	170.892	120.378	116.03	140.449	54.5537	61.1672	68.3104	17.2923	Pm10434339g0010	PF01486:K-box region	K-box
MA_91228g0010	268.298	280.895	320.847	156.692	180.876	152.1	315.041	229.453	219.272	456.073	438.894	355.145	243.461	Pm91228g0010	PF01754:A20-like zinc finger	zf-A20
MA_17128g0020	0.737714	0.63756	0.546676	3.00249	3.61327	2.56422	5.42077	9.44307	2.74357	26.1644	20.0856	16.0553	3.62699	Pm17128g0020	-	-
MA_68171g0010	580.065	564.577	537.512	301.416	261.374	345.374	567.465	343.384	445.784	212.825	374.967	255.541	78.3124	Pm68171g0010	-	-
novel.2761	4.99193	4.46342	3.56098	11.5339	10.6508	8.59344	25.0917	22.0018	25.8109	9.98106	12.1614	8.82019	17.1303	novel.2761	-	-
MA_24566g0010	194.631	239.293	262.728	131.11	124.196	125.871	28.6987	28.409	36.5512	17.3393	16.9951	14.2272	7.84031	Pm24566g0010	PF10250:GDP-fucose protein O-fucosyltransferase	-
MA_9818613g0010	2.40742	2.54878	3.21467	8.7216	8.26291	8.70642	11.1943	13.615	15.8579	18.2094	18.304	28.7236	1.47454	Pm9818613g0010	PF00249:Myb-like DNA-binding domain	Myb_DNA-binding
MA_10429505g0010	81.6979	74.8489	65.2565	36.7817	42.1555	35.0016	6.29959	6.10991	7.56568	25.9083	31.3461	27.7711	1.72923	Pm10429505g0010	PF00722:Glycosyl hydrolases family 16|PF06955:Xyloglucan endo-transglycosylase (XET) C-terminus	-
MA_10432069g0010	0.0597303	0.0943201	0.0194966	1.76233	1.50341	1.3888	2.8706	2.94461	4.52646	23.2042	9.42765	13.4571	2.01215	Pm10432069g0010	PF00501:AMP-binding enzyme	AMP-binding
MA_4374488g0010	5.21216	3.3115	4.20009	11.203	11.7524	10.2667	106.627	76.9036	77.9577	28.4991	25.8621	34.5456	4.98817	Pm4374488g0010	PF10712:NAD-specific glutamate dehydrogenase|PF00012:Hsp70 protein	HSP70
MA_177359g0010	51.9557	59.2878	61.5	21.8617	27.6348	28.2064	60.4384	49.0174	52.3928	209.185	159.905	156.186	125.249	Pm177359g0010	-	-
MA_5350879g0010	0.29006	0.343525	0.473394	4.14942	2.6364	2.91548	6.70452	9.0223	7.77698	0	0.182399	0	6.33657	Pm5350879g0010	-	-
MA_53055g0010	10.7438	9.40894	10.0899	18.1273	18.4531	15.9229	21.9916	22.2723	25.2272	12.6483	13.554	13.3634	6.78467	Pm53055g0010	PF02298:Plastocyanin-like domain	Cu_bind_like
MA_705431g0010	17.9563	20.8177	18.6956	38.3609	35.7347	36.8422	50.7978	44.1847	62.1272	26.7024	28.0587	28.3352	74.1384	Pm705431g0010	-	-
MA_911509g0010	1.36157	0.948552	1.0784	3.95898	3.67905	4.47374	5.73253	6.0989	7.02786	8.81984	9.74556	10.5872	15.1584	Pm911509g0010	-	-
MA_9668286g0010	4.00413	4.17956	4.05389	11.8583	13.9218	16.5688	1079.69	784.451	751.425	150.343	152.868	165.705	62.3521	Pm9668286g0010	-	-
MA_10436708g0010	20.2932	22.771	27.6289	41.8241	43.0713	36.7154	9.83687	9.80503	11.1938	0.582209	0.216101	0.484438	1.14958	Pm10436708g0010	PF13839:GDSL/SGNH-like Acyl-Esterase family found in Pmr5 and Cas1p|PF14416:PMR5 N terminal Domain	-
MA_94101g0010	11.5437	15.2913	9.35889	4.73527	4.58987	4.15244	13.6824	14.1326	12.8256	76.0813	34.6163	32.0927	10.2019	Pm94101g0010	-	-
MA_45621g0010	0.0495307	0.0879907	0.0727531	2.67607	1.58952	1.53853	36.6243	23.3278	36.1523	43.9077	60.0817	60.8281	332.741	Pm45621g0010	PF03763:Remorin, C-terminal region	-
MA_10431780g0010	12.9655	15.261	17.4936	7.51769	7.51331	7.27667	2.83945	2.54757	3.70353	1.08735	0.300907	1.08693	0.355895	Pm10431780g0010	PF00481:Protein phosphatase 2C	PP2C
novel.3733	0.0336904	0	0	1.47168	1.24371	0.954697	3.05323	2.74836	2.88904	1.73134	0.762682	1.43454	33.037	novel.3733	-	-
MA_210494g0010	39.636	40.3598	40.811	60.4519	58.9607	56.0465	71.9706	80.1411	73.1553	57.831	47.5088	51.998	19.5642	Pm210494g0010	PF00072:Response regulator receiver domain	Response_reg
MA_873234g0010	43.0886	45.9138	45.2076	21.092	26.2568	19.0946	14.0804	11.7756	12.1576	21.5631	20.9916	25.5532	5.05719	Pm873234g0010	PF03061:Thioesterase superfamily	4HBT
MA_126364g0010	0.526559	0.557275	0.416887	1.85454	1.98802	1.8438	7.52259	8.186	8.55712	13.4682	14.6467	16.1409	41.5428	Pm126364g0010	PF00650:CRAL/TRIO domain	-
MA_323450g0010	34.7162	33.8577	40.2102	59.2167	56.6354	58.7683	84.6895	68.878	90.8373	50.0592	66.937	57.7717	98.0736	Pm323450g0010	PF00106:short chain dehydrogenase	adh_short
novel.5030	0	0	0	1.64051	1.99075	1.66784	0.956183	0.665999	0.754361	0	0	0	3.34894	novel.5030	-	-
MA_12790g0040	12.9725	14.5749	13.7239	22.6016	23.851	21.1292	16.789	15.3457	18.1324	11.1605	11.2257	10.2071	7.36919	Pm12790g0040	PF03081:Exo70 exocyst complex subunit	Exo70
MA_10434707g0010	89.4116	86.528	83.7859	53.5216	55.8964	50.8574	94.6734	84.0211	91.1507	175.361	173.572	179.89	98.4856	Pm10434707g0010	PF04939:Ribosome biogenesis regulatory protein (RRS1)	-
novel.9690	0.179404	0.12301	0.0647235	0.672968	1.28338	1.19378	3.2284	2.89269	2.9187	5.47627	5.86045	5.74075	1.96057	novel.9690	-	-
MA_57441g0010	36.5429	35.3015	32.8113	18.9317	15.8789	19.7693	28.0199	21.2795	27.4325	65.1886	66.8979	55.7447	21.3365	Pm57441g0010	-	-
MA_6193226g0010	26.8209	29.7794	22.6353	4.86816	7.55023	9.23119	0.726876	3.88342	2.46325	12.6303	12.3165	15.5499	1.29692	Pm6193226g0010	-	-
novel.3376	0.0190246	0	0	2.88678	2.60972	4.47874	18.4168	14.2022	12.4443	3.14251	2.76352	3.72223	10.6271	novel.3376	-	-
MA_282843g0010	0.637483	0.63702	0.503296	1.48394	1.34882	1.45038	2.60961	3.25493	3.07496	4.77508	4.87809	5.08953	10.9523	Pm282843g0010	-	-
MA_10182116g0010	0.719955	0.822208	0.629467	2.64542	2.49167	2.21392	8.12936	5.18355	3.94837	11.0901	11.2779	10.5189	1.08668	Pm10182116g0010	PF00201:UDP-glucoronosyl and UDP-glucosyl transferase	UDPGT
MA_318998g0010	16.1007	15.3327	15.9615	8.62662	9.68419	8.30184	12.9758	13.9603	12.529	27.3397	25.0609	26.833	11.1779	Pm318998g0010	PF00150:Cellulase (glycosyl hydrolase family 5)	-
novel.5416	0	0	0	0.505761	0.854009	0.747728	4.57705	3.20356	8.58074	0.232668	0.154746	0.0964631	14.9903	novel.5416	-	-
novel.8717	0.0115141	0	0	1.7339	1.98519	1.78199	5.14623	2.79758	3.83465	0	0	0	5.16231	novel.8717	-	-
MA_98924g0010	45.4357	44.2011	40.808	25.4805	25.9397	27.009	8.74238	9.49241	9.59755	4.64264	3.9632	5.3381	13.0579	Pm98924g0010	PF00332:Glycosyl hydrolases family 17	Glyco_hydro_17
novel.9922	0.903061	0.81621	0.930848	3.05967	3.61885	3.98879	16.2017	12.3433	13.9809	20.6743	27.3028	24.8238	11.1789	novel.9922	-	-
MA_10426590g0010	16.8103	19.4609	19.2078	9.85299	11.0423	10.1965	7.73434	7.03381	6.62385	15.9344	8.04131	13.2627	4.88254	Pm10426590g0010	-	-
MA_10379733g0010	0.0580916	0	0	3.47249	5.62932	3.10239	17.9476	11.8133	13.9598	2.02575	1.15069	1.12719	0.0533714	Pm10379733g0010	-	-
MA_26706g0010	0.126385	0.0460557	0.0476002	1.09522	1.28468	0.466222	1.96236	2.08827	3.2378	4.56785	5.00694	4.33874	83.5855	Pm26706g0010	-	-
MA_13250g0010	0.957035	1.37632	1.852	0.196455	0.215076	0.124175	0.915195	1.54459	1.4087	2.30017	1.56902	5.65573	0.37683	Pm13250g0010	PF01167:Tub family	Tub
MA_10436516g0030	46.2768	47.1503	67.5128	24.1762	21.4728	26.0435	12.7256	9.00503	10.6078	2.25289	4.01384	4.30047	19.1719	Pm10436516g0030	-	-
MA_300423g0010	5.41614	4.80359	5.06367	1.98614	2.28234	1.65606	1.2367	1.16503	0.830857	2.40641	2.45036	2.35785	0.517869	Pm300423g0010	PF01061:ABC-2 type transporter	ABC2_membrane
MA_86565g0010	28.1231	28.5636	27.9677	46.1909	52.3868	40.4312	28.7595	33.2541	27.8022	37.075	44.4664	53.1889	20.1074	Pm86565g0010	PF00505:HMG (high mobility group) box	HMG_box
MA_5981g0010	7.95209	9.37355	6.73207	14.2493	13.9335	13.8362	57.6416	50.8141	58.5704	68.6631	73.3427	84.2986	216.676	Pm5981g0010	PF05691:Raffinose synthase or seed imbibition protein Sip1	-
MA_34155g0010	31.915	40.3115	45.8516	18.4026	20.6939	15.1623	5.42523	3.91719	7.24184	9.19932	10.0346	9.51065	1.45669	Pm34155g0010	-	-
MA_9079561g0010	1.02834	0.819304	0.823893	2.92305	3.03539	3.58651	8.01008	6.32046	9.39622	0.480418	1.44615	1.02791	2.88587	Pm9079561g0010	PF03169:OPT oligopeptide transporter protein	OPT
MA_10436490g0010	97.8063	105.055	99.0936	64.0797	65.7732	63.6001	110.358	130.075	134.09	84.2807	85.0744	75.5484	34.1008	Pm10436490g0010	PF02469:Fasciclin domain	-
MA_867670g0010	3.38627	2.5931	3.46243	7.56644	6.19559	6.81815	4.22961	3.83104	5.07159	12.7045	15.3419	12.2704	10.8952	Pm867670g0010	PF00106:short chain dehydrogenase	adh_short
MA_320479g0010	44.0427	40.904	41.884	65.9726	67.2514	57.6436	44.291	37.5846	37.4101	66.3828	58.2316	55.8212	134.995	Pm320479g0010	PF00076:RNA recognition motif. (a.k.a. RRM, RBD, or RNP domain)	RRM_1
MA_910689g0010	21.1184	20.1017	26.3297	45.0112	43.0737	40.3559	63.5728	54.146	63.3406	81.7345	74.6071	92.3892	123.928	Pm910689g0010	PF05277:Protein of unknown function (DUF726)	-
MA_208494g0010	13.9147	12.3865	15.6385	7.88774	6.8601	6.75372	2.86392	3.97378	5.86738	1.55339	1.31156	2.05283	0.777599	Pm208494g0010	PF01764:Lipase (class 3)	Lipase_3
novel.8368	2.06709	1.90408	1.64355	0.284331	0.289047	0.192557	1.09168	0.373275	0.986531	8.07405	2.79968	5.42786	1.68811	novel.8368	-	-
MA_360126g0010	2.68797	2.66099	2.58031	4.11089	5.70709	5.39768	1.76873	3.34492	3.17876	0.539756	0.488222	0.827427	1.22127	Pm360126g0010	PF01582:TIR domain|PF00931:NB-ARC domain	TIR
MA_31482g0010	28.7564	28.5712	29.0681	45.1213	41.406	39.6152	33.0691	33.9476	32.1651	25.3854	21.4637	21.9042	36.5942	Pm31482g0010	PF00076:RNA recognition motif. (a.k.a. RRM, RBD, or RNP domain)	RRM_1
MA_73436g0010	0.842023	0.293302	0.0485021	6.14926	3.80239	4.75055	2.75448	1.22089	0.987768	3.72716	3.17695	7.20807	0.910123	Pm73436g0010	PF15511:Centromere kinetochore component CENP-T histone fold	-
novel.8723	4.65822	3.37048	3.66028	7.50325	8.2857	8.62627	4.31605	2.8668	3.24715	4.62555	9.13497	6.57065	3.38215	novel.8723	-	-
novel.9553	31.1849	32.4749	32.8683	17.1605	19.4605	18.9048	9.19759	9.09685	10.2302	14.5967	12.2534	18.1709	4.78082	novel.9553	-	-
MA_10426052g0030	57.4386	56.1118	58.0252	86.7316	86.1309	80.0036	172.712	124.155	141.21	73.8535	75.4831	84.6383	51.1614	Pm10426052g0030	PF05603:Protein of unknown function (DUF775)	-
MA_10428281g0010	42.7259	43.3198	45.8041	67.4155	71.7832	59.4148	45.9257	34.7839	45.3822	27.1119	33.0018	31.415	48.3522	Pm10428281g0010	PF01145:SPFH domain / Band 7 family	-
MA_60518g0010	4.81236	5.67637	3.77946	10.5499	9.20074	8.75225	15.5588	12.872	14.5992	25.1767	23.2557	16.9148	8.8784	Pm60518g0010	-	-
MA_10435456g0020	1.49619	1.77198	1.31649	5.45892	4.53	4.08857	11.2549	8.47552	13.4054	2.10928	2.78166	2.48942	5.65786	Pm10435456g0020	PF00933:Glycosyl hydrolase family 3 N terminal domain	Glyco_hydro_3
MA_10434721g0010	1.69689	2.48764	2.62271	0.516656	0.78495	0.519842	0.0755687	0.161494	0.164628	1.71712	0.57102	0.326291	0.0168541	Pm10434721g0010	PF00201:UDP-glucoronosyl and UDP-glucosyl transferase	UDPGT
MA_10429401g0010	277.873	304.306	250.124	167.557	176.471	162.195	84.6969	89.4358	92.6619	240.618	214.927	239.853	327.913	Pm10429401g0010	PF00332:Glycosyl hydrolases family 17	Glyco_hydro_17
MA_21765g0010	28.5958	26.8598	28.3294	16.6514	18.6434	16.7743	25.2387	29.1789	26.1619	45.4559	34.974	35.0309	30.4311	Pm21765g0010	PF12819:Carbohydrate-binding protein of the ER|PF07714:Protein tyrosine kinase|PF11721:Di-glucose binding within endoplasmic reticulum	Pkinase_Tyr
MA_309699g0010	17.3867	18.2992	22.8097	9.28365	7.85367	8.11093	14.4344	14.5715	22.6941	33.6869	22.2864	26.441	14.2263	Pm309699g0010	PF00069:Protein kinase domain	Pkinase
MA_1630050g0010	3.08286	2.04975	3.65438	8.02034	11.5712	13.499	89.8987	68.2768	74.531	18.9597	24.4876	23.1754	34.7834	Pm1630050g0010	PF00011:Hsp20/alpha crystallin family	-
novel.2738	5.34627	6.56565	5.68655	11.3984	10.2084	10.1899	3.76999	4.72966	5.43595	2.05429	2.23575	2.25701	4.18597	novel.2738	-	-
MA_12081g0010	33.1828	32.0748	34.1512	54.3966	44.7213	51.0407	80.5593	78.7227	87.9996	46.9514	54.4455	53.0015	29.0096	Pm12081g0010	PF00481:Protein phosphatase 2C	PP2C
MA_9554g0010	0.669707	0.717284	0.610178	1.44599	2.11805	1.65659	1.04353	0.984312	0.650362	1.38947	1.45016	2.07163	0.706246	Pm9554g0010	PF13646:HEAT repeats	-
MA_88311g0010	151.094	146.66	146.649	222.24	227.361	192.81	635.131	457.088	487.326	289.766	333.818	306.572	233.28	Pm88311g0010	PF04969:CS domain	-
MA_177086g0010	52.8446	64.3031	86.8897	31.8799	36.5124	29.628	11.1982	6.48176	12.8359	5.14586	3.17356	2.95668	0.649582	Pm177086g0010	PF00481:Protein phosphatase 2C	PP2C
MA_10207337g0010	3.08883	5.81207	6.75607	17.9196	12.2431	14.7246	7.90793	8.84371	8.92324	3.70875	1.25255	2.47394	0.318264	Pm10207337g0010	PF13499:EF-hand domain pair	-
novel.2452	5.32239	5.44609	1.91719	38.4214	34.7955	34.6259	77.6351	63.3658	88.2601	104.66	114.622	112.705	5.39629	novel.2452	PF03732:Retrotransposon gag protein	Retrotrans_gag
novel.5630	0.166224	0.0151433	0.0250418	1.42576	0.740219	1.07307	2.97598	2.8591	4.6409	0.328547	0.192973	0.165403	7.44792	novel.5630	-	-
MA_381787g0010	40.582	39.5349	36.9398	58.0301	58.7036	52.3101	34.3963	32.2632	34.7023	46.9445	42.374	41.1291	7.89574	Pm381787g0010	PF00481:Protein phosphatase 2C	PP2C
MA_10426380g0010	8.49535	7.14664	6.73804	14.428	12.8718	11.834	21.1879	20.4516	18.5713	25.1856	34.2628	30.2112	4.72102	Pm10426380g0010	PF00150:Cellulase (glycosyl hydrolase family 5)	-
MA_105236g0010	128.542	106.487	70.9014	341.778	372.703	291.009	214.644	197.739	271.475	58.7121	66.0597	78.8573	12.2655	Pm105236g0010	-	-
MA_7686102g0010	2.92592	4.62031	5.22764	10.4444	15.698	13.9307	37.639	51.0634	43.5067	62.1799	56.7468	70.2198	17.3552	Pm7686102g0010	PF14541:Xylanase inhibitor C-terminal	-
MA_10434455g0010	4.90708	5.57275	5.26594	11.359	10.786	12.931	16.199	13.5513	22.5881	8.57441	9.95466	9.07588	31.0027	Pm10434455g0010	-	-
novel.8035	0.0172993	0	0.0169401	2.28692	1.82878	1.52722	4.66768	9.25929	8.38331	1.55577	2.08865	0.867148	50.2876	novel.8035	-	-
MA_367366g0010	10.2637	10.5882	9.01381	3.51589	4.36729	3.36554	1.45375	0.776684	0.527838	5.07371	2.77399	1.85458	0.594424	Pm367366g0010	-	-
novel.9873	0.616906	0.365309	0.497489	2.03361	1.40432	1.74024	7.58642	3.8335	6.29607	0.516168	1.12956	1.02686	1.95039	novel.9873	PF07714:Protein tyrosine kinase	Pkinase_Tyr
MA_481649g0010	24.1005	26.2715	25.3423	47.8407	35.2319	44.2382	77.4113	54.8944	82.049	211.512	197.825	140.31	61.4677	Pm481649g0010	PF03083:Sugar efflux transporter for intercellular exchange	-
MA_22384g0010	28.2899	32.9381	32.7971	48.3958	55.4863	44.8843	21.5896	29.7034	23.3069	8.77652	18.1505	9.83541	4.42852	Pm22384g0010	-	-
MA_47570g0010	0.0193639	0.0343997	0.0474043	0.545359	0.75545	0.517065	3.84875	6.13676	5.52215	0.924027	0.894983	0.344419	3.71821	Pm47570g0010	PF12819:Carbohydrate-binding protein of the ER|PF07714:Protein tyrosine kinase	Pkinase_Tyr
novel.9993	0.0293173	0	0	1.58396	1.236	1.78936	67.9323	36.2614	52.1224	23.5677	28.1789	25.338	17.2654	novel.9993	-	-
MA_10430019g0010	4.15184	3.22345	3.56871	7.55679	7.95373	9.57811	14.8701	15.7976	17.2956	13.0811	8.09352	8.35446	22.5055	Pm10430019g0010	PF04884:Vitamin B6 photo-protection and homoeostasis	-
MA_10430061g0020	6.85302	7.57322	4.63133	17.8361	14.0604	12.5712	30.2182	20.8603	29.8356	31.2671	42.3354	51.3088	21.0168	Pm10430061g0020	-	-
novel.4443	0.0152279	0	0	2.94085	0.689913	2.1576	0	0	0	0.0558971	0.373456	0.221607	7.38701	novel.4443	-	-
novel.5117	0.0250956	0	0	1.86072	1.02644	1.09407	5.37565	4.88241	2.72756	1.75025	0.473428	1.31881	2.25953	novel.5117	PF03018:Dirigent-like protein	-
MA_13624g0010	2.38524	1.8747	0.997981	0	0	0	0	0.267246	0.25946	3.14402	5.07244	3.64648	0.0398441	Pm13624g0010	-	-
MA_31174g0010	0.275978	0.250583	0.486443	1.11037	1.04195	1.05777	0.293687	0.129574	0.210975	0	0	0	0.28736	Pm31174g0010	PF00931:NB-ARC domain	NB-ARC
MA_5280013g0010	22.8619	18.7606	23.4004	9.85527	9.70423	11.9753	2.33412	2.29888	4.47081	7.27964	6.87833	4.54121	3.57616	Pm5280013g0010	PF00847:AP2 domain	AP2
MA_10326002g0010	53.87	53.5988	60.8196	32.3151	35.1493	36.6474	39.3906	43.5032	46.0933	62.7877	61.1659	70.8442	53.8808	Pm10326002g0010	PF00240:Ubiquitin family	ubiquitin
MA_8436036g0010	1.91221	2.2214	2.19452	4.49433	5.05827	4.07532	11.3641	9.4998	9.10851	12.2723	15.3256	16.5431	7.09448	Pm8436036g0010	PF00450:Serine carboxypeptidase	Peptidase_S10
MA_299481g0010	2.23359	2.22204	2.16387	0.835324	0.996953	0.934804	1.64391	1.69887	1.76985	2.59083	2.23605	2.81226	0.788005	Pm299481g0010	PF12854:PPR repeat|PF13041:PPR repeat family	-
MA_52987g0020	8.31075	9.3171	10.2564	5.12214	4.94449	4.45338	8.32075	7.99165	9.12569	5.59904	5.24933	6.15857	0.883302	Pm52987g0020	PF00067:Cytochrome P450	p450
MA_7902181g0010	8.48518	9.37927	5.09868	32.2032	24.043	33.8673	93.8716	77.7533	95.8121	247.214	215.031	184.6	101.226	Pm7902181g0010	PF03088:Strictosidine synthase	Str_synth
MA_290104g0010	3.56381	3.79746	4.52993	6.90398	8.65775	6.8271	1.98332	1.81772	3.48428	0.291514	0.35582	0.497604	1.75112	Pm290104g0010	PF03016:Exostosin family	-
MA_64432g0010	2.91469	3.25641	2.7298	5.41637	5.90577	4.65089	3.49214	3.96902	2.87466	4.41711	4.7199	6.69468	3.30211	Pm64432g0010	PF12836:Helix-hairpin-helix motif|PF00225:Kinesin motor domain	Kinesin
MA_10429175g0020	6.75258	6.06127	7.01627	14.313	10.1323	13.1874	19.7295	18.2638	24.6172	10.9914	9.3379	13.3149	14.7939	Pm10429175g0020	PF05368:NmrA-like family	NmrA
novel.2527	33.257	36.0382	41.5545	59.8081	58.0313	53.0781	35.571	38.6403	46.196	6.62677	6.19596	7.80782	12.07	novel.2527	PF00501:AMP-binding enzyme	AMP-binding
MA_10428183g0020	0.935346	0.625235	0.679917	1.91956	2.00762	1.60733	6.90237	7.12276	9.68133	17.3354	11.7022	11.8767	35.6391	Pm10428183g0020	PF01061:ABC-2 type transporter|PF00005:ABC transporter	ABC2_membrane
MA_196669g0010	0	0	0	1.89923	0.886734	1.69477	10.1587	8.81222	7.89789	4.68222	3.80433	4.40011	17.0989	Pm196669g0010	PF03181:BURP domain	-
MA_200841g0010	55.0098	55.1415	62.9022	37.685	36.4585	33.8477	22.0411	21.1301	22.9855	13.3192	10.341	12.1579	30.9836	Pm200841g0010	PF01842:ACT domain	ACT
MA_103523g0020	5.94569	5.86734	5.85604	2.97459	3.81305	3.17421	1.72913	2.48782	2.0118	3.424	3.29783	2.94956	0.641162	Pm103523g0020	PF07765:KIP1-like protein	-
MA_10434750g0010	6.70902	5.10535	5.26169	1.50058	1.52819	1.78668	0.62527	0.69484	0.484325	1.89437	1.54628	2.35619	0.167345	Pm10434750g0010	-	-
MA_14118g0010	0	0	0	2.17031	1.38905	1.58285	168.468	140.276	281.919	10.342	11.6713	8.03122	1277.6	Pm14118g0010	PF04927:Seed maturation protein	-
MA_9128005g0010	6.61928	5.24069	5.33586	1.26118	1.70289	1.35518	4.14282	1.99604	3.35483	0.604079	0.0689904	0.709603	6.04784	Pm9128005g0010	PF14226:non-haem dioxygenase in morphine synthesis N-terminal	-
MA_60748g0010	5.28994	6.45539	6.15314	12.6828	10.2251	10.0976	6.07987	7.10111	7.51869	2.73566	2.15027	2.19749	3.89346	Pm60748g0010	-	-
MA_201315g0010	3.58482	3.41451	3.97913	6.87858	5.56576	5.95255	10.2295	12.47	10.6639	4.90211	4.52561	3.88782	8.62617	Pm201315g0010	PF00690:Cation transporter/ATPase, N-terminus|PF00702:haloacid dehalogenase-like hydrolase|PF00122:E1-E2 ATPase	E1-E2_ATPase
MA_7008074g0010	0.209647	1.07593	0.0684312	4.09697	7.91521	5.40771	31.0901	8.61273	14.6331	56.0491	57.3474	50.736	7.19087	Pm7008074g0010	PF00257:Dehydrin	-
MA_251404g0010	55.9575	63.5543	63.0685	86.9705	83.8094	83.1268	32.1459	48.4604	44.6415	24.7439	20.5861	21.4406	17.9724	Pm251404g0010	PF03953:Tubulin C-terminal domain|PF00091:Tubulin/FtsZ family, GTPase domain	Tubulin
MA_11457g0020	32.5479	35.4288	34.7129	18.5814	19.3301	21.1781	12.8051	15.2386	15.0238	7.92015	4.64535	7.72679	3.18071	Pm11457g0020	-	-
MA_10430611g0010	29.6649	29.3651	30.2481	49.225	38.4779	46.1325	57.2355	60.8422	57.6596	45.862	43.8029	39.7102	35.3479	Pm10430611g0010	PF00128:Alpha amylase, catalytic domain|PF02922:Carbohydrate-binding module 48 (Isoamylase N-terminal domain)	-
MA_10427391g0010	9.48469	9.98971	8.77116	5.79716	5.54998	5.11694	6.20398	7.54161	6.97472	10.4563	9.54352	10.2698	6.91112	Pm10427391g0010	PF04437:RINT-1 / TIP-1 family	-
MA_91369g0010	0.847336	1.77218	1.55355	0.0621732	0.158821	0.0982459	0.854056	0.698321	0.898831	0.0992655	0	0.116606	0.463779	Pm91369g0010	PF03195:Protein of unknown function DUF260	-
novel.2429	2.24848	2.13387	2.14345	5.20366	6.10915	3.97616	8.09685	6.73781	9.05714	4.646	3.56756	4.26174	2.29835	novel.2429	-	-
MA_223085g0010	79.7648	91.0491	95.5284	54.895	45.0405	39.3498	117.165	67.5397	142.85	642.795	831.578	372.931	204.904	Pm223085g0010	PF00011:Hsp20/alpha crystallin family	-
MA_9925347g0010	1.06676	1.16532	1.00167	0.319169	0.410722	0.345081	0.0300984	0.0343049	0.0291422	0.384422	0.395136	0.23629	0.116356	Pm9925347g0010	PF05659:Arabidopsis broad-spectrum mildew resistance protein RPW8|PF00931:NB-ARC domain	NB-ARC
MA_10431292g0020	102.23	109.045	107.88	156.524	151.335	134.805	335.302	336.962	330.581	225.874	241.723	237.04	164.328	Pm10431292g0020	PF13414:TPR repeat	-
novel.9858	0	0	0.0295365	2.80855	2.2776	3.02446	17.8923	11.1524	18.527	2.10366	2.16229	3.46285	23.389	novel.9858	PF01210:NAD-dependent glycerol-3-phosphate dehydrogenase N-terminus	NAD_Gly3P_dh_N
MA_90526g0010	0.699319	0.508764	0.303267	2.17052	2.04935	1.43727	3.90959	3.74655	3.78539	8.28772	4.63627	5.75082	8.64616	Pm90526g0010	PF07983:X8 domain|PF00332:Glycosyl hydrolases family 17	Glyco_hydro_17
MA_10436255g0010	38.2406	41.0091	46.0367	24.3053	19.087	25.3504	32.6378	31.7336	35.7898	55.5299	52.7362	51.9694	98.3052	Pm10436255g0010	PF00122:E1-E2 ATPase	E1-E2_ATPase
MA_100805g0020	0.287742	0.300688	0.165745	1.98462	1.51239	1.14375	3.97429	3.4867	4.72565	0.776627	1.27723	0.90317	3.11013	Pm100805g0020	PF00082:Subtilase family	Peptidase_S8
MA_833797g0010	264.962	243.975	241.582	358.675	348.85	330.528	887.564	527.482	732.217	272.382	362.971	294.069	508.481	Pm833797g0010	PF05922:Peptidase inhibitor I9	-
MA_49077g0010	1.80805	1.21031	2.26536	5.00887	5.03137	3.52504	10.9176	8.22531	10.3468	2.74129	2.09737	3.41385	1.01113	Pm49077g0010	-	-
MA_459495g0010	12.8686	14.1202	15.54	8.24016	8.31303	8.43481	1.59568	1.70861	1.95157	3.66697	3.29225	4.7339	6.72812	Pm459495g0010	PF14416:PMR5 N terminal Domain|PF13839:GDSL/SGNH-like Acyl-Esterase family found in Pmr5 and Cas1p	-
MA_9283076g0010	4.17111	3.75599	4.57394	8.46034	7.26662	8.45347	4.61509	5.24997	4.84657	1.36026	1.98345	1.9509	4.49727	Pm9283076g0010	-	-
MA_76906g0010	72.7772	77.2011	87.2596	120.081	125.488	104.643	245.006	186.165	203.733	160.478	148.775	137.461	126.388	Pm76906g0010	PF09174:Maf1 regulator	-
MA_813314g0010	0	0	0	0.927769	0.785734	0.647279	28.1027	27.6154	31.0667	9.69814	11.807	10.1447	7.02326	Pm813314g0010	PF11744:Aluminium activated malate transporter	-
MA_10436254g0020	0.446435	0.666192	0.664488	1.37023	1.81473	1.24075	0.726416	0.809598	0.551988	1.0242	1.06117	1.66752	0.680865	Pm10436254g0020	PF06548:Kinesin-related	-
novel.7232	5.63815	5.73762	7.40231	13.2506	13.1925	14.6115	31.2256	39.2662	38.9788	22.7656	21.903	28.7683	11.7414	novel.7232	PF01490:Transmembrane amino acid transporter protein	Aa_trans
MA_5267g0010	8.78775	9.75867	8.34225	15.3627	13.8174	13.3831	15.7766	19.0471	26.6945	1.55765	2.26986	1.8587	5.07321	Pm5267g0010	PF03171:2OG-Fe(II) oxygenase superfamily|PF14226:non-haem dioxygenase in morphine synthesis N-terminal	2OG-FeII_Oxy
MA_12791g0010	61.3337	68.3225	68.6094	38.9578	42.3422	41.3832	54.9569	52.5332	49.6853	74.7796	69.9366	66.5416	90.16	Pm12791g0010	PF03095:Phosphotyrosyl phosphate activator (PTPA) protein	PTPA
novel.8739	0	0	0	0.303738	0.382406	0.302379	0.965993	1.04672	0.856266	3.41887	3.19015	5.87462	4.85512	novel.8739	-	-
MA_174814g0010	30.8205	32.8539	32.6728	49.8126	49.6889	42.7991	69.9563	72.1139	74.6865	48.0873	43.7786	48.1758	66.3004	Pm174814g0010	PF00153:Mitochondrial carrier protein	Mito_carr
MA_10426914g0010	13.3595	14.9487	16.3312	7.34964	9.16956	8.35354	4.29631	4.35584	5.32071	1.86967	2.65388	3.01203	1.17659	Pm10426914g0010	PF00201:UDP-glucoronosyl and UDP-glucosyl transferase	UDPGT
novel.10176	2.96441	3.43653	3.22539	4.73293	6.64223	6.45328	2.30985	4.48751	4.42602	19.935	15.6083	11.324	5.67765	novel.10176	-	-
MA_133g0010	69.4386	75.0888	82.2013	43.7053	51.57	44.8519	25.6137	25.3036	27.776	43.2298	31.6013	38.347	24.3575	Pm133g0010	-	-
novel.169	2.70311	3.38968	2.19716	0.893613	0.333515	0.423626	1.20085	1.80416	2.64249	6.80944	6.23262	4.08518	54.6039	novel.169	-	-
MA_102961g0010	0.463915	0.784894	0.999416	0.0914209	0.158469	0.108347	2.51165	2.5904	1.49348	0.0121635	0	0.107162	0.401864	Pm102961g0010	PF02458:Transferase family	-
MA_101915g0010	1.3449	1.25356	1.27935	2.38128	2.38716	1.99503	2.81325	3.96088	2.9886	5.70611	4.12536	4.85206	7.76678	Pm101915g0010	PF00005:ABC transporter|PF00664:ABC transporter transmembrane region	ABC_tran
MA_72615g0010	8.47896	8.42043	9.73362	4.73459	4.67659	4.85258	11.6348	8.68974	9.40674	2.70274	3.79813	3.92518	6.53219	Pm72615g0010	PF07714:Protein tyrosine kinase	Pkinase_Tyr
MA_10434527g0010	54.1384	62.5358	64.7121	85.4657	91.6755	80.3152	56.1086	68.7569	65.1664	34.9656	28.5592	31.3282	10.5441	Pm10434527g0010	PF01546:Peptidase family M20/M25/M40|PF07687:Peptidase dimerisation domain	Peptidase_M20
MA_10117092g0010	28.297	24.9628	17.989	50.7563	56.9462	39.3414	24.4283	15.4344	17.9963	43.1805	61.043	67.1218	25.5832	Pm10117092g0010	-	-
novel.892	0.668362	0.559549	0.643197	2.03999	1.65326	1.8588	3.53647	4.84904	2.73471	0	0.021739	0	0.571706	novel.892	-	-
MA_6565573g0010	37.8075	44.9708	35.2543	64.2799	61.7652	64.1651	209.385	179.372	227.393	163.182	145.125	130.76	48.2577	Pm6565573g0010	PF01680:SOR/SNZ family	-
novel.3499	4.30282	3.01733	3.34489	1.30165	0.475007	0.493646	0.155481	0.0664542	0.188178	6.30389	7.61883	13.7014	31.2094	novel.3499	-	-
MA_206473g0010	30.3859	35.0327	40.7664	19.876	22.583	19.7836	9.29744	12.2023	9.95636	6.83569	4.79947	7.22165	16.1639	Pm206473g0010	-	-
MA_442130g0010	143.008	151.994	141.619	98.7844	93.0063	100.306	37.2275	45.8579	55.1436	18.3898	13.5414	18.0068	21.7341	Pm442130g0010	PF00282:Pyridoxal-dependent decarboxylase conserved domain	-
MA_2515983g0010	0	0	0	2.70453	3.98187	4.59791	16.8769	16.9978	19.5765	0	0	0.131181	15.6525	Pm2515983g0010	-	-
MA_2153472g0010	0	0	0	1.63205	2.19513	1.72422	8.93974	7.4276	9.222	23.8982	22.6511	17.3159	14.8326	Pm2153472g0010	-	-
MA_104806g0010	4.10791	4.98304	5.36346	9.4444	9.61893	9.49711	603.448	413.968	431.257	175.555	215.203	172.621	130.333	Pm104806g0010	PF00011:Hsp20/alpha crystallin family	-
novel.8048	8.99825	7.39555	7.49035	14.6764	12.707	12.5356	21.8851	21.94	23.0481	9.90386	13.6169	7.75844	6.69545	novel.8048	-	-
MA_10435431g0020	9.17158	8.0825	6.09153	14.2234	13.7648	13.0011	23.9124	24.9341	23.7889	12.4418	9.7365	8.64019	5.94555	Pm10435431g0020	PF06203:CCT motif	CCT
MA_10434900g0010	0.184768	0.196943	0.41614	1.42307	1.79048	1.44992	4.75704	2.99288	3.02148	0.406936	0.697128	0.41827	1.39199	Pm10434900g0010	-	-
MA_10427193g0010	0.0184526	0	0	0.763633	0.476062	0.754182	2.24239	2.64783	2.83354	0	0	0	1.40712	Pm10427193g0010	PF00067:Cytochrome P450	p450
novel.6224	1.69553	2.00806	2.31672	4.8047	6.05408	12.5059	104.199	52.7624	48.1247	22.724	30.7959	14.9195	7.31784	novel.6224	-	-
MA_10437146g0010	60.3329	60.279	67.9093	34.8899	39.623	41.296	5.07418	5.899	8.69597	18.8547	10.1781	13.7431	2.76134	Pm10437146g0010	-	-
MA_15650g0010	24.8384	25.3286	29.4024	13.4709	16.0421	17.6062	5.12388	8.57889	8.23005	25.106	19.8878	21.2664	13.2645	Pm15650g0010	PF14703:Cytosolic domain of 10TM putative phosphate transporter|PF13967:Late exocytosis, associated with Golgi transport|PF02714:Calcium-dependent channel, 7TM region, putative phosphate	-
MA_10436554g0010	10.9275	9.55657	10.3864	6.05726	6.15422	5.2238	3.9848	3.54322	4.14903	7.60119	8.63834	7.21552	4.46599	Pm10436554g0010	PF14709:double strand RNA binding domain from DEAD END PROTEIN 1|PF00035:Double-stranded RNA binding motif|PF14622:Ribonuclease-III-like	-
MA_130334g0010	8.56232	11.3739	12.048	22.523	19.9495	18.6221	27.4862	30.5581	49.5341	6.37089	6.33015	5.48812	21.8989	Pm130334g0010	-	-
MA_44083g0010	94.9316	97.7049	96.6654	66.9849	66.067	59.0641	115.541	103.136	104.912	171.73	161.891	156.74	113.371	Pm44083g0010	PF00076:RNA recognition motif. (a.k.a. RRM, RBD, or RNP domain)|PF13865:C-terminal duplication domain of Friend of PRMT1	RRM_1
MA_3308940g0010	24.0865	37.0023	28.2262	10.7803	11.5536	15.6005	58.5567	43.4508	60.8306	23.4624	36.2209	37.8298	3.35568	Pm3308940g0010	-	-
MA_10429479g0010	0.889091	1.05297	0.8859	1.70341	2.23129	1.8077	0.385525	0.38448	0.362909	0	0.00980858	0.0252216	0.401258	Pm10429479g0010	PF13855:Leucine rich repeat|PF00069:Protein kinase domain	Pkinase
MA_62766g0010	6.14981	5.73146	5.05972	8.26766	12.6493	11.0359	16.3777	17.4869	16.2732	27.5754	21.293	22.5366	14.1458	Pm62766g0010	-	-
MA_10427573g0010	10.6142	12.9726	15.1676	6.02978	6.81487	6.80989	2.19254	3.53115	1.75369	4.53041	4.36562	4.88941	1.27566	Pm10427573g0010	PF12146:Serine aminopeptidase, S33	-
MA_9695229g0010	41.8401	52.7152	56.3302	22.7571	18.6722	30.17	8.90587	10.2998	7.4394	4.74596	3.8386	3.90708	1.40208	Pm9695229g0010	-	-
novel.5724	7.09521	6.76342	8.81192	2.41561	3.26682	3.28723	6.5177	9.61945	2.02138	24.4563	32.6932	14.8306	4.58807	novel.5724	-	-
novel.5655	0	0	0	0.23398	0.241089	0.23489	10.2342	8.73786	8.40482	0.747143	1.19712	1.23905	5.52211	novel.5655	-	-
MA_115450g0010	23.6578	25.4334	27.1214	45.4061	41.2713	32.4231	15.2106	11.3684	11.2866	3.74231	4.19181	4.52284	10.7116	Pm115450g0010	PF14215:bHLH-MYC and R2R3-MYB transcription factors N-terminal	-
MA_10428331g0010	28.3351	34.183	29.7276	18.7211	19.3702	18.1972	11.4126	14.169	11.8101	17.6488	17.6429	17.2792	22.841	Pm10428331g0010	PF01979:Amidohydrolase family	Amidohydro_1
MA_18297g0010	48.6534	41.3767	39.3311	58.121	92.6967	72.2339	8.2981	30.2687	11.7144	118.93	75.8877	89.5618	6.38573	Pm18297g0010	PF00230:Major intrinsic protein	-
MA_10426014g0010	31.4408	33.3098	43.8255	16.9033	19.8513	15.7933	2.20265	2.25944	4.05209	5.88825	6.5567	6.13869	2.55455	Pm10426014g0010	-	-
novel.4579	0	0	0	0.636361	0.501607	0.241338	3.4434	2.20274	2.93657	0	0	0	1.20029	novel.4579	-	-
MA_10151018g0010	0.276789	0	0	4.13635	6.73454	4.0223	38.0066	21.9299	31.2793	41.3178	75.5395	62.8076	105.788	Pm10151018g0010	-	-
MA_94101g0020	6.02932	5.85611	4.71703	2.10862	1.9873	2.72937	6.07783	8.39696	8.77941	37.4719	16.7004	13.3085	4.24981	Pm94101g0020	PF00564:PB1 domain	-
MA_18975g0010	1.36076	1.09949	0.909087	3.75711	3.08891	2.24542	12.6254	7.34421	11.5649	2.24072	3.59869	2.09748	18.1569	Pm18975g0010	PF02365:No apical meristem (NAM) protein	NAM
MA_10163039g0010	11.5133	9.22467	9.15658	20.8767	17.3369	14.9489	24.5797	22.3861	38.813	41.3798	49.4077	48.0146	11.2584	Pm10163039g0010	PF00808:Histone-like transcription factor (CBF/NF-Y) and archaeal histone	-
MA_10425823g0010	131.332	125.359	123.587	85.5409	85.367	89.4684	93.6782	114.857	118.157	47.755	47.0205	55.1053	74.8407	Pm10425823g0010	PF01357:Pollen allergen|PF03330:Rare lipoprotein A (RlpA)-like double-psi beta-barrel	-
novel.8118	3.60651	3.66858	4.28993	8.21534	6.82208	7.93381	22.3759	23.7631	28.1955	10.7207	12.5221	9.87438	16.8722	novel.8118	-	-
novel.8782	0.281649	0.213481	0.011032	8.75466	8.06738	7.01118	29.2143	18.209	25.5901	16.8518	10.3078	16.7776	25.628	novel.8782	-	-
MA_5320g0010	63.1871	63.0914	75.9173	98.7155	144.871	99.1498	59.65	56.1185	103.11	340.612	180.389	223.093	95.8283	Pm5320g0010	PF00304:Gamma-thionin family	-
novel.9639	0.827933	0.866145	1.04045	2.26832	2.65697	2.25591	4.32004	5.17486	4.9258	1.44357	2.65522	2.47667	6.79523	novel.9639	-	-
MA_296438g0010	319.097	353.457	417.039	221.722	206	240.039	108.852	110.385	131.721	146.334	150.412	174.01	65.4066	Pm296438g0010	-	-
MA_419572g0010	360.155	348.684	439.983	243.198	255.402	205.436	166.609	210.279	147.195	79.262	119.219	137.126	2.18253	Pm419572g0010	PF05368:NmrA-like family	NmrA
MA_10605g0020	90.2339	101.968	100.172	58.6304	70.1446	55.1104	22.3832	25.2155	32.564	1.73065	1.69081	2.80791	2.84774	Pm10605g0020	PF08541:3-Oxoacyl-[acyl-carrier-protein (ACP)] synthase III C terminal|PF08392:FAE1/Type III polyketide synthase-like protein	-
MA_10434707g0020	55.1452	56.0673	50.4599	28.6944	26.4312	33.6476	53.5406	57.0831	50.5809	100.579	101.65	98.4469	53.4586	Pm10434707g0020	-	-
MA_9454274g0010	0	0	0.022698	1.75861	1.05016	1.38948	3.3897	3.7138	3.88295	0	0.524735	0.149922	2.51292	Pm9454274g0010	-	-
MA_64923g0010	226.024	212.453	213.128	309.445	335.505	264.263	271.404	193.393	213.617	295.828	316.068	337.536	234.214	Pm64923g0010	PF00237:Ribosomal protein L22p/L17e	-
MA_56828g0010	12.4555	12.9186	10.9032	7.39046	6.33342	6.49968	2.64319	4.12016	5.26897	1.38547	1.09179	1.5868	2.54299	Pm56828g0010	PF02701:Dof domain, zinc finger	zf-Dof
MA_2856g0010	0.212275	0.125701	0.24251	2.19616	1.69193	1.69663	3.49775	3.05223	4.65662	7.6621	7.34169	14.1873	3.31545	Pm2856g0010	-	-
MA_10271867g0010	0	0	0	0.93362	0.657071	0.54797	58.2696	57.198	90.3158	1.20669	2.80895	1.68847	56.1764	Pm10271867g0010	PF00722:Glycosyl hydrolases family 16	-
MA_10435633g0010	83.9763	90.3029	89.719	58.5838	52.9327	60.6204	155.562	184.862	146.387	282.041	229.993	237.353	44.228	Pm10435633g0010	-	-
MA_181954g0010	38.0721	33.2841	32.9046	55.52	52.8911	47.3125	37.42	26.8354	29.9469	47.9215	55.0804	48.4588	90.5779	Pm181954g0010	-	-
MA_424555g0010	10.6656	10.5676	7.40645	19.2322	18.0723	16.8669	31.3723	24.0561	36.0755	55.9747	50.1702	51.9634	36.7622	Pm424555g0010	-	-
MA_8814g0010	0.344299	0.305821	0.842872	2.3912	1.89568	1.76681	3.69348	3.99077	4.57746	8.05684	5.8998	10.5081	2.92599	Pm8814g0010	PF01565:FAD binding domain	FAD_binding_4
novel.3145	13.1451	10.7264	12.2528	19.6025	17.7937	20.8502	25.9582	22.1895	28.1063	16.0424	18.7903	19.21	9.25485	novel.3145	-	-
MA_8435709g0010	0.0343461	0	0	1.69774	1.68575	2.5455	16.9781	15.4808	12.3291	1.76504	0.712733	0.944123	4.60708	Pm8435709g0010	-	-
novel.804	0.370182	0.526098	0.38666	1.95748	1.7082	2.34007	11.5894	4.34508	8.4651	21.4242	15.7361	24.302	84.3908	novel.804	-	-
novel.3066	0	0	0	0.300789	0.26175	0.160873	1.10551	0.590634	0.307738	0.320159	0.177198	0.151881	0.567096	novel.3066	-	-
MA_82491g0010	3.06348	3.44544	3.37754	5.76376	6.14364	5.12844	2.20162	2.67747	2.74701	3.03376	4.42799	5.23866	7.4515	Pm82491g0010	-	-
novel.4033	0	0.0290752	0.0560937	0.338655	0.339857	0.588655	2.35971	1.70015	4.35734	10.0179	8.59889	7.59529	6.36057	novel.4033	-	-
novel.4287	0	0	0	1.03799	1.09849	0.951331	7.93519	3.55055	2.76112	11.656	14.8766	14.5032	2.32285	novel.4287	-	-
MA_35771g0010	101.623	112.345	107.536	73.4852	74.6861	69.0292	101.081	116.898	125.593	168.847	181.754	161.717	82.0892	Pm35771g0010	-	-
novel.4867	0	0.0149671	0.0061876	0.435825	0.318089	0.179059	3.44892	1.46854	1.29794	5.34634	7.54565	6.4165	24.731	novel.4867	-	-
novel.5254	0	0	0	0.525341	0.426025	0.811695	8.64581	1.31124	3.17294	0	0	0	21.2733	novel.5254	-	-
MA_6485g0010	12.1514	11.0843	10.38	20.3286	19.327	21.6409	14.3778	14.3843	14.3335	26.7624	30.4346	24.2469	10.5464	Pm6485g0010	-	-
MA_198577g0010	0.598872	0.303968	0.502658	2.65536	2.15336	4.19599	15.0662	21.1635	18.2557	11.3054	7.5856	14.0412	2.35804	Pm198577g0010	PF03242:Late embryogenesis abundant protein	-
novel.9219	43.8828	46.4245	51.2493	26.3762	29.7799	32.1935	11.3611	10.861	9.95875	3.83383	3.69438	5.19842	0.509774	novel.9219	-	-
MA_10429604g0010	32.6954	35.2749	30.5913	45.8377	47.9235	45.2571	93.9194	70.6756	84.2606	126.87	119.287	111.892	63.0635	Pm10429604g0010	PF04755:PAP_fibrillin	-
MA_14457g0010	7.21573	7.33256	6.71313	12.5392	10.866	9.95015	27.1738	21.8413	23.0105	50.0604	64.4521	77.0135	79.3461	Pm14457g0010	PF02171:Piwi domain	Piwi
MA_10432881g0010	7.91079	8.08796	7.68465	4.69209	4.95798	4.61215	11.7243	10.9535	11.3204	17.1128	15.9216	16.1617	10.0969	Pm10432881g0010	-	-
MA_10432805g0020	3.64069	5.89816	5.48215	11.6473	15.0853	8.75952	5.09344	5.62387	5.41109	2.01719	1.81423	2.33254	4.16531	Pm10432805g0020	PF00125:Core histone H2A/H2B/H3/H4	Histone
MA_97770g0010	0.0795603	0.107686	0.077908	0.666334	0.529239	0.706089	2.27076	3.50196	2.56128	0.959566	0.72901	1.10268	1.8796	Pm97770g0010	-	-
novel.1084	0	0	0	0.355178	0.255178	0.336751	3.48025	2.70299	6.12321	0.124048	0.21858	0.0312251	2.51933	novel.1084	-	-
novel.5696	13.8183	12.8805	18.0174	5.00945	6.04675	7.83474	17.7212	17.7059	14.9299	28.8477	28.4572	28.1254	9.30774	novel.5696	PF00230:Major intrinsic protein	-
MA_747892g0010	18.7732	18.4609	17.9558	10.9483	12.0673	9.64005	3.56361	3.75798	4.12758	14.1857	13.666	13.6221	10.2506	Pm747892g0010	-	-
MA_10208403g0010	5.22649	5.49794	4.80871	2.55932	2.06665	1.22188	1.10576	0.806222	0.944677	0	0.0297878	0	0.14507	Pm10208403g0010	PF00067:Cytochrome P450	p450
MA_329325g0010	5.92274	6.01635	5.31834	1.31863	2.71045	0.790953	0.578608	0.412171	0.0933711	9.36651	0.706608	2.30905	0	Pm329325g0010	PF00847:AP2 domain	AP2
MA_381604g0010	19.2308	19.0027	23.9257	10.4822	11.2182	11.8496	13.3035	16.7751	17.1939	25.3719	21.6681	21.0298	29.9662	Pm381604g0010	PF02365:No apical meristem (NAM) protein	NAM
novel.1516	1.28074	1.08899	1.32764	0.52311	0.55498	0.490857	1.39143	1.50329	1.06655	0.464954	0.354009	0.622033	1.29305	novel.1516	-	-
MA_1400g0010	39.2944	38.5399	26.1265	59.0632	58.8851	50.4566	99.5352	75.2012	105.428	157.753	150.469	119.654	316.45	Pm1400g0010	PF04927:Seed maturation protein	-
MA_99276g0010	5.75107	5.95606	5.6682	8.78616	9.18028	8.73734	4.71764	5.21625	5.41182	2.07906	3.59298	2.8381	4.32308	Pm99276g0010	PF00464:Serine hydroxymethyltransferase	SHMT
MA_10426048g0020	37.1236	37.5836	46.1574	64.4057	57.3239	55.6674	37.6398	39.1593	40.6995	54.6785	45.2096	62.8146	14.427	Pm10426048g0020	PF16499:Alpha galactosidase A	-
MA_6646362g0010	0.0505959	0	0	2.50097	1.78289	3.30867	37.5162	12.9169	28.0505	30.3656	50.588	61.9317	167.624	Pm6646362g0010	-	-
MA_10428886g0010	7.83537	6.41861	6.55157	10.963	10.0987	10.875	14.2563	14.8864	16.1703	22.6312	21.1616	21.9424	48.5961	Pm10428886g0010	PF08699:Argonaute linker 1 domain|PF16486:N-terminal domain of argonaute|PF02170:PAZ domain|PF16488:Argonaute linker 2 domain	PAZ
MA_87957g0010	0.0450711	0.0373652	0.035308	0.310866	0.232559	0.230878	0.714808	0.92845	0.755018	1.79505	1.65802	2.68922	6.03741	Pm87957g0010	-	-
novel.6975	1.65561	1.39319	1.02393	4.95831	5.04446	4.03627	13.9991	10.3558	17.4643	18.1518	23.7536	29.0956	197.181	novel.6975	PF05368:NmrA-like family	NmrA
novel.3526	0.0173206	0	0	0.736695	0.719329	1.05715	22.1541	9.17916	13.2985	5.11808	6.89447	2.35257	21.5146	novel.3526	-	-
MA_11025g0010	6.12812	7.37569	6.92781	11.0727	10.5547	10.8602	15.3243	16.8129	18.3812	10.6072	10.0569	12.0304	4.57738	Pm11025g0010	PF00295:Glycosyl hydrolases family 28	-
novel.5179	0	0	0.0487874	0.973632	0.647909	0.579212	4.65201	2.95323	3.64312	0	0	0	1.22063	novel.5179	PF00244:14-3-3 protein	-
MA_10431651g0010	6.82889	7.88758	7.98668	21.7472	12.1776	12.5186	20.9738	26.7232	32.7711	11.1605	12.7006	15.022	49.8817	Pm10431651g0010	PF02401:LytB protein	-
MA_95933g0010	0.0139627	0.099218	0.0957089	0.818583	0.966458	0.426102	1.49545	4.10544	0.696127	41.361	17.174	32.15	6.51669	Pm95933g0010	PF08240:Alcohol dehydrogenase GroES-like domain|PF00107:Zinc-binding dehydrogenase	ADH_N
MA_139896g0010	98.5829	115.352	117.27	148.102	163.121	139.49	84.2819	106.709	110.792	48.0283	39.6187	44.5309	14.7993	Pm139896g0010	PF02365:No apical meristem (NAM) protein	NAM
MA_10433504g0010	2.00156	2.28732	2.54455	5.97419	3.73424	5.35807	6.32852	8.19189	9.69892	4.67251	4.57087	4.74113	15.9373	Pm10433504g0010	PF00443:Ubiquitin carboxyl-terminal hydrolase	UCH
MA_10432787g0010	6.99244	6.11446	8.38153	4.36305	4.28669	3.81849	5.04128	5.89434	6.28821	7.84125	7.81192	7.43542	2.84331	Pm10432787g0010	PF01764:Lipase (class 3)	Lipase_3
MA_7037g0010	0.0388878	0.0230279	0	0.871709	0.464931	1.20794	3.96478	3.45763	3.17963	1.21334	1.68732	2.04361	23.5447	Pm7037g0010	PF00933:Glycosyl hydrolase family 3 N terminal domain|PF06884:Protein of unknown function (DUF1264)	Glyco_hydro_3
MA_106792g0010	6.54716	6.29095	6.29022	9.82411	8.58583	8.61064	15.8675	15.9563	18.2301	23.1258	23.23	23.3249	35.3894	Pm106792g0010	PF00856:SET domain|PF10440:Ubiquitin-binding WIYLD domain|PF05033:Pre-SET motif	Pre-SET
MA_6110g0010	0.0491856	0	0.0642188	0.716183	0.557099	0.714765	16.6143	17.0022	15.9557	26.7207	20.2279	23.3558	103.965	Pm6110g0010	PF01501:Glycosyl transferase family 8	Glyco_transf_8
MA_10376188g0010	16.5153	15.5653	15.9454	10.3918	10.3558	9.97898	12.5562	15.549	15.3007	29.3968	27.3081	25.4117	44.3169	Pm10376188g0010	-	-
MA_88189g0010	3.20824	3.54629	3.28124	0.7376	1.01687	1.29506	2.79003	3.47285	2.27486	0.479783	1.61396	1.30651	9.51951	Pm88189g0010	PF00862:Sucrose synthase	-
MA_10437230g0040	7.14216	9.55328	10.2686	3.76703	3.76454	5.14675	1.8345	2.75168	2.54703	0.185059	0.190216	0	1.01901	Pm10437230g0040	PF01582:TIR domain	TIR
MA_246122g0010	1.8574	2.12644	3.69828	10.5334	7.48011	7.15282	23.0815	21.4746	15.8043	5.68164	8.87677	7.30819	3.86802	Pm246122g0010	-	-
MA_10199247g0010	19.2649	21.6045	14.8582	9.09351	4.63441	8.95619	74.9349	51.4487	53.9228	17.898	21.613	16.2095	3.38328	Pm10199247g0010	PF01221:Dynein light chain type 1	-
MA_646885g0010	42.7689	44.164	44.2175	29.3442	30.92	27.5654	38.5244	42.2516	39.0433	77.4781	54.7823	67.3083	40.6061	Pm646885g0010	-	-
MA_205321g0010	1.31037	0.211623	0.524928	3.69734	6.67134	3.50551	19.138	13.0037	14.0163	6.88701	9.43859	7.4159	1.09445	Pm205321g0010	-	-
MA_909581g0010	359.07	389.131	422.286	507.424	577.037	481.459	372.242	350.784	368.909	188.626	163.658	189.088	279.265	Pm909581g0010	PF00335:Tetraspanin family	Tetraspannin
novel.3051	0.0328476	0.0972556	0.0562895	0.434236	0.547736	0.358006	5.4632	4.07725	6.91093	0.678227	1.27032	1.32784	0.513036	novel.3051	-	-
MA_137284g0010	0.396246	0.234642	0.679029	2.22056	3.05438	3.45495	6.83518	6.10446	4.04985	0	0	0.160179	7.73604	Pm137284g0010	-	-
MA_10432086g0010	151.621	179.385	206.253	232.61	271.212	255.43	30.7729	30.9918	43.1175	16.7364	13.8011	20.1043	4.79641	Pm10432086g0010	PF06955:Xyloglucan endo-transglycosylase (XET) C-terminus|PF00722:Glycosyl hydrolases family 16	-
MA_769446g0010	14.2096	11.6983	13.6951	22.1729	20.1857	18.0513	15.2682	13.3803	13.4054	18.0604	22.5442	18.0551	34.0014	Pm769446g0010	PF00561:alpha/beta hydrolase fold	Abhydrolase_1
novel.3625	0.447717	0.499052	0.808067	1.53391	1.62406	1.42563	2.91112	2.47302	2.81864	0.0483363	0	0	1.82279	novel.3625	PF00240:Ubiquitin family	ubiquitin
MA_10428715g0010	189.885	196.812	210.224	282.198	260.251	239.315	178.409	175.591	204.791	131.569	149.926	149.509	178.667	Pm10428715g0010	PF00004:ATPase family associated with various cellular activities (AAA)	AAA
MA_9045725g0010	14.229	16.785	11.8365	6.76943	6.45365	7.86156	3.54007	3.86947	5.61904	9.51522	8.50469	6.87956	3.20995	Pm9045725g0010	PF05183:RNA dependent RNA polymerase	-
MA_1857g0010	1.50519	0.819049	1.16852	3.58526	2.01374	3.94609	6.70318	9.71713	10.4655	4.75359	2.94187	6.55605	13.9285	Pm1857g0010	PF00106:short chain dehydrogenase	adh_short
MA_60300g0010	1.7127	1.13163	1.5359	3.3159	3.74364	3.18317	1.70811	2.03148	2.48077	0.297796	0.816254	0.174909	1.52385	Pm60300g0010	PF00909:Ammonium Transporter Family	Ammonium_transp
MA_99733g0010	124.266	121.506	132.101	178.628	162.756	151.557	120.39	118.979	129.978	89.4985	91.2597	88.8452	148.317	Pm99733g0010	PF00270:DEAD/DEAH box helicase|PF00271:Helicase conserved C-terminal domain	DEAD
novel.4084	0	0	0	0.110117	0.219189	0.436597	29.1109	22.7073	27.4741	40.6445	61.7212	72.8419	40.3879	novel.4084	-	-
MA_29913g0010	3.31398	2.96878	2.94352	5.10382	5.88165	4.61907	16.2768	18.4207	18.1533	4.3083	2.88545	5.18685	0.546484	Pm29913g0010	PF00447:HSF-type DNA-binding	HSF_DNA-bind
MA_82319g0010	1.14406	0.75396	0.505943	0.15909	0.150947	0.140781	0.437076	0.406109	0.533588	0.33867	1.11395	2.41683	77.4086	Pm82319g0010	PF01237:Oxysterol-binding protein	-
MA_35335g0010	7.71109	10.3108	11.6309	5.07547	4.93045	4.38289	22.5428	19.4889	17.6101	7.5328	7.31258	8.47998	3.04711	Pm35335g0010	PF09174:Maf1 regulator	-
MA_10431201g0020	39.8738	41.4718	46.0347	27.6491	29.5454	29.908	7.05388	7.13187	8.14984	3.94831	2.85034	3.71119	1.58645	Pm10431201g0020	PF01764:Lipase (class 3)	Lipase_3
MA_9711160g0010	0.699454	0.677766	0.778327	1.69947	2.00059	2.28701	14.2101	18.8083	17.975	3.18018	2.66903	4.98667	1.02235	Pm9711160g0010	PF00183:Hsp90 protein|PF02518:Histidine kinase-, DNA gyrase B-, and HSP90-like ATPase	HATPase_c
MA_433673g0010	43.9575	48.3448	46.6283	61.9038	67.012	61.5413	24.9333	22.3048	24.863	15.8697	12.0633	14.0465	19.8049	Pm433673g0010	-	-
MA_52077g0010	66.3987	72.92	83.1347	50.4335	50.8599	43.2219	11.937	9.28348	14.2199	6.49238	6.67331	8.29203	3.08646	Pm52077g0010	PF03283:Pectinacetylesterase	-
MA_10436357g0010	0.844685	1.15298	0.714988	1.85971	2.63055	2.55902	1.68081	1.26034	0.913635	3.36335	2.59281	2.45386	0.920738	Pm10436357g0010	-	-
MA_93134g0010	58.5237	59.9236	56.1838	39.7309	42.4216	37.2728	28.2097	30.4509	25.4144	36.5492	40.6323	39.7409	25.7584	Pm93134g0010	PF00069:Protein kinase domain	Pkinase
MA_11574g0010	127.811	136.463	171.637	71.3321	100.596	80.3883	19.2622	13.1518	40.7022	48.578	39.2797	44.5099	21.9396	Pm11574g0010	-	-
MA_3193g0010	0.0510534	0.0302319	0	0.391253	0.40692	0.268942	0.928859	0.644193	0.559973	0.0468504	0.032104	0.247655	1.46969	Pm3193g0010	PF01373:Glycosyl hydrolase family 14	-
MA_13946g0010	5.84176	5.09887	6.23763	15.2337	8.8222	8.91371	14.999	20.0071	18.4165	10.3986	10.1751	12.215	36.7021	Pm13946g0010	PF02401:LytB protein	-
MA_10448g0010	11.9019	12.0772	11.5549	6.71528	7.55344	7.24015	10.2018	11.4908	13.4511	15.4273	18.0284	17.9731	8.6997	Pm10448g0010	PF12854:PPR repeat|PF13041:PPR repeat family	-
MA_10430532g0010	2.31585	2.10979	1.34141	3.6084	3.41699	3.60865	4.84584	6.83536	5.78218	10.8684	10.082	11.5121	2.62997	Pm10430532g0010	PF00415:Regulator of chromosome condensation (RCC1) repeat|PF01363:FYVE zinc finger	FYVE
MA_10426609g0010	0.489047	0.328729	0.245917	1.58018	1.38063	0.965184	4.43748	3.53726	2.82041	5.89486	6.60771	8.97635	64.8948	Pm10426609g0010	PF00145:C-5 cytosine-specific DNA methylase	DNA_methylase
MA_110832g0010	137.371	138.17	130.191	98.551	97.949	86.4731	48.7203	61.5469	56.1918	37.0243	41.5349	42.0525	17.8327	Pm110832g0010	PF00394:Multicopper oxidase|PF07732:Multicopper oxidase|PF07731:Multicopper oxidase	-
MA_320320g0010	69.8815	72.8337	93.8162	45.3437	55.6382	41.7254	8.09685	4.35205	11.017	16.9169	17.5569	15.0485	2.62668	Pm320320g0010	-	-
MA_32711g0010	8.54849	9.05849	11.2347	20.1709	25.9047	14.282	10.5411	14.1598	12.5616	1.75474	2.33413	2.63722	38.236	Pm32711g0010	PF05562:Cold acclimation protein WCOR413	-
MA_10436974g0020	0.366656	0.337742	0.538562	1.77961	1.3074	1.79828	12.7544	7.2087	18.6457	4.52367	3.49691	2.93142	0.973161	Pm10436974g0020	PF00011:Hsp20/alpha crystallin family	-
MA_8624541g0010	18.5321	12.9459	12.7598	3.66152	3.82636	7.10091	28.0313	22.4322	26.7077	171.792	229.021	204.26	4.12356	Pm8624541g0010	-	-
MA_10754g0010	105.335	87.3063	81.8877	137.647	151.628	114.985	293.301	211.113	261.841	662.176	553.163	501.896	1098.37	Pm10754g0010	PF00240:Ubiquitin family	ubiquitin
novel.9290	2.68292	2.84503	2.60295	5.32366	3.93745	4.30069	7.63432	10.1596	7.53996	5.1362	4.79657	4.91217	9.32876	novel.9290	-	-
MA_10428413g0040	0.60038	0.364194	0.559233	1.12782	1.18558	1.02143	0.844503	0.515641	0.496445	0.241882	0.285456	0.284136	0.735462	Pm10428413g0040	PF02364:1,3-beta-glucan synthase component	-
MA_10436574g0010	24.5965	23.7095	21.9285	14.9979	14.6429	14.5228	21.8063	20.222	18.7249	37.0174	30.9073	35.1721	23.7377	Pm10436574g0010	-	-
novel.8134	0.0257596	0	0	1.80631	0.356602	1.06686	6.04846	6.30418	8.27075	2.45845	2.0896	2.29089	13.0639	novel.8134	PF01210:NAD-dependent glycerol-3-phosphate dehydrogenase N-terminus	NAD_Gly3P_dh_N
MA_4857152g0010	1.33985	1.4168	1.64003	4.67564	5.05858	4.06798	51.0538	35.4694	31.5868	15.8963	14.0825	17.1772	2.90159	Pm4857152g0010	PF00012:Hsp70 protein|PF10712:NAD-specific glutamate dehydrogenase	HSP70
MA_10432600g0020	5.59783	5.78893	5.00491	8.60322	9.21445	8.97477	3.9268	2.74964	2.79087	6.03038	4.89753	5.01769	22.9943	Pm10432600g0020	PF04674:Phosphate-induced protein 1 conserved region	-
MA_447480g0010	4.72536	4.46292	1.17145	23.5157	22.056	27.3155	287.301	192.828	198.61	35.569	42.6536	55.6131	4.39635	Pm447480g0010	PF00011:Hsp20/alpha crystallin family	-
MA_10433968g0030	0.399248	0.303968	0.265292	1.1146	1.54324	0.963525	3.2893	3.61511	4.00944	8.81928	7.6663	7.53935	14.3055	Pm10433968g0030	-	-
MA_10431983g0010	9.30459	10.5343	10.1072	5.79294	6.17008	5.65783	3.28267	3.10005	4.9946	1.72722	1.43174	1.54625	3.17956	Pm10431983g0010	PF13793:N-terminal domain of ribose phosphate pyrophosphokinase	-
MA_10436532g0010	0.98662	0.564979	0.520224	1.81964	2.16949	1.53617	10.183	8.09374	7.8919	5.92985	4.94972	5.17169	19.7627	Pm10436532g0010	PF05691:Raffinose synthase or seed imbibition protein Sip1	-
MA_10428115g0010	18.6209	18.7244	18.7625	25.1413	24.745	23.7823	58.0984	44.1847	55.7522	74.9383	69.9963	76.4504	33.4549	Pm10428115g0010	-	-
MA_20491g0010	2.19947	2.60488	1.0769	4.91168	4.15203	5.24633	2.67357	1.84103	2.7684	0.529416	0.816254	0.553877	0.165635	Pm20491g0010	PF01596:O-methyltransferase	-
MA_10432894g0010	2.38932	2.97555	2.7959	3.43135	5.00878	4.27612	1.88487	2.77131	2.5749	1.78952	1.24928	1.48511	1.02727	Pm10432894g0010	PF08263:Leucine rich repeat N-terminal domain|PF00069:Protein kinase domain	Pkinase
MA_6234g0010	56.9701	58.8129	65.8875	41.5918	41.1512	38.7096	28.9108	29.1132	25.5536	13.2713	15.2961	13.9705	33.8031	Pm6234g0010	PF01778:Ribosomal L28e protein family	-
MA_95456g0010	5.36756	5.90644	6.33214	10.4457	12.925	10.2262	4.52665	5.87861	6.32142	1.47382	1.35543	1.29846	17.0852	Pm95456g0010	PF05562:Cold acclimation protein WCOR413	-
novel.1077	6.58123	6.92828	4.63883	12.0973	14.3242	9.32128	4.64939	3.6945	6.15019	0.29176	0.539803	0.514089	2.80416	novel.1077	-	-
MA_3324524g0010	0.0583317	0	0	1.54226	1.32138	3.62381	59.8321	25.2647	42.576	1267.36	1013.6	616.29	549.424	Pm3324524g0010	PF00477:Small hydrophilic plant seed protein	-
novel.5256	0.045172	0.106997	0	0.856796	0.909581	0.640029	19.1197	8.11231	10.9453	41.0802	39.7963	45.9068	81.5091	novel.5256	PF04927:Seed maturation protein	-
MA_10027643g0010	14.5832	19.3557	20.4708	27.2931	32.9087	26.8166	15.9062	11.3835	10.6732	5.93319	2.43942	6.73732	1.65003	Pm10027643g0010	PF00450:Serine carboxypeptidase	Peptidase_S10
novel.5708	18.0837	18.1789	16.2822	10.3854	12.0243	10.7211	5.26411	4.31673	4.97835	0.572709	0.364415	0.360404	2.56655	novel.5708	-	-
MA_10432342g0020	7.81824	10.0738	9.74706	3.0374	4.96516	3.70826	1.56558	2.48539	1.51584	5.58025	4.16525	6.32093	0.731599	Pm10432342g0020	PF03168:Late embryogenesis abundant protein	-
MA_10434624g0020	22.0229	22.9305	18.2545	27.3705	40.7404	29.3694	15.4908	30.1506	14.4346	107.503	48.701	33.4692	3.28365	Pm10434624g0020	PF01095:Pectinesterase|PF04043:Plant invertase/pectin methylesterase inhibitor	-
MA_7823599g0010	0	0.0359532	0	1.32609	1.71922	0.363954	4.06425	4.75698	3.39027	2.45154	1.14539	1.47262	42.3383	Pm7823599g0010	PF04116:Fatty acid hydroxylase superfamily	-
MA_26177g0010	1.19083	0.528872	0.647831	2.40509	2.11268	1.5142	0.613182	0.917279	0.791603	1.2901	1.40406	1.79181	0.258321	Pm26177g0010	PF00097:Zinc finger, C3HC4 type (RING finger)	zf-C3HC4
MA_116648g0020	12.9789	12.6773	12.9714	16.0862	20.8103	17.3662	7.5099	12.9963	9.09472	4.76827	4.73287	4.81392	2.23325	Pm116648g0020	PF13855:Leucine rich repeat	-
MA_218349g0010	11.9988	9.9845	8.63944	16.9484	16.2355	19.2316	11.7915	12.496	11.6515	7.34068	7.61923	6.91108	16.2116	Pm218349g0010	-	-
MA_10426508g0010	75.0918	77.9855	79.1215	54.2827	56.0639	49.3119	38.2506	40.1976	38.6457	24.4263	24.7394	32.7752	15.0413	Pm10426508g0010	-	-
MA_261436g0010	7.73659	6.63546	6.76153	4.604	3.51174	3.69725	4.59791	6.18457	6.78688	3.35402	2.64239	2.60105	7.6408	Pm261436g0010	PF01370:NAD dependent epimerase/dehydratase family	Epimerase
novel.4764	63.1847	68.8261	77.2503	49.2192	47.9832	46.5047	15.7923	16.9015	23.9054	6.34719	5.99008	7.20389	4.72637	novel.4764	PF00319:SRF-type transcription factor (DNA-binding and dimerisation domain)	SRF-TF
MA_851g0010	13.0606	16.623	11.7162	19.6483	22.1686	19.1659	7.8486	8.17841	9.48405	2.25129	2.73131	2.81255	0.702039	Pm851g0010	PF01764:Lipase (class 3)	Lipase_3
MA_5027g0010	30.5599	26.9649	24.178	16.867	14.3905	11.7458	21.0507	19.0636	20.7856	38.7231	38.7523	32.234	22.0338	Pm5027g0010	PF01643:Acyl-ACP thioesterase	-
MA_10296634g0010	1.03987	1.38549	0.941905	3.31716	3.82787	2.32338	0.642542	1.2816	1.19242	0	0.294257	0	1.05092	Pm10296634g0010	PF14009:Domain of unknown function (DUF4228)	-
MA_28222g0010	2.07619	2.50183	1.41161	2.74101	5.53381	4.58496	15.9287	18.6923	11.445	5.94043	3.48913	4.01683	18.3419	Pm28222g0010	PF00067:Cytochrome P450	p450
MA_8135762g0010	2.02022	4.0375	1.85462	0.725725	0.254243	0.688073	0.780189	1.11153	5.18711	64.4694	47.2104	38.5054	0	Pm8135762g0010	-	-
MA_3515726g0010	16.1684	12.373	14.3711	18.3718	30.6783	37.0739	4.61102	10.5109	4.96059	33.327	13.7258	14.9824	3.88506	Pm3515726g0010	PF00230:Major intrinsic protein	-
MA_100213g0010	80.745	79.5788	77.1098	42.7857	61.0237	44.9764	23.1147	33.8013	24.6794	52.3779	34.2643	40.4013	25.2468	Pm100213g0010	-	-
MA_10436017g0020	134.595	124.342	156.95	195.121	218.611	166.995	287.621	265.022	301.552	17.722	13.2227	18.8628	33.3238	Pm10436017g0020	-	-
MA_53678g0010	0.194038	0.57451	0.47502	1.8402	2.31986	3.27797	0.899228	0.683268	0.483701	0	0	0	1.33704	Pm53678g0010	-	-
MA_185569g0010	16.1237	18.5809	22.2622	27.354	26.9053	25.8094	8.95427	9.92805	12.4692	3.56708	3.30467	3.88696	1.48019	Pm185569g0010	PF00125:Core histone H2A/H2B/H3/H4|PF00481:Protein phosphatase 2C	PP2C
MA_492174g0020	0.663774	0.681307	0.44777	0.0339127	0	0	1.70136	1.71406	2.08856	3.03211	3.61749	5.39036	10.3537	Pm492174g0020	PF00854:POT family	-
MA_558705g0010	0.320824	0.971009	0.279254	2.37671	2.64684	2.33111	15.7857	16.7575	19.1941	58.817	56.7575	31.1258	3.93007	Pm558705g0010	-	-
MA_90245g0010	2.12503	2.50341	2.191	0.743181	1.17445	1.3296	3.33477	3.79093	5.05626	13.372	10.5206	10.681	5.26827	Pm90245g0010	PF02705:K+ potassium transporter	K_trans
MA_195595g0010	113.762	115.277	116.24	81.0774	88.6766	77.482	26.6609	20.9957	30.5227	13.2815	11.8891	14.1733	3.12136	Pm195595g0010	PF05687:BES1/BZR1 plant transcription factor, N-terminal	-
novel.8805	1.66614	2.17524	1.67008	2.38281	4.75501	5.06171	22.698	20.7193	20.8257	4.28594	1.93045	1.67586	1.34996	novel.8805	PF00067:Cytochrome P450	p450
MA_10436946g0010	12.4895	12.4092	12.9324	6.75631	7.30863	8.59824	3.24257	3.60335	5.05818	1.70154	0.857978	1.86678	3.34276	Pm10436946g0010	PF00931:NB-ARC domain|PF01582:TIR domain	TIR
novel.6563	0	0	0	0.40568	0.507579	0.576949	3.27094	3.01797	4.17244	1.94312	1.52173	1.67116	4.02973	novel.6563	-	-
MA_9985g0010	50.7575	51.8059	65.7877	32.9552	38.3817	32.1477	2.87161	2.22458	4.17057	7.75649	5.67127	6.97448	0.800571	Pm9985g0010	-	-
novel.7458	25.7584	24.1088	18.6013	13.6833	14.1326	14.4565	5.35071	9.05098	12.6366	0.252271	0.129651	0.355608	1.84373	novel.7458	PF01657:Salt stress response/antifungal	-
MA_924791g0010	1.58939	1.58514	2.6827	4.85614	3.57937	4.64978	13.8268	7.95324	7.63215	1.22824	0.631237	0.473419	4.03488	Pm924791g0010	PF17123:RING-like zinc finger	-
MA_32961g0010	8.99088	7.82219	7.15922	11.7617	10.4862	12.0461	7.47026	8.5367	9.40283	4.9224	4.53741	5.58679	1.52579	Pm32961g0010	PF05686:Glycosyl transferase family 90	-
MA_10428747g0010	55.7281	62.9787	62.5648	71.0999	98.3153	92.1883	18.6828	19.2643	19.3329	1.66479	1.60424	2.10839	0.729195	Pm10428747g0010	PF00249:Myb-like DNA-binding domain	Myb_DNA-binding
MA_207601g0010	10.1538	9.03371	10.7675	15.0885	19.8223	16.519	11.324	8.28463	11.1618	16.2722	15.0438	18.2605	70.2615	Pm207601g0010	-	-
MA_103660g0010	2.61867	3.24673	3.88649	8.56044	7.46656	5.75277	9.69168	12.3909	13.0557	5.03146	7.48736	5.16056	1.8796	Pm103660g0010	-	-
MA_10289079g0010	0.357722	0.130357	0.215565	1.36018	1.59299	1.07967	3.06053	3.29447	4.71933	0.606042	0.726753	0.578426	3.69105	Pm10289079g0010	PF08613:Cyclin	-
MA_4626961g0010	11.1493	12.0578	10.2756	5.99545	6.4851	5.13978	1.22218	2.08949	2.11758	6.87831	4.12416	3.13094	2.0659	Pm4626961g0010	PF07859:alpha/beta hydrolase fold	Abhydrolase_3
MA_10429547g0010	20.3478	20.5589	21.9385	28.8727	27.1547	27.6058	54.4393	52.2081	59.5152	40.7297	38.546	38.7281	85.1375	Pm10429547g0010	-	-
MA_93072g0010	0.0455952	0.0755993	0.0178593	0.366894	0.436098	0.278287	3.54986	2.58493	2.92789	1.33893	1.65149	1.0764	0.569709	Pm93072g0010	PF02450:Lecithin:cholesterol acyltransferase	-
MA_8087g0010	105.152	101.08	118.391	138.647	128.781	146.206	22.3764	20.0049	19.43	58.8778	44.671	75.6153	0.203439	Pm8087g0010	PF00657:GDSL-like Lipase/Acylhydrolase	Lipase_GDSL
MA_10432671g0010	0	0	0	0.424637	0.630916	0.431364	0.869534	1.25431	1.52596	0	0	0	1.89084	Pm10432671g0010	-	-
MA_3927935g0010	5.63309	6.55228	6.27129	11.1779	10.8448	9.39199	16.9892	19.5997	18.0543	9.04636	14.1058	10.3555	2.0948	Pm3927935g0010	-	-
MA_254625g0010	21.2528	24.5665	23.8064	36.7366	34.3462	29.7022	21.3217	23.266	17.0472	29.9385	32.4002	30.3073	18.4452	Pm254625g0010	-	-
novel.6561	0.753552	0.608489	0.578583	1.18616	1.33091	1.03129	12.3814	11.4884	11.2366	5.39854	7.70558	8.55007	3.7055	novel.6561	-	-
MA_29879g0020	3.56471	4.54263	4.76129	2.44228	2.02775	1.66286	4.90458	6.00008	3.41229	9.39502	6.88622	7.42407	1.91264	Pm29879g0020	-	-
novel.8015	0.710891	0.0601375	0.248617	1.92625	2.04492	3.65263	6.90271	4.82773	7.49353	10.9038	12.453	14.6149	6.90449	novel.8015	-	-
novel.5230	0	0	0	0.354232	0.166203	0.303868	13.8726	5.45132	7.19879	0	0	0	0.107852	novel.5230	-	-
MA_18676g0010	44.77	50.7499	41.6035	27.1766	33.6045	27.9575	13.4554	14.116	13.8935	25.4471	17.7104	29.9539	4.1552	Pm18676g0010	PF03169:OPT oligopeptide transporter protein	OPT
novel.8726	2.12735	1.70812	1.85367	2.77707	4.51505	4.59791	8.09497	3.80902	7.72994	2.38237	4.42138	2.68193	16.2323	novel.8726	-	-
MA_10103038g0010	304.565	296.197	253.293	51.4882	122.625	74.7978	16.6404	9.92592	9.91495	7.41401	5.94576	7.24963	3.75211	Pm10103038g0010	PF09117:MiAMP1	-
MA_122010g0010	13.5655	14.724	11.943	19.2845	18.6565	17.7351	145.278	135.103	116.748	51.701	42.6916	42.9029	22.7865	Pm122010g0010	PF09229:Activator of Hsp90 ATPase, N-terminal	-
MA_175822g0010	7.43965	5.74846	6.20586	3.20402	4.17457	3.69617	5.39154	5.6537	4.39601	9.39467	6.89749	7.30007	3.64152	Pm175822g0010	-	-
MA_29238g0010	46.6345	44.2958	52.9636	61.2394	58.5133	64.4659	30.4109	35.915	42.6075	21.1934	20.7285	23.2368	7.4544	Pm29238g0010	-	-
MA_1213520g0010	15.2926	12.3397	12.6163	22.2158	19.0342	27.3517	53.7657	43.8888	46.5838	121.728	92.889	96.9181	213.581	Pm1213520g0010	PF00240:Ubiquitin family	ubiquitin
MA_516116g0010	0	0	0	0.863806	0.87813	1.11149	7.95971	9.73365	7.27868	3.05383	4.55652	2.77726	10.5529	Pm516116g0010	-	-
novel.9739	0.167387	0.4956	0.0819551	1.53934	1.26393	1.48988	27.1214	10.8552	17.1913	3.73776	6.47337	8.84153	68.8447	novel.9739	-	-
MA_25045g0010	38.0215	44.1342	47.7329	58.0871	54.0492	55.6344	15.1649	17.235	20.2338	9.04091	9.43157	9.7654	6.79341	Pm25045g0010	PF01490:Transmembrane amino acid transporter protein	Aa_trans
MA_50175g0010	129.143	128.991	163.022	98.1276	93.0101	96.1303	38.1873	41.8284	52.5798	19.3373	20.8893	20.4272	10.9017	Pm50175g0010	-	-
MA_9314983g0010	0	0	0	1.49461	1.3246	0.539836	9.94672	4.46934	12.594	0	0	0	3.86802	Pm9314983g0010	-	-
novel.10098	1.0552	0.638737	0.688859	1.91384	2.30181	2.50459	4.68485	3.30284	3.60076	0.731629	0.575073	0.872073	2.80067	novel.10098	-	-
MA_206492g0010	103.709	106.586	130.505	75.5904	80.2128	79.2577	52.619	63.4318	45.7341	40.8688	36.4485	33.8157	24.2791	Pm206492g0010	PF03358:NADPH-dependent FMN reductase	FMN_red
MA_81780g0010	329.585	333.197	376.584	256.99	256.601	247.8	25.8586	24.9986	27.7826	127.656	82.6431	145.592	2.4164	Pm81780g0010	PF03083:Sugar efflux transporter for intercellular exchange	-
MA_3056237g0010	0.0488452	0	0.0956616	1.34759	0.922072	1.65033	7.54543	5.84797	4.77307	21.0673	20.9172	29.9339	18.9378	Pm3056237g0010	-	-
novel.1920	65.8615	60.6206	58.1301	38.0119	43.2938	46.3592	79.3949	90.2974	86.7429	147.709	145.005	129.878	227.357	novel.1920	-	-
MA_57678g0010	11.7203	11.1113	11.392	16.725	16.0214	16.3921	23.0698	29.1233	22.6247	36.6107	44.9284	45.1377	18.8306	Pm57678g0010	PF00067:Cytochrome P450	p450
novel.7648	0.255231	0.395285	0.288382	1.28644	1.40837	0.877327	0.283067	0.414808	0.313228	0	0	0	0.360758	novel.7648	PF01740:STAS domain	STAS
MA_4490876g0010	9.92715	11.4234	14.9262	6.51516	6.68966	4.68082	1.30511	1.85939	1.47426	0	0.332049	0.227686	3.68702	Pm4490876g0010	-	-
MA_10344938g0010	9.83212	6.16469	6.48154	2.68401	2.99233	4.50587	12.2653	9.80578	6.23688	94.7874	39.5616	28.5753	13.8155	Pm10344938g0010	-	-
novel.7213	1.32913	1.73696	1.97473	3.52994	4.49899	5.64461	30.019	14.2022	26.5976	32.2171	45.3061	67.7356	133.145	novel.7213	PF01439:Metallothionein	-
MA_10208000g0010	98.7982	118.497	116.828	82.6789	79.7325	75.9995	39.1846	58.8442	51.5564	20.8383	20.3003	21.0212	13.593	Pm10208000g0010	PF00249:Myb-like DNA-binding domain	Myb_DNA-binding
MA_713767g0010	100.992	106.845	133.709	131.354	205.616	159.551	495.053	360.023	352.819	168.244	155.837	89.6585	74.5598	Pm713767g0010	PF02798:Glutathione S-transferase, N-terminal domain	GST_N
MA_599387g0010	16.4993	22.2648	18.8791	27.5843	27.0748	24.7464	12.4072	13.7818	15.6103	5.58866	4.55806	6.556	1.03389	Pm599387g0010	PF00450:Serine carboxypeptidase	Peptidase_S10
MA_94366g0010	2.03578	1.731	1.91318	1.12296	0.872778	0.796493	2.45748	1.71995	1.62097	7.13059	2.36339	4.49759	11.1948	Pm94366g0010	PF00069:Protein kinase domain	Pkinase
MA_10308489g0010	7.52423	7.4128	7.49838	3.06174	2.51395	2.75774	38.8124	17.5853	16.2003	77.7248	26.6303	48.9888	8.93165	Pm10308489g0010	-	-
MA_949441g0010	5.00232	4.90146	6.73975	3.27854	3.34018	3.13786	0.963609	1.14052	0.87917	0.132101	0	0.0290957	0.52902	Pm949441g0010	PF00067:Cytochrome P450	p450
novel.7431	1.70708	2.13838	0.353614	12.3025	11.2789	8.51559	28.6017	16.3573	23.1103	8.19425	9.28964	6.10451	2.23192	novel.7431	PF01545:Cation efflux family	-
MA_10427595g0010	9.48643	9.55648	11.1029	5.95215	5.85041	6.3848	2.91918	4.02586	4.37157	9.12166	8.91242	9.83913	4.68768	Pm10427595g0010	PF01738:Dienelactone hydrolase family	-
MA_158329g0020	49.0471	46.7455	49.3837	60.1361	62.9796	70.4708	43.0995	43.8598	42.6135	28.2451	21.8264	24.8843	38.2466	Pm158329g0020	-	-
MA_9876113g0010	0	0	0	0.407478	0.183688	0.409063	29.5045	26.2122	43.7448	0.53577	1.57343	1.31491	17.3562	Pm9876113g0010	PF00722:Glycosyl hydrolases family 16|PF06955:Xyloglucan endo-transglycosylase (XET) C-terminus	-
MA_71979g0020	1.81495	2.46793	5.06847	10.9727	8.37505	7.03329	19.9372	14.9123	19.84	0	0	0	17.4158	Pm71979g0020	-	-
MA_22260g0020	34.2462	30.8324	32.2647	20.8401	22.76	24.6357	13.7676	17.4016	15.7858	11.6022	10.5567	11.0039	13.4339	Pm22260g0020	PF05147:Lanthionine synthetase C-like protein	-
MA_128891g0010	2.17713	2.49526	2.13192	4.89776	4.44868	3.69962	2.45908	2.92641	2.10085	0.171863	0.44163	0.68136	1.97872	Pm128891g0010	-	-
MA_73799g0010	46.287	49.0038	35.4092	62.1455	56.2566	61.82	27.8636	24.4487	31.5173	40.0358	34.9281	42.7979	4.79298	Pm73799g0010	-	-
novel.293	0.012275	0	0.156261	0.578535	0.71061	0.334463	1.8962	1.21028	1.73804	2.97382	3.07985	2.50089	12.5633	novel.293	-	-
MA_3405g0010	89.0374	83.4217	106.32	56.0277	69.0004	64.9371	5.89359	6.01755	11.2542	18.7602	11.2159	13.3149	4.43992	Pm3405g0010	PF00847:AP2 domain	AP2
novel.4233	0	0	0	0.1844	0.12337	0.106842	3.2122	1.52199	2.32818	0.376193	0.790167	0.850195	3.20956	novel.4233	-	-
novel.3016	0	0.0408592	0.0619365	0.700645	0.412472	0.852303	16.0949	12.1283	12.1894	0.0105533	0	0	2.63083	novel.3016	-	-
MA_10433107g0010	2.99003	3.20257	2.92793	5.17627	4.75239	4.19363	8.53849	6.66965	6.17667	3.25767	3.6406	4.12209	1.77301	Pm10433107g0010	PF13847:Methyltransferase domain	-
MA_130379g0010	192.565	225.35	225.92	151.734	165.033	147.911	119.508	106.843	128.882	63.3115	71.0447	69.1851	40.7264	Pm130379g0010	PF13202:EF hand|PF13499:EF-hand domain pair	-
MA_10436707g0010	23.983	20.5249	19.6792	13.9446	14.9259	15.419	8.05253	10.3116	7.08792	16.705	14.576	15.6418	8.93011	Pm10436707g0010	PF13802:Galactose mutarotase-like|PF16863:N-terminal barrel of NtMGAM and CtMGAM, maltase-glucoamylase|PF01055:Glycosyl hydrolases family 31	Glyco_hydro_31
MA_10425865g0020	0.686628	0.466389	0.721807	1.17235	1.37242	1.00148	0.457547	0.497789	0.644381	0.0092662	0.0380977	0.0898002	0.241202	Pm10425865g0020	PF01582:TIR domain|PF00931:NB-ARC domain	NB-ARC
MA_79699g0010	21.0267	19.167	19.3523	26.7216	24.2143	23.6507	39.9693	37.5167	38.5352	17.5874	17.2481	20.2709	26.1783	Pm79699g0010	PF00012:Hsp70 protein|PF10712:NAD-specific glutamate dehydrogenase	HSP70
novel.5693	1.19024	1.24048	1.46856	3.06483	2.57641	2.95772	5.29529	3.56253	4.8897	8.65066	9.8348	5.81224	4.28663	novel.5693	-	-
novel.127	4.52062	4.2932	4.34321	8.33421	6.60159	10.3653	85.3805	55.4144	60.9805	19.803	25.0212	23.5841	10.0306	novel.127	-	-
MA_62946g0010	950.391	1054.16	915.701	1191.95	1439.05	1111.03	649.877	624.109	735.975	13.345	13.3445	15.2338	1.71778	Pm62946g0010	PF02458:Transferase family	-
MA_7200737g0010	7.29562	7.22282	6.54876	9.95909	9.32497	11.9272	19.9573	19.4349	27.4694	41.0418	39.7483	32.7484	53.6225	Pm7200737g0010	PF01373:Glycosyl hydrolase family 14	-
MA_96077g0010	1.73769	3.16791	2.17958	3.83797	5.94632	4.38364	9.77211	8.28463	6.34671	5.30349	2.61515	0.820837	0.932781	Pm96077g0010	-	-
MA_56360g0010	3.57058	3.34365	3.9843	1.17727	1.77653	1.44803	0.0570099	0	0	11.6841	8.9812	5.46023	4.22136	Pm56360g0010	-	-
MA_170596g0010	58.4702	64.0866	79.2995	89.3726	96.2958	82.7543	47.9077	47.5895	43.4534	30.2263	26.2772	30.1747	44.5572	Pm170596g0010	-	-
MA_2034g0010	22.0927	21.483	22.1307	14.8196	16.3123	13.4788	22.6259	19.957	21.0699	32.2971	34.5501	31.9049	23.0779	Pm2034g0010	-	-
MA_49222g0010	95.8445	100.502	102.958	115.306	121.927	120.129	71.2506	83.3319	82.1567	36.7481	38.2313	46.7531	9.98781	Pm49222g0010	PF00112:Papain family cysteine protease	Peptidase_C1
MA_136342g0010	0	0.0877598	0.0725622	1.4481	0.606164	0.726865	2.82356	3.65306	9.90101	0	0	0	42.9585	Pm136342g0010	-	-
MA_112271g0010	1.753	3.31451	3.22238	1.02525	0.387043	0.83798	5.5743	5.90212	3.80258	11.9664	22.8011	19.1456	4.18181	Pm112271g0010	PF00141:Peroxidase	-
MA_61211g0010	0.542933	0	0.265829	2.49649	2.61924	2.86009	11.5555	13.5422	13.1734	1.99294	3.41414	2.92636	14.7982	Pm61211g0010	-	-
MA_225419g0010	5.07303	6.35641	6.33559	2.28195	3.19219	2.32382	0.757162	0.453066	0.659798	4.11564	2.14984	2.79375	8.78126	Pm225419g0010	PF02496:ABA/WDS induced protein	-
MA_133930g0010	3.57263	3.71516	1.91987	0.901511	0.822466	0.664798	0	0	0.086887	2.63881	2.87673	1.05674	12.8091	Pm133930g0010	-	-
novel.797	0.0254806	0	0.0249514	0.761566	0.256538	0.888682	0	0	0	2.43182	1.53821	3.83173	10.5346	novel.797	-	-
novel.459	0.87715	0.692553	0.412288	1.37131	1.45713	1.84828	5.34769	5.27141	4.64136	16.893	17.6285	12.8217	6.85533	novel.459	-	-
MA_42278g0010	7.34979	10.1783	9.86276	14.1262	13.4585	16.0211	21.3858	18.7602	19.3104	9.63531	14.0854	14.3367	30.6546	Pm42278g0010	-	-
novel.4302	0	0	0	0.49834	0.375082	0.265773	2.6787	1.1926	1.40487	0.24864	0.0511138	0.262866	1.64294	novel.4302	-	-
MA_960236g0010	17.6634	17.3184	14.8392	9.37572	12.7394	10.1254	3.75242	8.13593	3.22417	11.3155	12.3592	8.05723	1.2415	Pm960236g0010	PF01263:Aldose 1-epimerase	Aldose_epim
MA_120504g0010	0.0232558	0.0826272	0.227728	0.650514	0.458521	0.439339	4.66222	4.01265	6.18372	8.38	6.5223	9.93997	12.5348	Pm120504g0010	PF06813:Nodulin-like	-
MA_865576g0010	40.7587	42.2376	51.3202	59.4251	67.8755	53.1943	48.0574	33.9955	36.9527	26.8612	28.3444	23.1404	16.3383	Pm865576g0010	PF16211:C-terminus of histone H2A|PF00125:Core histone H2A/H2B/H3/H4	Histone
novel.5029	0	0	0	0.156365	0.228247	0.230615	1.96116	0.558813	1.74816	2.30234	3.44996	3.69022	1.66628	novel.5029	-	-
novel.4400	2.28185	2.03103	1.69319	1.01013	0.83832	0.648778	1.4304	2.12106	2.23289	0.572271	0.935804	0.825021	0.182299	novel.4400	-	-
MA_115261g0010	33.5597	40.7208	47.7226	26.9874	28.361	26.3016	4.63816	3.72808	5.63028	2.4983	0.824271	2.49994	2.9644	Pm115261g0010	PF04720:PDDEXK-like family of unknown function	-
MA_873737g0010	28.2325	25.9536	22.8757	15.1377	19.9414	14.896	8.04786	7.61132	8.45536	17.1806	15.9343	14.8138	7.76016	Pm873737g0010	PF05183:RNA dependent RNA polymerase	-
MA_10434432g0010	0.86799	0.757461	0.492084	0	0	0	0.094094	0	1.18436	12.7445	4.99857	8.93817	0	Pm10434432g0010	-	-
MA_10066818g0010	2.62855	3.07462	4.73481	7.46078	8.04541	5.30528	25.1984	25.7109	25.3039	9.29125	13.2233	10.4945	23.1956	Pm10066818g0010	PF08241:Methyltransferase domain	Methyltransf_11
MA_10428114g0010	11.8348	10.5544	8.55217	17.5385	15.4773	14.5694	28.2674	24.2263	28.7201	11.0568	10.0872	9.28009	36.6807	Pm10428114g0010	-	-
MA_4355g0010	74.545	81.1754	85.6396	59.2066	60.9678	55.5791	27.3563	24.3642	24.176	10.3803	9.09541	16.7912	2.34256	Pm4355g0010	-	-
MA_944280g0010	2.33475	2.59494	1.19589	5.2852	3.70675	5.44163	9.46973	7.14628	10.2434	20.6343	15.7884	9.87366	100.52	Pm944280g0010	PF00456:Transketolase, thiamine diphosphate binding domain	-
MA_10432754g0020	11.5563	15.9098	12.5339	19.5063	19.1153	18.016	31.6361	31.1639	40.7441	3.62447	3.54151	4.84896	0.0895976	Pm10432754g0020	PF03492:SAM dependent carboxyl methyltransferase	-
MA_10200708g0010	49.6358	35.515	34.894	58.6372	58.1452	51.8942	457.185	394.639	420.977	633.282	526.344	616.29	229.521	Pm10200708g0010	-	-
MA_57103g0010	10.5374	11.0202	8.51449	14.9751	13.5276	11.9324	9.11479	9.76403	8.77558	11.8575	12.2232	13.798	2.68763	Pm57103g0010	PF01397:Terpene synthase, N-terminal domain|PF03936:Terpene synthase family, metal binding domain	-
MA_10430955g0010	52.6891	58.5482	44.5411	66.5783	68.7947	75.1538	138.675	86.0169	153.5	275.715	331.071	306.314	59.776	Pm10430955g0010	PF00106:short chain dehydrogenase	adh_short
MA_1610g0010	0.808293	1.33336	1.71493	3.29632	1.96181	2.44361	1.2288	1.25371	1.4968	0.123625	0.363058	0.435662	1.23769	Pm1610g0010	PF00282:Pyridoxal-dependent decarboxylase conserved domain	-
MA_10435612g0010	22.0271	24.133	28.5198	16.681	18.8781	16.3146	9.18758	8.49313	10.2025	4.12968	3.51496	4.62128	5.57068	Pm10435612g0010	PF00249:Myb-like DNA-binding domain	Myb_DNA-binding
MA_216772g0010	42.5482	43.6729	42.5724	27.2058	35.38	28.2064	5.6261	6.81024	11.9683	20.035	16.2302	20.5688	8.4813	Pm216772g0010	PF01453:D-mannose binding lectin	B_lectin
MA_93105g0010	4.45665	4.82679	4.75801	5.64636	6.98087	5.87261	8.88495	9.12334	7.52603	3.5749	3.61461	4.25358	2.53841	Pm93105g0010	PF13414:TPR repeat|PF00085:Thioredoxin	-
MA_1125923g0010	0.262454	0.355235	0.0734295	0.732702	1.41556	0.858145	0.386123	0.165032	0.336471	1.61712	1.98047	2.21284	0.206681	Pm1125923g0010	PF02798:Glutathione S-transferase, N-terminal domain	GST_N
MA_845346g0010	11.1505	11.3542	9.50056	6.47502	6.97301	6.0138	1.18384	0.89053	2.24661	3.79763	3.99021	4.75842	9.58964	Pm845346g0010	-	-
MA_432009g0010	13.5697	10.5544	11.7985	16.4731	18.0643	15.6702	62.3596	33.1804	48.6725	23.2041	24.3887	20.8274	10.5675	Pm432009g0010	-	-
novel.3682	0.830937	0.45772	0.359533	1.14401	1.55644	1.2005	9.51257	7.60417	5.68423	10.303	12.5587	10.6707	3.1602	novel.3682	PF03912:Psb28 protein|PF00450:Serine carboxypeptidase	Peptidase_S10
novel.6817	0	0.0973122	0.0321842	0.415598	0.599758	0.304482	2.97858	1.09947	1.37644	0.030161	0.186009	0.186006	0.573727	novel.6817	-	-
MA_6875874g0010	54.6393	55.2528	63.7229	38.802	46.5707	36.8536	11.1592	15.0273	14.4753	26.5076	27.4424	23.6176	7.25514	Pm6875874g0010	PF06426:Serine acetyltransferase, N-terminal|PF00132:Bacterial transferase hexapeptide (six repeats)	Hexapep
MA_811078g0010	1.7055	2.96246	3.0404	3.33794	4.94213	4.8234	1.42313	2.10965	1.09885	5.26513	4.28989	4.0164	0.289277	Pm811078g0010	PF07732:Multicopper oxidase|PF07731:Multicopper oxidase|PF00394:Multicopper oxidase	-
MA_326239g0010	26.797	27.234	31.0564	20.5667	19.2708	18.2827	38.3834	37.5383	44.0031	58.7937	59.7301	51.3253	118.604	Pm326239g0010	PF10604:Polyketide cyclase / dehydrase and lipid transport	-
MA_33567g0010	16.3583	11.9491	16.0619	20.2798	20.4755	19.099	16.8009	13.0892	14.7964	6.09129	10.7412	8.68183	5.09555	Pm33567g0010	PF02801:Beta-ketoacyl synthase, C-terminal domain|PF00109:Beta-ketoacyl synthase, N-terminal domain	ketoacyl-synt
novel.4122	0	0	0	0.214384	0.234704	0.0938129	1.86151	1.54074	2.31734	6.26643	6.73877	6.54147	2.68875	novel.4122	-	-
MA_10429565g0010	89.0042	109.112	134.061	76.9188	79.6325	64.5488	109.04	126.46	113.464	64.5511	48.2355	53.1307	41.2378	Pm10429565g0010	PF13639:Ring finger domain|PF05495:CHY zinc finger|PF14599:Zinc-ribbon	zf-CHY
novel.4314	4.14793	4.39762	3.5309	6.63199	4.96269	5.21205	12.7783	8.0505	7.60903	3.66095	2.499	2.86147	5.56362	novel.4314	-	-
MA_10427219g0010	6.77295	6.16379	6.77192	8.53704	8.67327	8.87116	11.307	15.042	12.2985	8.37439	6.63516	6.51336	3.34056	Pm10427219g0010	PF03552:Cellulose synthase	-
MA_6126791g0010	0.949718	0.988438	1.00749	0.22331	0.597608	0.321508	0.696497	0.74739	0.946988	2.05999	1.7645	2.39657	1.34848	Pm6126791g0010	PF12854:PPR repeat|PF13041:PPR repeat family	-
MA_494273g0010	27.2439	24.8868	26.2279	35.8109	29.5123	36.2332	111.754	131.11	118.887	80.8051	80.1511	75.54	52.5952	Pm494273g0010	PF00069:Protein kinase domain	Pkinase
MA_209330g0010	9.99902	9.10547	8.63944	5.55395	2.908	4.80791	5.88423	8.06272	13.7406	0.231324	0.554798	1.15487	3.5511	Pm209330g0010	-	-
MA_8463304g0010	30.1594	30.2119	27.4821	36.9325	36.2158	44.2841	59.0128	72.4966	64.9904	40.2847	44.9633	41.2486	64.4999	Pm8463304g0010	PF00012:Hsp70 protein	HSP70
MA_926192g0010	0.102292	0	0	0.470354	1.28734	1.56083	31.7086	12.517	14.5857	2.72225	3.08757	0.248104	7.5184	Pm926192g0010	PF00249:Myb-like DNA-binding domain	Myb_DNA-binding
MA_72565g0010	265.642	318.09	319.266	209.202	217.927	234.072	88.9872	108.124	109.353	61.2868	50.5875	67.2663	24.4647	Pm72565g0010	-	-
novel.5318	1.01145	0.677063	1.07657	0.202208	0.249046	0.071894	2.44556	0.929117	2.01708	12.5506	14.9329	17.2081	13.9793	novel.5318	-	-
MA_10433513g0010	63.6442	62.6058	63.3229	76.1597	76.6444	73.6444	179.601	130.613	147.084	203.96	210.861	198.648	165.018	Pm10433513g0010	PF00643:B-box zinc finger	zf-B_box
MA_10434210g0010	4.13713	5.00201	5.84087	3.25589	3.24409	3.35454	1.79788	2.29728	2.01276	0.292042	0.0857659	0.198483	0.726779	Pm10434210g0010	PF00931:NB-ARC domain	NB-ARC
MA_10427895g0010	29.6441	41.4955	46.396	51.3029	50.1982	67.7348	23.931	18.9272	24.0369	8.37037	13.042	9.7155	38.3757	Pm10427895g0010	-	-
MA_93628g0020	310.459	310.047	332.495	380.261	426.946	345.757	191.123	136.841	182.886	67.3374	65.3032	55.3879	13.6041	Pm93628g0020	PF16211:C-terminus of histone H2A|PF00125:Core histone H2A/H2B/H3/H4	Histone
MA_10436716g0010	0.043169	0	0	0.396996	0.760592	1.0351	3.82332	4.86437	4.04622	0.15846	0	0	2.77629	Pm10436716g0010	-	-
MA_6089g0010	12.7793	13.7477	14.3407	17.4663	16.0566	17.204	10.9085	13.4671	10.3139	15.9406	16.9714	19.2894	67.0935	Pm6089g0010	PF03547:Membrane transport protein	-
novel.8461	4.68172	2.60389	3.24976	1.60092	0.730896	0.943013	0	0	0	0.0870135	0.0670788	0.105408	0.468243	novel.8461	-	-
MA_10428092g0010	0.0205477	0.0486703	0.221331	0.779473	0.439606	0.806217	1.48126	2.13447	2.04886	6.29794	5.31056	4.55182	20.2751	Pm10428092g0010	PF14416:PMR5 N terminal Domain|PF13839:GDSL/SGNH-like Acyl-Esterase family found in Pmr5 and Cas1p	-
novel.7074	136.869	146.643	120.227	149.988	209.364	163.958	93.9936	97.7473	97.8482	3.30182	2.87345	4.59614	0.947625	novel.7074	-	-
MA_10436763g0010	3.2236	4.21804	5.28231	1.68847	2.83001	2.02587	0.696087	0.3204	0.259221	2.45723	1.20155	1.24006	0.382151	Pm10436763g0010	-	-
novel.6697	20.3266	18.7766	22.6441	14.5704	13.0172	14.4844	38.854	30.1531	38.5496	19.7619	15.4744	24.0937	7.0104	novel.6697	-	-
novel.9099	0	0	0	0.281295	0.0384946	0.250032	4.03207	1.75027	2.40949	0	0	0	3.5971	novel.9099	-	-
MA_5817961g0010	9.40438	9.02509	9.98757	12.7277	11.3229	15.808	33.1487	33.662	31.0903	20.3209	21.1433	22.5434	10.0832	Pm5817961g0010	PF00240:Ubiquitin family	ubiquitin
MA_10434336g0010	0.636164	0.727445	0.848504	0.151303	0.193251	0.322769	0.85847	1.37112	0.809325	0.2617	0.475911	0.461123	1.55188	Pm10434336g0010	PF00069:Protein kinase domain|PF03822:NAF domain	Pkinase
MA_10193025g0010	15.6885	15.6198	14.9972	10.298	12.114	10.4048	15.0268	14.06	16.3314	21.9639	22.8534	21.3258	13.4265	Pm10193025g0010	PF10283:Zinc-finger (CX5CX6HX5H) motif	-
MA_10435761g0010	60.4893	61.5518	68.7789	74.9152	85.3582	70.5518	32.7432	33.9087	40.0899	1.68593	1.52072	2.67763	0.620044	Pm10435761g0010	PF00067:Cytochrome P450	p450
MA_69667g0010	1332.15	1446.11	1413.34	1065.02	1140.58	1016.16	844.997	717.367	824.777	1132.93	947.22	1119.84	447.747	Pm69667g0010	PF00160:Cyclophilin type peptidyl-prolyl cis-trans isomerase/CLD	Pro_isomerase
MA_16445g0010	67.6447	65.2993	68.8337	45.5588	56.3418	47.4657	38.9933	41.3039	34.4466	60.7012	51.4565	51.0154	30.8058	Pm16445g0010	PF07714:Protein tyrosine kinase	Pkinase_Tyr
MA_12461g0010	0.162256	0	0.158886	1.05694	1.70165	0.825266	3.67615	3.61857	4.96155	0.794124	2.5508	0.262363	3.1802	Pm12461g0010	-	-
MA_23866g0010	0.717016	0.318443	1.20678	2.62726	2.4251	1.392	17.3989	14.4784	13.2714	1.85059	2.45168	2.35502	4.40543	Pm23866g0010	PF07911:Protein of unknown function (DUF1677)	-
MA_10245438g0010	4.5182	5.3658	4.32659	2.7404	3.01585	2.8839	1.46532	1.69209	2.1406	3.84845	2.80195	4.60144	1.35311	Pm10245438g0010	-	-
novel.5899	36.467	23.4419	25.2255	41.0188	41.1519	35.323	87.9625	56.4315	64.7346	31.7595	57.0236	33.0805	23.6203	novel.5899	-	-
MA_10431555g0010	287.943	267.708	282.463	212.044	223.099	167.569	135.984	87.2776	153.778	71.3649	75.5557	67.9459	33.1771	Pm10431555g0010	PF04535:Domain of unknown function (DUF588)	-
MA_10431487g0010	2.26937	1.974	1.58193	3.1688	3.04962	3.18606	4.96468	6.50129	4.85809	8.77728	11.3197	10.4695	19.4126	Pm10431487g0010	-	-
MA_217472g0010	87.6284	85.5974	77.778	99.125	108.656	95.5648	140.723	111.487	126.333	75.208	76.7967	68.868	34.9799	Pm217472g0010	PF06232:Embryo-specific protein 3, (ATS3)	-
MA_27832g0010	0.10083	0.0716496	0.157978	0.649088	0.507579	0.615413	3.9459	3.51505	4.82595	0.185059	0.11413	0.130432	0.7411	Pm27832g0010	PF07859:alpha/beta hydrolase fold	Abhydrolase_3
novel.8628	19.9864	19.615	22.5823	26.1483	30.5615	23.4398	16.3727	13.0729	14.9467	19.5595	24.3562	23.1363	14.3496	novel.8628	-	-
MA_123491g0010	97.1228	87.7707	79.1588	130.452	135.229	88.8261	69.4697	58.8338	70.4884	109.334	125.904	129.672	76.836	Pm123491g0010	PF02330:Mitochondrial glycoprotein	-
MA_10427115g0010	35.1864	35.4293	33.9453	43.6834	39.4846	41.9363	56.2485	56.3931	58.4408	76.577	80.3123	72.7625	129.474	Pm10427115g0010	PF07983:X8 domain	-
novel.7765	0	0	0	0.112022	0.21024	0.121383	0.774187	0.66179	0.916169	2.52951	2.12727	2.07096	6.47183	novel.7765	-	-
novel.8745	0	0	0	0.152266	0.214326	0.226861	3.07899	2.36545	2.33966	0	0	0	0.973563	novel.8745	-	-
MA_459604g0010	22.3412	13.4335	6.83663	3.71599	4.18856	3.8359	17.5711	13.572	16.8222	3.82656	3.28368	2.25781	8.96249	Pm459604g0010	PF14144:Seed dormancy control	-
novel.6060	0.133015	0.137842	0.00814081	0.573399	0.261561	0.434921	1.13013	1.15633	2.40397	6.72883	7.27707	6.99016	3.31487	novel.6060	PF00069:Protein kinase domain	Pkinase
MA_10434308g0060	0	0.0502049	0	0.730955	0.533491	0.600628	46.7995	30.377	40.4095	25.9083	24.3111	17.2734	44.0876	Pm10434308g0060	-	-
MA_11388g0010	0.978258	1.20492	1.14953	2.36155	1.8467	1.54599	6.14545	7.49233	8.3108	3.57294	4.94589	5.21998	1.47398	Pm11388g0010	PF02140:Galactose binding lectin domain	-
novel.9294	26.8284	30.3968	28.2671	20.0627	21.5653	21.2268	8.33381	8.16058	6.74429	5.20937	2.59183	4.85806	0.998701	novel.9294	-	-
MA_465285g0010	9.10889	10.6389	10.7184	14.347	13.9652	12.8897	7.67042	5.53785	8.73144	2.81712	3.41779	3.66186	15.8128	Pm465285g0010	PF15511:Centromere kinetochore component CENP-T histone fold	-
MA_9189670g0010	0	0	0	0.154679	0.138551	0.079993	0.478705	0.409206	0.9026	0	0	0	0.22477	Pm9189670g0010	PF13855:Leucine rich repeat	-
MA_10434960g0010	3.09115	2.07453	2.99332	1.1055	1.03739	0.935846	8.41832	7.74038	8.08239	20.424	15.6153	14.7728	2.65065	Pm10434960g0010	PF03171:2OG-Fe(II) oxygenase superfamily	2OG-FeII_Oxy
MA_505144g0010	21.096	37.3374	19.1219	75.5467	152.189	52.3101	276.051	174.253	229.277	229.432	474.611	455.37	3.31436	Pm505144g0010	-	-
MA_9934452g0010	79.5393	84.0688	83.9571	62.3466	61.9513	65.4975	165.881	168.67	141.138	280.628	255.851	254.857	34.2466	Pm9934452g0010	-	-
MA_23066g0010	87.8186	96.8952	103.667	111.55	113.833	111.125	49.1209	55.6853	53.452	98.845	93.06	106.442	49.6881	Pm23066g0010	PF00112:Papain family cysteine protease|PF08246:Cathepsin propeptide inhibitor domain (I29)	Peptidase_C1
MA_90472g0010	48.8736	48.7217	50.2371	41.0986	35.8012	34.0431	42.9018	44.737	46.7581	30.0865	31.3646	25.869	38.2572	Pm90472g0010	PF13334:Domain of unknown function (DUF4094)|PF01762:Galactosyltransferase	Galactosyl_T
MA_10224204g0010	1.79496	0.936798	1.48956	2.20326	3.599	3.58106	7.14344	4.71367	4.91436	8.59887	11.5934	10.183	20.7955	Pm10224204g0010	PF13639:Ring finger domain	-
MA_102682g0010	12.9328	15.5265	17.3691	18.6711	20.1554	18.2739	6.46599	5.60211	7.49007	1.85988	1.8315	3.19695	1.17192	Pm102682g0010	PF14380:Wall-associated receptor kinase C-terminal|PF00069:Protein kinase domain	Pkinase
MA_172106g0010	23.6378	24.6348	20.8024	30.0362	37.5683	24.2545	15.0221	16.1307	15.7041	1.77802	4.1773	1.76786	0.178009	Pm172106g0010	PF00106:short chain dehydrogenase	adh_short
MA_14457g0020	2.76695	2.75303	2.48894	4.3365	3.34048	3.53292	8.71423	12.6464	10.0896	17.9513	22.5333	25.1276	35.2497	Pm14457g0020	PF08699:Argonaute linker 1 domain|PF16486:N-terminal domain of argonaute|PF16487:Mid domain of argonaute|PF16488:Argonaute linker 2 domain|PF02170:PAZ domain	PAZ
MA_10865g0010	1.83545	2.01567	1.14376	2.76208	3.80084	2.56422	1.82149	0.61694	1.43086	4.07305	5.47715	4.20897	2.02357	Pm10865g0010	-	-
MA_99622g0010	3.89829	3.72194	2.43838	4.61942	6.61334	4.9787	11.5663	9.91736	13.1853	24.7106	24.8485	27.574	9.4666	Pm99622g0010	PF00067:Cytochrome P450	p450
MA_311931g0010	11.0885	19.1398	12.1289	25.9454	22.9117	17.0138	48.5934	48.1155	76.3773	40.7027	41.021	23.8429	8.887	Pm311931g0010	PF00106:short chain dehydrogenase	adh_short
MA_606858g0010	15.6483	19.4398	16.502	22.7936	20.8776	22.0642	31.7346	33.678	36.3131	23.699	26.5064	22.4717	36.9573	Pm606858g0010	-	-
novel.6800	0	0	0	0.285403	0.357091	0.347909	6.3556	2.81011	2.97075	0	0	0	1.30344	novel.6800	-	-
MA_8069600g0010	4.68221	5.19482	5.60764	3.02134	3.2639	3.18709	0.932122	0.735503	1.07607	0.383353	0.164182	0.253305	2.84652	Pm8069600g0010	PF01582:TIR domain	TIR
novel.792	0	0	0	0.0557157	0.198239	0.0924439	1.79691	1.10936	0.966571	0.155672	0.274304	0.489819	1.22456	novel.792	-	-
MA_10436994g0040	0.595686	0.515775	0.421555	0.276208	0.220491	0.152762	0.958858	1.80675	1.41755	2.12227	2.40806	2.41206	3.32969	Pm10436994g0040	PF00520:Ion transport protein|PF11834:KHA, dimerisation domain of potassium ion channel|PF12796:Ankyrin repeats (3 copies)|PF13857:Ankyrin repeats (many copies)|PF00027:Cyclic nucleotide-binding domain	Ion_trans
MA_102324g0010	0.414314	0.105146	0.115917	0.391222	0.651765	1.49983	6.33921	4.22047	2.77383	0	0	0	10.2503	Pm102324g0010	-	-
MA_10432809g0020	1.24808	1.49513	1.58741	1.92945	4.00801	2.14206	1.12282	1.13661	0.944101	3.87044	1.70499	2.87639	0	Pm10432809g0020	PF00141:Peroxidase	-
MA_269415g0010	150.644	134.919	156.627	110.012	120.261	102.684	40.1512	45.6589	50.3761	30.2588	22.4923	26.6012	15.082	Pm269415g0010	PF00036:EF hand|PF13499:EF-hand domain pair	efhand
MA_10433463g0010	23.5831	23.1402	27.5804	18.0817	18.1318	18.9752	10.3609	12.2889	12.8022	8.94453	8.77109	6.68463	11.6929	Pm10433463g0010	PF09177:Syntaxin 6, N-terminal	-
MA_92948g0010	37.141	41.4287	43.8305	44.8317	55.5717	48.4738	11.1403	6.25032	12.6564	6.36182	5.55983	4.71133	3.56924	Pm92948g0010	PF04674:Phosphate-induced protein 1 conserved region	-
MA_2203g0010	149.113	150.896	138.152	111.818	102.354	117.114	59.8211	69.6337	76.9309	30.5986	33.747	37.0588	11.2549	Pm2203g0010	-	-
MA_9973625g0010	202.977	192.546	181.156	135.9	164.262	133.501	268.676	207.501	229.216	409.181	386.777	402.742	547.866	Pm9973625g0010	PF14543:Xylanase inhibitor N-terminal|PF14541:Xylanase inhibitor C-terminal	-
MA_10433111g0010	1.0083	1.2554	0.898754	2.16957	1.67566	1.70478	0.745514	1.0242	1.23742	3.08432	2.85325	3.74155	1.44895	Pm10433111g0010	-	-
MA_10434045g0010	5.87098	5.62387	5.8336	3.57296	2.7164	2.21134	8.98036	10.1088	8.26462	18.8568	19.3823	20.4523	58.7781	Pm10434045g0010	PF03162:Tyrosine phosphatase family	-
MA_92892g0010	5.45798	4.92454	4.91289	4.11579	2.97523	2.89976	4.68144	3.82779	5.86676	6.02713	8.63298	8.48123	11.0626	Pm92892g0010	PF08263:Leucine rich repeat N-terminal domain|PF00069:Protein kinase domain|PF13855:Leucine rich repeat	Pkinase
MA_18054g0030	99.9961	96.6129	102.365	71.079	84.5114	71.7724	26.299	22.5225	29.566	18.2269	17.3967	19.3081	7.47307	Pm18054g0030	PF13499:EF-hand domain pair	-
novel.1717	0.0175031	0.0621881	0.0342792	0.160964	0.198248	0.267073	3.31668	2.75812	1.86745	0.465803	1.12267	0.764154	6.03034	novel.1717	-	-
MA_10435689g0020	8.24397	7.98835	6.42848	4.95104	5.64715	4.86995	2.34476	2.63905	2.97027	14.4515	10.2369	11.1213	6.97271	Pm10435689g0020	-	-
MA_66732g0010	223.483	243.751	256.644	186.475	191.702	187.397	335.204	238.099	275.673	524.643	514.218	487.062	358.331	Pm66732g0010	PF12353:Eukaryotic translation initiation factor 3 subunit G|PF00076:RNA recognition motif. (a.k.a. RRM, RBD, or RNP domain)	RRM_1
novel.9410	0.187883	0.163177	0.171715	0	0.0157633	0	0.283785	0.242584	0.124895	2.4368	2.64649	2.79497	1.49601	novel.9410	-	-
MA_10437271g0010	16.3435	18.4646	17.9821	22.0189	20.4523	19.8887	10.393	9.43853	12.5134	7.09024	6.433	6.40805	19.0658	Pm10437271g0010	PF00036:EF hand|PF07992:Pyridine nucleotide-disulphide oxidoreductase	Pyr_redox_2
MA_169331g0010	60.8324	62.2012	66.6737	48.3253	50.1044	49.5032	27.218	30.2612	32.3376	17.5308	15.9994	16.5611	6.70466	Pm169331g0010	PF08879:WRC	-
MA_204448g0010	20.0477	16.4435	19.8585	12.418	10.7592	13.9768	24.3657	16.8026	23.2612	5.59522	9.43938	8.09075	12.8475	Pm204448g0010	-	-
MA_10137763g0010	0.207592	0	0.172007	0.550697	0.743568	0.469913	4.50597	4.27352	4.26729	1.14301	1.20499	0.903727	0.205395	Pm10137763g0010	PF00183:Hsp90 protein	-
novel.6684	0.103711	0.0545902	0.282104	0.662335	0.435067	0.477259	3.13298	2.04918	2.68874	0.126898	0	0	4.46777	novel.6684	-	-
MA_229452g0010	13.5459	15.8176	17.1741	10.4357	10.2883	7.20053	26.2361	22.4271	21.8007	64.9888	94.0579	66.0942	22.4451	Pm229452g0010	PF07207:Light regulated protein Lir1	-
MA_10428922g0010	0	0	0	0.216363	0.23687	0.234443	8.30715	3.92928	4.87957	1.48047	1.42028	4.2173	5.43473	Pm10428922g0010	-	-
MA_101453g0010	6.03787	5.12712	4.87088	2.95526	4.30862	3.80239	4.97572	6.29537	4.8362	10.2222	8.11429	8.58466	13.8924	Pm101453g0010	-	-
MA_6787326g0010	3.15346	4.204	4.34902	2.20159	2.14014	2.41127	2.8565	4.21499	4.28033	6.96948	9.18823	9.07683	2.18429	Pm6787326g0010	PF02212:Dynamin GTPase effector domain|PF01031:Dynamin central region	-
MA_28957g0010	43.4347	37.8304	47.1403	31.8996	29.1912	31.987	34.0451	39.0864	46.6182	9.79865	17.2983	12.3882	21.1166	Pm28957g0010	PF02485:Core-2/I-Branching enzyme	-
MA_10430030g0010	8.18167	7.59713	4.6077	9.8136	10.9129	8.39389	5.2612	6.34028	5.80263	19.722	13.6412	13.245	9.81075	Pm10430030g0010	PF02042:RWP-RK domain	RWP-RK
novel.6219	4.80757	5.04723	5.03596	5.73567	6.39983	6.8472	2.68264	2.91704	3.36136	1.19523	0.975601	0.634904	2.11168	novel.6219	PF00931:NB-ARC domain	NB-ARC
novel.1894	2.0792	2.75492	2.26224	1.40111	1.12286	1.65835	1.95256	2.56674	2.7643	3.68447	4.31315	4.7403	2.4299	novel.1894	PF01535:PPR repeat|PF13041:PPR repeat family	PPR
MA_376599g0010	2.10977	1.72634	2.55427	2.46936	4.18385	3.55367	14.9326	13.6876	17.8751	33.6291	28.946	33.8042	7.58889	Pm376599g0010	PF05678:VQ motif	-
novel.5388	0.398264	0.796606	0.511325	1.27172	1.22519	0.819907	1.7682	1.65173	2.98281	3.91467	5.92712	5.43807	0.374035	novel.5388	-	-
novel.3466	26.2159	29.8142	29.6209	18.5583	22.9538	22.0889	4.01512	4.95105	4.17802	2.22071	2.24033	2.51806	1.07048	novel.3466	PF00319:SRF-type transcription factor (DNA-binding and dimerisation domain)	SRF-TF
MA_8946476g0010	57.8204	53.9607	51.9869	42.1065	44.6813	40.7488	22.017	28.3208	32.2823	1.29854	2.47649	2.0124	4.82431	Pm8946476g0010	PF00501:AMP-binding enzyme|PF13193:AMP-binding enzyme C-terminal domain	AMP-binding
MA_77321g0010	14.7155	13.0118	13.4971	7.5778	9.13402	7.25722	4.93727	1.993	3.71811	1.22209	0.502459	0.96901	5.01641	Pm77321g0010	-	-
MA_110270g0010	111.259	120.454	122.001	98.3482	85.8566	89.7094	336.489	302.253	323.111	136.94	136.888	135.273	52.2125	Pm110270g0010	PF00141:Peroxidase	-
novel.7527	0.210342	0.184528	0.106801	0.394038	0.392169	0.492466	0.994841	1.13845	1.60022	3.63173	2.74827	2.10368	4.38034	novel.7527	PF02737:3-hydroxyacyl-CoA dehydrogenase, NAD binding domain	3HCDH_N
novel.3344	0	0	0	0.081001	0.0689721	0.0426659	0.322518	0.385973	0.218591	0	0	0	5.0352	novel.3344	-	-
novel.5301	0.0335303	0.135017	0.0459675	0.27752	0.168791	0.336211	1.68511	0.76746	1.80543	0.430779	0.885568	0.238557	8.71188	novel.5301	-	-
MA_11716g0010	114.016	115.104	103.63	90.7959	87.4843	80.7329	49.3248	53.5142	50.0404	84.7989	87.9372	89.6097	66.3472	Pm11716g0010	PF07983:X8 domain|PF00332:Glycosyl hydrolases family 17	Glyco_hydro_17
novel.2765	0.41876	0.303968	0.383607	0.760893	0.867012	0.868645	3.78393	2.68755	4.8221	9.3964	10.7031	9.23944	5.68413	novel.2765	-	-
novel.4927	10.3419	9.94057	10.2206	5.74844	7.56224	7.81146	4.96745	3.26267	5.40746	4.97659	8.79108	8.68077	3.5052	novel.4927	-	-
MA_5694926g0010	2.31317	0.983426	1.10352	3.54544	3.13504	4.33116	15.3927	12.6358	13.7208	27.7589	13.7627	33.1834	6.75709	Pm5694926g0010	-	-
MA_129741g0010	9.34265	10.0552	12.9884	15.2865	15.1477	13.7873	11.7283	8.16456	9.72378	4.75611	5.14595	6.34044	9.64862	Pm129741g0010	-	-
novel.10055	0	0	0	0.0889649	0.136356	0.134959	1.78531	0.572293	0.926032	0.255674	0.467198	0.0500561	12.7133	novel.10055	-	-
novel.7834	0.840843	0.913821	1.40459	1.66025	1.8923	1.6388	4.07499	3.53563	2.24895	0	0.186617	0	3.56268	novel.7834	-	-
MA_18054g0010	101.951	111.378	131.362	136.404	145.138	126.644	39.9333	32.5248	56.3028	24.8688	24.1234	31.4204	5.44388	Pm18054g0010	PF13499:EF-hand domain pair	-
MA_9822554g0010	2.90002	2.54225	3.46621	4.23247	4.54418	3.88894	7.11504	8.55995	5.89676	3.18309	2.2259	3.21811	6.32136	Pm9822554g0010	PF00501:AMP-binding enzyme	AMP-binding
MA_10433568g0010	4.34565	4.6533	6.06325	3.51535	2.89534	3.48775	5.73311	4.91743	5.41881	0.417035	0.51796	0.734827	6.05405	Pm10433568g0010	PF01425:Amidase	Amidase
MA_9293g0010	0.174275	0.481595	0.625737	1.60269	2.12013	1.3296	19.0244	15.4442	20.5053	27.934	55.2332	50.1599	4.91017	Pm9293g0010	-	-
MA_61728g0010	1.90027	2.09743	2.20258	3.06118	2.8958	2.95871	4.15358	5.05271	3.86695	1.0202	2.56061	2.4874	8.28987	Pm61728g0010	-	-
MA_894606g0010	1.02045	2.71923	0.915988	3.61691	4.49482	4.72681	46.415	22.4583	24.4205	10.3009	10.2671	18.288	1.71882	Pm894606g0010	-	-
MA_81274g0010	1.47583	2.31536	2.18655	1.22282	1.194	0.94004	2.84237	3.39147	3.68854	0.897028	0.958185	0.588847	3.82122	Pm81274g0010	PF00005:ABC transporter	ABC_tran
MA_139378g0010	129.885	133.248	142.864	108.665	100.769	109.416	57.6628	84.0496	64.9526	51.2376	40.9125	37.4475	116.747	Pm139378g0010	PF01704:UTP--glucose-1-phosphate uridylyltransferase	-
novel.9914	0	0.0979106	0	0.213828	0.41617	0.360417	2.97987	2.0378	2.10208	0	0	0	0.569659	novel.9914	PF00244:14-3-3 protein	-
MA_10388060g0010	73.2674	77.7703	81.7354	89.6438	95.6591	83.4046	36.5498	33.91	41.9421	19.6672	23.3959	23.1028	8.66367	Pm10388060g0010	PF05050:Methyltransferase FkbM domain	-
MA_857107g0010	1.08266	1.52881	1.06018	0.335075	0	0.363075	0.943438	1.31968	1.41172	2.06349	5.18466	6.12722	18.287	Pm857107g0010	PF00403:Heavy-metal-associated domain	HMA
novel.5783	13.5819	14.3095	14.802	17.8717	15.748	18.0341	27.726	29.1934	32.0355	17.8732	17.7535	17.2516	33.2861	novel.5783	PF00153:Mitochondrial carrier protein	Mito_carr
MA_11604g0010	0	0	0	0.0202967	0.0555511	0.125084	2.90932	3.99465	3.53873	7.79355	9.50963	10.1352	6.52112	Pm11604g0010	PF11744:Aluminium activated malate transporter	-
MA_10435021g0010	3.14823	3.20734	4.9972	5.44798	5.27206	4.76871	0.749536	1.13243	0.641338	0	0	0	0.311013	Pm10435021g0010	PF00931:NB-ARC domain	NB-ARC
MA_10432694g0010	24.0318	25.9013	24.5268	19.7684	18.9327	19.6776	36.4114	44.2686	41.3981	71.7337	63.3481	65.7173	46.2165	Pm10432694g0010	PF03764:Elongation factor G, domain IV|PF03144:Elongation factor Tu domain 2|PF14492:Elongation Factor G, domain II	GTP_EFTU_D2
MA_9736731g0010	9.50047	13.693	12.1117	6.69694	5.24498	8.64508	20.3987	14.7545	20.4656	31.4189	30.3501	25.0719	7.90506	Pm9736731g0010	PF03822:NAF domain	-
MA_10430977g0010	95.7674	81.0191	78.7444	108.944	97.0256	95.8623	203.339	194.689	241.392	543.133	377.206	365.697	969.146	Pm10430977g0010	PF00240:Ubiquitin family	ubiquitin
MA_340269g0010	1.94473	1.86832	1.69127	2.642	2.97799	2.47529	7.28277	5.6029	7.48534	1.72223	1.61629	2.52884	4.62295	Pm340269g0010	PF08458:Plant pleckstrin homology-like region|PF05703:Auxin canalisation	-
MA_940393g0010	39.8185	39.3509	40.6216	23.2692	33.1842	26.3437	3.70295	4.45494	9.16248	23.4641	25.3742	26.1633	9.66576	Pm940393g0010	-	-
MA_10431316g0020	0.24286	0.719064	0.386452	0.87243	1.29896	1.72051	5.50237	2.56556	2.84541	0.891468	0.114539	0.687221	4.46254	Pm10431316g0020	PF05755:Rubber elongation factor protein (REF)	-
MA_629576g0010	412.378	383.049	367.944	375.479	592.072	463.661	240.98	266.518	223.517	13.6138	9.58568	15.3756	0.390278	Pm629576g0010	-	-
novel.8563	11.5144	10.4966	10.7576	6.74155	9.48035	7.55312	5.95451	4.04294	5.02409	7.17064	7.63537	7.30579	4.32561	novel.8563	-	-
MA_3615747g0010	2.16668	1.55518	1.80022	7.24564	2.23099	3.86422	41.1108	42.7718	34.4363	12.5324	7.43171	11.0412	1.93031	Pm3615747g0010	PF10712:NAD-specific glutamate dehydrogenase|PF00012:Hsp70 protein	HSP70
MA_10312576g0010	0.263504	0.668729	0.110585	0.951996	1.42122	1.31288	7.59828	4.77195	8.63309	0.759976	0.85217	0.426077	3.52764	Pm10312576g0010	-	-
MA_10433380g0010	48.4459	64.1258	39.782	59.7283	69.3095	70.2813	45.0458	30.8048	48.505	24.0838	28.6307	26.2548	2.67909	Pm10433380g0010	-	-
novel.9142	0	0.00476032	0.00393596	0.046205	0.0758767	0.0219039	0.703695	0.714761	0.336662	0.154919	0.235062	0.240474	0.553926	novel.9142	PF04654:Protein of unknown function, DUF599	-
MA_7188g0010	34.7124	35.1825	28.1908	21.5957	27.2978	24.4395	12.9647	12.73	12.2007	5.24971	5.44597	6.96615	1.81683	Pm7188g0010	-	-
MA_10430051g0010	22.2385	27.7019	6.85419	50.9148	69.2796	55.3914	37.5804	42.6951	40.3386	6.00226	6.88778	6.53512	1.57855	Pm10430051g0010	PF00067:Cytochrome P450	p450
MA_130894g0010	1.3942	1.52219	0.959937	2.31638	2.52223	1.46018	3.67925	4.44915	4.21402	6.59702	6.32881	6.11148	31.3423	Pm130894g0010	-	-
MA_6362126g0010	56.8432	45.4527	39.6797	32.382	37.7512	24.1769	23.3639	12.6489	14.327	34.5829	37.9244	30.3662	9.61114	Pm6362126g0010	-	-
novel.10276	8.15006	7.83917	7.87057	9.6535	10.5685	8.72325	7.09487	4.34051	5.54497	7.93364	9.8324	8.59144	14.2517	novel.10276	-	-
MA_10430750g0010	39.0426	34.5413	31.3807	48.2401	37.6023	40.564	65.327	57.0987	65.8233	26.5881	41.77	44.0984	20.2164	Pm10430750g0010	PF06830:Root cap	-
MA_8836246g0010	12.0907	9.85379	7.84224	4.2986	8.1179	4.99259	13.5427	10.6987	11.2481	4.11787	5.232	4.78682	0.572594	Pm8836246g0010	PF00141:Peroxidase	-
novel.1034	15.2075	14.0291	14.6504	19.8692	15.6387	17.8984	21.3531	29.3474	29.0991	14.9247	16.5692	15.7104	20.2786	novel.1034	PF00012:Hsp70 protein	HSP70
MA_6633931g0010	1.75609	3.91959	6.34936	7.06543	10.2001	6.91971	3.06053	3.80538	2.42452	0.371889	0	0.546066	2.85448	Pm6633931g0010	-	-
novel.4482	6.68665	8.38007	7.82962	4.39233	5.12031	4.70428	2.33183	1.12123	1.34054	14.0905	11.2128	8.06618	3.7055	novel.4482	-	-
MA_57869g0010	113.912	105.252	119.079	127.936	152.318	117.107	84.1069	66.4931	84.5357	35.7459	49.5555	41.6153	29.8481	Pm57869g0010	PF04387:Protein tyrosine phosphatase-like protein, PTPLA	-
novel.4408	0.317972	0.178381	0.213041	0.682947	0.379104	0.492476	5.37724	5.289	6.82508	9.15313	13.7335	12.5832	23.586	novel.4408	-	-
novel.616	0.0513319	0	0.251329	0.88512	0.452206	1.06299	4.44055	3.97662	9.21318	0.282636	0.581025	0.0830021	5.94227	novel.616	-	-
novel.4673	0.91383	1.05379	1.09502	1.65866	1.64941	1.48087	4.25972	2.7733	5.3713	6.77499	9.95801	6.8049	3.77809	novel.4673	-	-
MA_95363g0010	6.02049	5.80145	4.80397	3.71751	3.41462	4.53167	5.15044	8.62462	7.13656	11.0497	11.3577	12.4266	8.08473	Pm95363g0010	PF00076:RNA recognition motif. (a.k.a. RRM, RBD, or RNP domain)	RRM_1
MA_10428107g0010	2.90959	3.93671	1.49645	6.47103	5.93262	5.22254	9.31824	18.4846	10.5202	34.6395	18.8937	23.4398	6.09198	Pm10428107g0010	PF16499:Alpha galactosidase A	-
MA_10426800g0010	10.6426	10.5882	11.6954	8.04997	8.90004	7.24015	12.0576	10.2583	10.681	15.6466	18.7979	18.2828	11.418	Pm10426800g0010	-	-
MA_77080g0010	1.38703	1.41333	1.1327	1.67266	1.81802	1.7342	0.84088	0.571354	0.68891	1.80599	2.36977	1.4303	2.68329	Pm77080g0010	PF12169:DNA polymerase III subunits gamma and tau domain III|PF13177:DNA polymerase III, delta subunit	-
MA_38156g0010	26.6865	25.4754	29.7197	21.7522	17.4269	20.294	7.13031	7.63369	8.78055	4.68817	2.66303	5.05423	12.6605	Pm38156g0010	-	-
novel.6603	0.0232942	0.110351	0	0.428441	0.117262	0.533154	2.20702	1.59951	0.882634	4.18979	3.5595	7.11887	1.36969	novel.6603	-	-
MA_10428616g0010	1.55527	1.2436	1.52297	1.05904	0.92878	0.815152	1.98934	1.9011	2.06443	2.70901	3.24236	4.80538	19.7588	Pm10428616g0010	PF05659:Arabidopsis broad-spectrum mildew resistance protein RPW8|PF00931:NB-ARC domain	NB-ARC
MA_13044g0010	35.9098	37.3961	41.8735	31.0784	27.7907	26.4969	12.9222	13.8804	15.3927	6.06042	8.40957	10.4784	14.4103	Pm13044g0010	-	-
MA_10437273g0020	3.44768	4.1708	3.99913	4.84775	5.3631	4.98329	1.09717	1.04209	1.26888	0.380205	0.0279144	0.0957047	0.543784	Pm10437273g0020	PF13947:Wall-associated receptor kinase galacturonan-binding|PF14380:Wall-associated receptor kinase C-terminal	-
MA_536642g0010	0	0	0	0.300504	0.328986	0.189942	11.2172	4.21902	5.73454	0	0.986307	0.845391	147.865	Pm536642g0010	-	-
novel.1889	136.858	124.391	123.94	104.432	108.088	94.3821	89.9553	69.3166	76.1423	102.881	123.665	108.758	97.0999	novel.1889	PF00240:Ubiquitin family	ubiquitin
MA_9724g0010	0	0.0906137	0	0.557031	0.657972	0.375252	3.67706	1.54916	3.71283	10.0871	10.0796	14.4335	191.809	Pm9724g0010	PF03781:Sulfatase-modifying factor enzyme 1	DUF323
MA_134492g0010	1.74363	1.52755	1.7542	0.87863	0.601193	0.833046	7.33026	6.85479	8.05006	3.77007	2.11781	4.94361	0.790005	Pm134492g0010	PF01633:Choline/ethanolamine kinase	Choline_kinase
novel.3430	0	0	0	0.0200212	0.0438378	0.104404	0.932697	1.25726	1.52827	0.543419	0.591419	0.450597	2.0642	novel.3430	-	-
MA_46972g0010	5.21411	5.19621	7.40968	11.0374	7.84232	9.14802	14.2756	30.1157	9.00337	37.1119	55.2999	40.3046	5.60832	Pm46972g0010	PF00403:Heavy-metal-associated domain	HMA
MA_10430866g0010	8.6023	8.06871	9.87735	13.1189	10.4089	9.65013	18.1548	14.6323	20.8558	6.39801	7.72654	6.68693	15.7336	Pm10430866g0010	PF06405:Red chlorophyll catabolite reductase (RCC reductase)	-
MA_179075g0010	0.273253	0.0517793	0.0214063	0.0251292	0.00687776	0.0119127	0.348945	0.36564	0.119886	1.48449	0.453633	0.406495	0.220924	Pm179075g0010	PF02847:MA3 domain|PF02854:MIF4G domain	-
novel.8079	0	0	0.0421865	0.181586	0.28916	0.0626056	4.31837	2.0227	2.5488	1.00154	0.216727	1.23068	4.22193	novel.8079	PF14570:RING/Ubox like zinc-binding domain	-
MA_2550g0010	11.7862	13.396	12.1617	15.7331	13.6656	16.2236	8.89957	11.3515	9.51914	3.57069	4.43838	5.19428	1.33018	Pm2550g0010	PF06045:Rhamnogalacturonate lyase family	-
novel.3592	11.4382	11.7383	14.4848	13.8679	17.5133	15.7672	8.09358	4.14231	6.98793	3.35338	2.31363	3.60191	1.01179	novel.3592	PF06376:Protein of unknown function (DUF1070)	-
MA_201611g0010	1941.17	2119.57	2382.29	2470.04	2426.38	2309.78	1014.31	873.756	943.217	1329.06	1520.91	1600.82	697.377	Pm201611g0010	PF05368:NmrA-like family	NmrA
MA_45614g0010	11.315	13.4193	11.0646	11.7588	18.8942	14.9565	1.84758	1.46851	2.9187	5.3434	3.41414	3.25716	1.15668	Pm45614g0010	PF01151:GNS1/SUR4 family	ELO
MA_71872g0010	32.9257	31.6904	35.2495	26.7346	28.0162	24.022	58.8839	48.6262	50.5451	67.0819	70.0871	67.8609	97.5685	Pm71872g0010	PF00646:F-box domain	F-box
novel.3460	0	0	0	0.0722815	0.138482	0.0685315	14.8613	12.8144	15.455	0.173107	0.652413	0.71171	8.8965	novel.3460	-	-
MA_30127g0010	12.5787	14.8095	17.687	9.79595	10.9343	11.7308	4.15903	3.09858	4.32246	1.90402	1.11833	1.79729	0.88504	Pm30127g0010	PF03330:Rare lipoprotein A (RlpA)-like double-psi beta-barrel|PF01357:Pollen allergen	-
MA_5123781g0010	8.56157	9.81347	7.34984	4.11617	6.78835	5.85392	1.56012	1.5761	2.8838	12.6382	7.49113	5.90124	1.34965	Pm5123781g0010	PF00067:Cytochrome P450	p450
MA_140769g0010	9.33955	9.71009	11.5891	5.32711	7.35733	5.12844	1.90897	2.13392	2.41704	6.8042	6.85932	8.76133	0.262005	Pm140769g0010	-	-
MA_9533298g0010	2.80968	2.55596	2.326	3.79155	3.50181	3.10665	8.52681	5.13806	7.49801	11.9577	12.7006	9.50334	17.6082	Pm9533298g0010	PF13359:DDE superfamily endonuclease	-
MA_10861g0010	1.61497	1.67754	1.04028	1.89348	1.77585	2.28645	15.5376	20.773	19.9767	5.08121	3.70456	5.37889	1.81402	Pm10861g0010	PF02518:Histidine kinase-, DNA gyrase B-, and HSP90-like ATPase|PF00183:Hsp90 protein	HATPase_c
novel.2362	4.94069	4.3034	4.6333	7.09189	6.18494	5.61279	2.96135	3.63603	3.44072	1.43935	1.9233	1.35263	4.65932	novel.2362	-	-
MA_537118g0010	192.909	187.439	189.405	157.025	163.663	143.526	369.842	318.586	331.424	532.308	560.373	552.147	374.023	Pm537118g0010	PF00139:Legume lectin domain	-
MA_14667g0010	0.86562	0.814883	0.999784	2.24527	1.64803	1.13697	6.4916	6.44794	5.44437	18.0462	8.70928	8.25453	7.21873	Pm14667g0010	-	-
MA_77628g0010	6.31517	10.5406	7.79065	5.72934	6.11655	4.57173	1.97659	3.13399	2.28421	4.94303	5.10998	4.93052	2.10466	Pm77628g0010	PF13639:Ring finger domain	-
MA_10434649g0010	14.8215	14.6447	14.0374	11.7686	11.0784	10.9327	15.2512	15.9484	15.8336	24.1677	21.6988	23.3761	13.3826	Pm10434649g0010	-	-
MA_268790g0020	186.143	215.92	212.345	224.889	242.993	224.869	81.1473	87.3396	82.3865	38.2037	46.9415	44.2326	16.2665	Pm268790g0020	-	-
MA_10428079g0010	0	0.093398	0	0.271964	0.363907	0.257854	0.974582	0.879374	1.25816	0	0	0.0850114	5.21668	Pm10428079g0010	-	-
MA_6422g0020	6.63606	6.20624	5.21333	6.82138	8.34094	6.79541	3.4773	3.56107	2.91681	5.15405	6.7167	7.40581	3.53218	Pm6422g0020	PF00400:WD domain, G-beta repeat	WD40
novel.3945	0.0790827	0.0936596	0	0.590907	0.19905	0.603346	0	0	0	2.83032	0.596757	1.47055	6.10317	novel.3945	-	-
MA_60222g0010	27.9588	32.0935	34.6152	39.3768	32.8731	41.34	53.8814	49.0193	48.7385	24.1858	22.9419	22.5727	58.1999	Pm60222g0010	-	-
MA_3996g0010	0.945697	1.58441	0.76795	0.662876	0.31931	0.201115	1.56777	1.21833	2.71394	5.16472	5.83082	8.05608	11.1892	Pm3996g0010	-	-
MA_130918g0010	19.7308	19.0172	23.4114	26.0285	24.5065	21.5582	30.4162	28.9205	30.1604	15.6712	13.7903	23.5209	2.30263	Pm130918g0010	PF00249:Myb-like DNA-binding domain	Myb_DNA-binding
MA_934g0010	284.783	280.006	283.785	239.231	212.787	239.983	128.977	137.51	148.172	101.166	104.619	106.282	131.584	Pm934g0010	PF16363:GDP-mannose 4,6 dehydratase	-
MA_9929551g0010	5.30611	5.57275	5.55538	6.52157	7.64368	7.8927	26.4631	33.9611	20.1652	18.7422	14.1651	16.728	6.74523	Pm9929551g0010	-	-
MA_637452g0010	3.00556	3.76379	4.02872	4.163	5.36368	5.55805	7.81423	7.54725	8.84336	3.48157	2.37024	3.38599	6.51857	Pm637452g0010	-	-
MA_353910g0010	69.9264	67.6773	68.4861	68.7844	83.2556	76.8208	57.6505	54.2771	56.9316	42.2011	40.0141	37.9838	22.7073	Pm353910g0010	PF06200:tify domain|PF09425:Divergent CCT motif	Zim
MA_11177g0010	0.56465	0.352941	0.721873	1.20803	1.16461	0.769266	4.13512	4.72224	4.72318	1.00754	1.12439	0.126809	0.144103	Pm11177g0010	PF00722:Glycosyl hydrolases family 16|PF06955:Xyloglucan endo-transglycosylase (XET) C-terminus	-
MA_962403g0010	21.5363	17.634	17.9958	26.7427	21.6786	19.9937	29.4817	38.9609	31.5637	25.1232	18.4674	15.7225	11.7902	Pm962403g0010	PF03195:Protein of unknown function DUF260	-
MA_10774g0010	1.16569	0.959657	1.25285	0.637322	0.465153	0.635245	1.81536	1.27648	1.55924	3.80927	2.62817	3.402	1.41055	Pm10774g0010	-	-
MA_361612g0010	61.2706	65.4896	77.5956	77.9136	74.2319	78.1996	94.3049	95.0969	95.7346	64.342	68.6848	61.2459	83.4569	Pm361612g0010	PF07059:Protein of unknown function (DUF1336)|PF00071:Ras family	Ras
MA_468260g0010	0.238753	0.153162	0.263019	0.52604	0.375587	0.477064	7.4378	7.98687	12.6572	17.1809	17.3782	19.142	11.6074	Pm468260g0010	PF11744:Aluminium activated malate transporter	-
MA_8638440g0010	0.0470542	0.22291	0.230385	0.81136	1.0067	0.461559	7.36568	5.63355	8.82076	10.7951	35.152	22.7495	6.57108	Pm8638440g0010	-	-
MA_140137g0010	5.56555	5.04543	3.29971	3.28034	3.20921	2.91163	4.18931	4.75698	5.56973	8.13464	7.27322	9.52293	2.32424	Pm140137g0010	PF05978:Ion channel regulatory protein UNC-93	-
MA_10435723g0010	421.715	492.348	541.498	537.342	547.068	537.363	257.502	271.579	292.929	188.951	150.034	161.909	88.2405	Pm10435723g0010	PF00107:Zinc-binding dehydrogenase|PF08240:Alcohol dehydrogenase GroES-like domain	ADH_zinc_N
MA_90896g0010	220.604	239.829	311.58	156.327	233.936	182.498	76.1364	148.75	77.2683	262.662	156.503	188.362	46.1908	Pm90896g0010	PF03242:Late embryogenesis abundant protein	-
MA_3380g0010	1.39242	0.881404	1.41052	0.193181	0.785538	0.470979	5.04363	5.45264	8.33051	1.10154	1.90216	1.24221	4.10252	Pm3380g0010	PF13639:Ring finger domain	-
novel.477	4.98221	4.00935	3.85712	3.46939	3.13504	2.9007	7.37839	6.62583	6.0294	3.94681	4.0066	3.44277	8.39187	novel.477	-	-
novel.7385	0.382209	0.171005	0.332686	0.790857	0.491698	0.444341	4.72338	6.25086	8.11342	14.5442	18.0099	18.7878	74.0074	novel.7385	-	-
MA_492174g0010	0.475295	0.562904	0.418882	0	0	0.103605	2.05581	0.753148	2.08529	5.84463	4.48322	6.53257	12.7509	Pm492174g0010	-	-
MA_10435620g0020	184.465	177.968	156.562	122.497	158.05	127.437	72.1863	75.3473	68.2752	48.9131	35.354	45.5855	24.7832	Pm10435620g0020	-	-
MA_10428509g0010	13.6926	13.2584	11.6394	15.0992	16.8952	14.0971	32.9793	24.1079	23.4817	58.0788	49.1798	50.1946	15.4893	Pm10428509g0010	PF14432:DYW family of nucleic acid deaminases	-
MA_130557g0010	16.2076	16.2538	13.8231	20.9226	19.8625	15.9908	32.171	30.2619	29.976	52.6562	46.4181	55.6373	21.4353	Pm130557g0010	-	-
MA_81040g0010	9.3337	10.3233	7.17592	11.8822	12.9114	13.1994	20.8133	16.9767	23.2287	30.1555	33.1787	36.0469	64.2084	Pm81040g0010	-	-
MA_10388291g0020	0.685768	0.487303	0.61987	0.242559	0.398324	0.160982	1.10824	0.92877	1.62007	0.212998	0.218934	0.102357	1.12439	Pm10388291g0020	PF00146:NADH dehydrogenase	-
MA_10429294g0010	6.16736	5.83044	5.79957	5.11204	4.37285	4.04643	6.28839	6.34516	6.7802	11.3318	10.6855	9.30175	7.30926	Pm10429294g0010	PF13839:GDSL/SGNH-like Acyl-Esterase family found in Pmr5 and Cas1p	-
MA_19627g0010	4.61261	5.12209	5.70737	6.12388	6.03855	6.10962	3.34525	3.90538	4.42352	2.21438	1.50572	2.77629	4.48509	Pm19627g0010	PF00368:Hydroxymethylglutaryl-coenzyme A reductase	-
novel.6473	1.51398	1.23745	2.67274	2.35319	3.70333	2.69592	0.70272	1.08877	0.595346	0.313091	0.0804541	0.172399	0.97955	novel.6473	-	-
MA_82198g0010	25.6814	31.3417	34.9852	23.448	26.8262	19.5128	13.3815	10.2809	13.1825	3.18391	2.33149	2.87841	2.14592	Pm82198g0010	PF00800:Prephenate dehydratase	-
MA_10437186g0010	1.60153	1.69431	2.07037	0.734954	1.36227	1.33845	0.104305	0.200614	0.189359	1.28961	0.226895	0.808619	0.139579	Pm10437186g0010	PF00069:Protein kinase domain	Pkinase
MA_207341g0010	43.7534	47.4099	50.3638	39.7472	34.2637	38.0678	24.7355	26.6262	25.1168	16.5847	15.8987	20.7058	5.37697	Pm207341g0010	PF00230:Major intrinsic protein	-
MA_3374888g0010	14.5936	14.7799	19.2989	9.95582	10.3845	12.0407	20.3666	17.5298	15.2317	30.9147	29.0746	30.8752	8.64616	Pm3374888g0010	-	-
MA_10434197g0020	0.765109	1.16665	1.35796	1.62712	1.91374	1.31338	4.33368	6.11244	6.25586	10.093	7.90249	10.3457	0.544779	Pm10434197g0020	PF00892:EamA-like transporter family	DUF6
MA_4993147g0010	12.063	9.87896	8.48235	11.5803	12.5972	18.9519	173.657	114.328	108.511	37.9203	63.6706	44.1986	16.5063	Pm4993147g0010	PF08523:Multiprotein bridging factor 1	-
MA_10435016g0010	1.84897	1.95927	2.89803	2.98091	2.97528	2.59541	3.36025	4.60593	3.76722	0.115568	0.0539949	0.0925611	4.62812	Pm10435016g0010	-	-
MA_15508g0010	706.817	816.43	942.702	652.594	669.666	653.911	382.593	563.079	433.76	300.038	250.713	305.416	209.711	Pm15508g0010	PF03951:Glutamine synthetase, beta-Grasp domain|PF00120:Glutamine synthetase, catalytic domain	-
MA_394947g0010	0.278244	0.549219	0.799233	0.831618	1.05051	1.37477	0.305651	0.195957	0.332933	0	0	0	0.272678	Pm394947g0010	PF00230:Major intrinsic protein	-
MA_231408g0010	0	0.0327487	0.406163	1.41452	1.82699	2.35074	2.8477	5.35539	4.82516	2.33454	1.87794	3.08514	0.533505	Pm231408g0010	PF00892:EamA-like transporter family	DUF6
MA_121856g0010	127.526	118.386	110.98	127.026	136.399	126.202	75.0261	107.896	71.8724	173.227	141.885	138.865	114.121	Pm121856g0010	PF03030:Inorganic H+ pyrophosphatase	-
MA_208841g0010	22.7962	26.6734	15.702	13.1288	16.0405	15.5347	51.5635	68.127	58.216	71.5203	125.998	82.9551	42.2235	Pm208841g0010	PF12481:Aluminium induced protein	-
novel.757	0.0428415	0.0761073	0.0419517	0.172368	0.404368	0.233465	2.82368	3.73374	3.5029	1.17944	1.01025	0.796644	6.37638	novel.757	-	-
novel.5427	0.0114487	0.122031	0.0560547	0.263215	0.273755	0.149735	4.85763	2.51966	3.0366	5.9255	6.73857	6.07201	10.6026	novel.5427	-	-
MA_8182573g0010	5.47634	6.01743	8.36661	5.16571	4.93144	3.85286	2.44349	2.17313	3.27397	0	0	0	0.660573	Pm8182573g0010	-	-
MA_107643g0010	9.45026	9.65748	9.915	9.05099	12.2714	12.0129	6.78925	7.17423	7.14347	12.0363	10.8845	11.9984	9.3614	Pm107643g0010	PF08030:Ferric reductase NAD binding domain|PF01794:Ferric reductase like transmembrane component|PF08022:FAD-binding domain|PF08414:Respiratory burst NADPH oxidase	FAD_binding_8
MA_10431151g0010	293.12	315.68	375.217	370.054	381.768	342.068	195.912	185.626	175.479	89.7695	78.7792	84.5889	48.1363	Pm10431151g0010	PF13602:Zinc-binding dehydrogenase	-
MA_11213g0010	6.05534	6.50154	5.5519	6.91651	7.84713	6.78187	13.187	14.8716	14.0757	24.2802	19.233	20.3933	9.9927	Pm11213g0010	PF01546:Peptidase family M20/M25/M40	Peptidase_M20
MA_935479g0010	8.27805	7.17233	9.77003	11.4191	9.86959	11.539	15.0759	18.8705	19.5496	2.8787	1.47946	1.69078	6.24445	Pm935479g0010	-	-
MA_55265g0010	0	0	0	0.0927269	0.101516	0.175832	1.38453	0.426067	1.82314	0	0.0507244	0	0.0988133	Pm55265g0010	-	-
MA_374421g0010	0.0464504	0.0550123	0.0363885	0.128152	0.105224	0.11644	0.287019	0.48252	0.555802	1.01451	0.648451	1.06655	9.10707	Pm374421g0010	PF00069:Protein kinase domain|PF13855:Leucine rich repeat	Pkinase
MA_9147541g0010	9.69668	8.20287	8.91396	4.47386	3.98473	7.40508	11.8202	14.5175	14.2072	23.1237	32.479	32.6384	16.7267	Pm9147541g0010	-	-
MA_43661g0010	22.9701	19.3795	19.7473	23.4246	26.7083	21.4557	96.5608	95.1887	105.673	76.1386	63.8403	63.9427	86.744	Pm43661g0010	PF01027:Inhibitor of apoptosis-promoting Bax1	-
MA_25342g0010	28.6652	24.5969	21.1319	31.6462	28.2021	26.6443	73.783	66.5944	77.0478	95.9566	108.868	90.4569	60.5232	Pm25342g0010	PF01486:K-box region|PF00319:SRF-type transcription factor (DNA-binding and dimerisation domain)	SRF-TF
MA_10428376g0010	9.18316	5.48286	11.6679	13.3482	12.2256	12.8211	30.9508	27.9272	32.2379	0.696459	0.143174	0.736309	35.9792	Pm10428376g0010	PF02234:Cyclin-dependent kinase inhibitor	-
MA_40013g0010	56.1014	58.1549	59.6519	50.2144	48.4835	44.8108	109.968	107.991	108.65	149.402	145.001	147.021	107.034	Pm40013g0010	-	-
MA_10429505g0020	20.6397	55.1575	18.5355	15.1823	10.6995	12.1218	0.991195	1.88287	1.38624	8.73423	8.97764	9.33773	1.67028	Pm10429505g0020	PF06955:Xyloglucan endo-transglycosylase (XET) C-terminus	-
MA_63040g0010	22.6298	26.3085	26.0174	30.0895	29.2232	25.7376	105.346	97.7586	96.5876	36.7536	35.2593	35.3885	17.3728	Pm63040g0010	PF00076:RNA recognition motif. (a.k.a. RRM, RBD, or RNP domain)	RRM_1
MA_16835g0010	27.4397	27.8027	27.1854	21.5103	25.277	19.6988	15.7058	14.4697	13.4201	19.4726	18.2886	18.9171	14.6037	Pm16835g0010	-	-
MA_88508g0010	3.24512	2.91448	3.04532	0.746078	2.48441	1.73895	21.2214	18.8547	30.5782	50.9728	54.2299	60.9119	13.3171	Pm88508g0010	PF14226:non-haem dioxygenase in morphine synthesis N-terminal	-
MA_101037g0010	30.4423	29.3724	34.3159	34.636	33.0113	38.9308	49.5828	50.4859	55.6288	61.7886	69.0034	75.3286	40.3647	Pm101037g0010	PF00641:Zn-finger in Ran binding protein and others	zf-RanBP

## Sheet: Epigenetic related genes 
gene_id	gene_description
Pm63860g0010	PF08241:Methyltransferase domain
Pm10436516g0010	PF00125:Core histone H2A/H2B/H3/H4
Pm5243726g0010	PF00538:linker histone H1 and H5 family
Pm10434187g0020	PF08241:Methyltransferase domain|PF13489:Methyltransferase domain
Pm9561g0010	PF03492:SAM dependent carboxyl methyltransferase
Pm86565g0010	PF00505:HMG (high mobility group) box
Pm10432805g0020	PF00125:Core histone H2A/H2B/H3/H4
Pm10433107g0010	PF13847:Methyltransferase domain
Pm865576g0010	PF16211:C-terminus of histone H2A|PF00125:Core histone H2A/H2B/H3/H4
Pm10066818g0010	PF08241:Methyltransferase domain
Pm10432754g0020	PF03492:SAM dependent carboxyl methyltransferase
Pm93628g0020	PF16211:C-terminus of histone H2A|PF00125:Core histone H2A/H2B/H3/H4
Pm10388060g0010	PF05050:Methyltransferase FkbM domain

## Sheet: stress related genes
gene_id	gene_description
Pm114091g0010	PF00582:Universal stress protein family	Usp
Pm10430510g0020	PF00582:Universal stress protein family	Usp
Pm367927g0010	PF12609:Wound-induced protein	-
Pm10430173g0010	PF12609:Wound-induced protein	-
Pm57598g0010	PF00582:Universal stress protein family	Usp
Pm28034g0010	PF00582:Universal stress protein family|PF00069:Protein kinase domain	Pkinase
Pm56321g0010	PF12734:Cysteine-rich TM module stress tolerance	-
novel.7458	PF01657:Salt stress response/antifungal	-

## Sheet: TFs
gene_id	gene_description
Pm101790g0010	PF00249:Myb-like DNA-binding domain	Myb_DNA-binding
Pm83882g0010	PF13639:Ring finger domain	-
Pm10433238g0010	PF00076:RNA recognition motif. (a.k.a. RRM, RBD, or RNP domain)	RRM_1
Pm9483804g0010	PF00249:Myb-like DNA-binding domain	Myb_DNA-binding
Pm27424g0010	PF07496:CW-type Zinc Finger|PF01429:Methyl-CpG binding domain	zf-CW
Pm223841g0010	PF13639:Ring finger domain	-
Pm174344g0010	PF13639:Ring finger domain	-
Pm10217369g0010	PF01753:MYND finger	zf-MYND
Pm323706g0010	PF00249:Myb-like DNA-binding domain	Myb_DNA-binding
Pm482951g0010	PF02136:Nuclear transport factor 2 (NTF2) domain	-
Pm94228g0010	PF00847:AP2 domain	AP2
Pm447489g0010	PF13639:Ring finger domain	-
Pm35014g0010	PF00170:bZIP transcription factor	bZIP_1
Pm10435988g0010	PF00249:Myb-like DNA-binding domain	Myb_DNA-binding
Pm164507g0010	PF00808:Histone-like transcription factor (CBF/NF-Y) and archaeal histone	-
Pm904294g0010	PF13639:Ring finger domain	-
Pm1013g0010	PF02375:jmjN domain|PF02373:JmjC domain, hydroxylase	JmjC
Pm133401g0010	PF01740:STAS domain|PF00916:Sulfate permease family	Sulfate_transp
novel.8725	PF13639:Ring finger domain|PF14599:Zinc-ribbon|PF05495:CHY zinc finger	zf-CHY
Pm9812198g0010	PF00847:AP2 domain	AP2
novel.8918	PF13921:Myb-like DNA-binding domain	-
Pm91228g0010	PF01754:A20-like zinc finger	zf-A20
Pm9818613g0010	PF00249:Myb-like DNA-binding domain	Myb_DNA-binding
Pm31482g0010	PF00076:RNA recognition motif. (a.k.a. RRM, RBD, or RNP domain)	RRM_1
Pm5280013g0010	PF00847:AP2 domain	AP2
Pm115450g0010	PF14215:bHLH-MYC and R2R3-MYB transcription factors N-terminal	-
Pm10163039g0010	PF00808:Histone-like transcription factor (CBF/NF-Y) and archaeal histone	-
Pm329325g0010	PF00847:AP2 domain	AP2
Pm26177g0010	PF00097:Zinc finger, C3HC4 type (RING finger)	zf-C3HC4
Pm195595g0010	PF05687:BES1/BZR1 plant transcription factor, N-terminal	-
Pm924791g0010	PF17123:RING-like zinc finger	-
Pm10428747g0010	PF00249:Myb-like DNA-binding domain	Myb_DNA-binding
novel.7648	PF01740:STAS domain	STAS
Pm10208000g0010	PF00249:Myb-like DNA-binding domain	Myb_DNA-binding
Pm3405g0010	PF00847:AP2 domain	AP2
Pm10435612g0010	PF00249:Myb-like DNA-binding domain	Myb_DNA-binding
Pm10429565g0010	PF13639:Ring finger domain|PF05495:CHY zinc finger|PF14599:Zinc-ribbon	zf-CHY
Pm926192g0010	PF00249:Myb-like DNA-binding domain	Myb_DNA-binding
Pm10433513g0010	PF00643:B-box zinc finger	zf-B_box
Pm10193025g0010	PF10283:Zinc-finger (CX5CX6HX5H) motif	-
Pm10224204g0010	PF13639:Ring finger domain	-
Pm66732g0010	PF12353:Eukaryotic translation initiation factor 3 subunit G|PF00076:RNA recognition motif. (a.k.a. RRM, RBD, or RNP domain)	RRM_1
novel.3466	PF00319:SRF-type transcription factor (DNA-binding and dimerisation domain)	SRF-TF
Pm179075g0010	PF02847:MA3 domain|PF02854:MIF4G domain	-
novel.8079	PF14570:RING/Ubox like zinc-binding domain	-
Pm77628g0010	PF13639:Ring finger domain	-
Pm130918g0010	PF00249:Myb-like DNA-binding domain	Myb_DNA-binding
Pm353910g0010	PF06200:tify domain|PF09425:Divergent CCT motif	Zim
Pm10435723g0010	PF00107:Zinc-binding dehydrogenase|PF08240:Alcohol dehydrogenase GroES-like domain	ADH_zinc_N
Pm3380g0010	PF13639:Ring finger domain	-
Pm101037g0010	PF00641:Zn-finger in Ran binding protein and others	zf-RanBP

## Sheet: plant hormone
gene_id	gene_description
Pm60383g0010	PF02496:ABA/WDS induced protein	-
Pm10434772g0010	PF03321:GH3 auxin-responsive promoter	-
Pm173695g0010	PF09265:Cytokinin dehydrogenase 1, FAD and cytokinin binding|PF01565:FAD binding domain	FAD_binding_4
Pm40654g0010	PF02704:Gibberellin regulated protein	-
Pm225419g0010	PF02496:ABA/WDS induced protein	-

## Sheet: HSP protein
gene_id	gene_description
Pm106449g0010	PF00011:Hsp20/alpha crystallin family	-
Pm41252g0020	PF00447:HSF-type DNA-binding	HSF_DNA-bind
Pm10432788g0010	PF00011:Hsp20/alpha crystallin family	-
Pm7016698g0010	PF00011:Hsp20/alpha crystallin family	-
Pm10436211g0010	PF00011:Hsp20/alpha crystallin family	-
Pm104614g0010	PF00011:Hsp20/alpha crystallin family	-
Pm10433227g0010	PF00011:Hsp20/alpha crystallin family	-
Pm93746g0010	PF00011:Hsp20/alpha crystallin family	-
Pm10425897g0010	PF00011:Hsp20/alpha crystallin family	-
Pm3081g0010	PF00011:Hsp20/alpha crystallin family	-
Pm10431770g0010	PF00183:Hsp90 protein|PF02518:Histidine kinase-, DNA gyrase B-, and HSP90-like ATPase	HATPase_c
Pm1478g0030	PF00183:Hsp90 protein	-
Pm10393847g0010	PF00012:Hsp70 protein|PF10712:NAD-specific glutamate dehydrogenase	HSP70
Pm52700g0010	PF00011:Hsp20/alpha crystallin family	-
Pm372983g0010	PF00011:Hsp20/alpha crystallin family	-
Pm825007g0010	PF00011:Hsp20/alpha crystallin family	-
Pm53567g0010	PF00012:Hsp70 protein|PF10712:NAD-specific glutamate dehydrogenase	HSP70
novel.8469	PF00011:Hsp20/alpha crystallin family	-
Pm1630050g0010	PF00011:Hsp20/alpha crystallin family	-
Pm223085g0010	PF00011:Hsp20/alpha crystallin family	-
Pm104806g0010	PF00011:Hsp20/alpha crystallin family	-
Pm9711160g0010	PF00183:Hsp90 protein|PF02518:Histidine kinase-, DNA gyrase B-, and HSP90-like ATPase	HATPase_c
Pm10436974g0020	PF00011:Hsp20/alpha crystallin family	-
Pm4857152g0010	PF00012:Hsp70 protein|PF10712:NAD-specific glutamate dehydrogenase	HSP70
Pm447480g0010	PF00011:Hsp20/alpha crystallin family	-
Pm79699g0010	PF00012:Hsp70 protein|PF10712:NAD-specific glutamate dehydrogenase	HSP70
Pm8463304g0010	PF00012:Hsp70 protein	HSP70
Pm10137763g0010	PF00183:Hsp90 protein	-
novel.1034	PF00012:Hsp70 protein	HSP70
Pm95456g0010	PF05562:Cold acclimation protein WCOR413	-

## Sheet: embryogenesis
gene_id	gene_description
Pm191233g0010	PF00234:Protease inhibitor/seed storage/LTP family	-
Pm487045g0010	PF03242:Late embryogenesis abundant protein	-
Pm41069g0010	PF03760:Late embryogenesis abundant (LEA) group 1	-
Pm43342g0010	PF00234:Protease inhibitor/seed storage/LTP family	-
Pm8013256g0010	PF00234:Protease inhibitor/seed storage/LTP family	-
Pm19457g0010	PF00477:Small hydrophilic plant seed protein	-
Pm303496g0010	PF00477:Small hydrophilic plant seed protein	-
Pm50251g0010	PF00234:Protease inhibitor/seed storage/LTP family	-
Pm2988g0020	PF03760:Late embryogenesis abundant (LEA) group 1	-
Pm128304g0010	PF00234:Protease inhibitor/seed storage/LTP family	-
Pm189520g0010	PF00234:Protease inhibitor/seed storage/LTP family	-
Pm101019g0010	PF04078:Cell differentiation family, Rcd1-like	-
Pm10434303g0010	PF00234:Protease inhibitor/seed storage/LTP family	-
Pm14118g0010	PF04927:Seed maturation protein	-
Pm198577g0010	PF03242:Late embryogenesis abundant protein	-
Pm1400g0010	PF04927:Seed maturation protein	-
Pm3324524g0010	PF00477:Small hydrophilic plant seed protein	-
novel.5256	PF04927:Seed maturation protein	-
Pm10432342g0020	PF03168:Late embryogenesis abundant protein	-
Pm217472g0010	PF06232:Embryo-specific protein 3, (ATS3)	-
Pm459604g0010	PF14144:Seed dormancy control	-
Pm90896g0010	PF03242:Late embryogenesis abundant protein	-

## Sheet:  Sugar transport related gene
gene_id	gene_description
Pm319g0020	PF00862:Sucrose synthase	-
Pm195847g0010	PF03083:Sugar efflux transporter for intercellular exchange	-
Pm2249g0010	PF03083:Sugar efflux transporter for intercellular exchange	-
Pm19600g0010	PF00083:Sugar (and other) transporter	Sugar_tr
novel.6851	PF03083:Sugar efflux transporter for intercellular exchange	-
Pm10430268g0010	PF00083:Sugar (and other) transporter	Sugar_tr
Pm604159g0010	PF00083:Sugar (and other) transporter	Sugar_tr
Pm17102g0010	PF03083:Sugar efflux transporter for intercellular exchange	-
Pm481649g0010	PF03083:Sugar efflux transporter for intercellular exchange	-

## Sheet: kinases and phosphatases
gene_id	gene_description
Pm106416g0010	PF00069:Protein kinase domain	Pkinase
Pm10428574g0010	PF00294:pfkB family carbohydrate kinase	PfkB
Pm880000g0010	PF00069:Protein kinase domain	Pkinase
Pm10604g0010	PF07714:Protein tyrosine kinase|PF01657:Salt stress response/antifungal	Pkinase_Tyr
Pm10437203g0020	PF00069:Protein kinase domain|PF01657:Salt stress response/antifungal	Pkinase
Pm336019g0010	PF07714:Protein tyrosine kinase	Pkinase_Tyr
Pm178212g0010	PF00069:Protein kinase domain	Pkinase
Pm10435416g0010	PF00069:Protein kinase domain	Pkinase
Pm7745471g0010	PF00069:Protein kinase domain	Pkinase
Pm1913g0010	PF00069:Protein kinase domain|PF08263:Leucine rich repeat N-terminal domain|PF13855:Leucine rich repeat	Pkinase
Pm10430467g0010	PF00069:Protein kinase domain	Pkinase
Pm10434474g0010	PF00069:Protein kinase domain|PF03822:NAF domain	Pkinase
Pm309699g0010	PF00069:Protein kinase domain	Pkinase
novel.9873	PF07714:Protein tyrosine kinase	Pkinase_Tyr
Pm10429479g0010	PF13855:Leucine rich repeat|PF00069:Protein kinase domain	Pkinase
Pm94366g0010	PF00069:Protein kinase domain	Pkinase
Pm494273g0010	PF00069:Protein kinase domain	Pkinase
Pm10434336g0010	PF00069:Protein kinase domain|PF03822:NAF domain	Pkinase
Pm16445g0010	PF07714:Protein tyrosine kinase	Pkinase_Tyr
novel.6060	PF00069:Protein kinase domain	Pkinase
Pm102682g0010	PF14380:Wall-associated receptor kinase C-terminal|PF00069:Protein kinase domain	Pkinase
Pm92892g0010	PF08263:Leucine rich repeat N-terminal domain|PF00069:Protein kinase domain|PF13855:Leucine rich repeat	Pkinase
Pm374421g0010	PF00069:Protein kinase domain|PF13855:Leucine rich repeat	Pkinase
Pm10428376g0010	PF02234:Cyclin-dependent kinase inhibitor	-
Pm57869g0010	PF04387:Protein tyrosine phosphatase-like protein, PTPLA	-
Pm8182812g0010	PF00481:Protein phosphatase 2C	PP2C
Pm10426697g0020	PF00481:Protein phosphatase 2C	PP2C
Pm9683140g0010	PF07491:Protein phosphatase inhibitor	-
novel.8019	PF00481:Protein phosphatase 2C	PP2C
Pm10431780g0010	PF00481:Protein phosphatase 2C	PP2C
Pm12081g0010	PF00481:Protein phosphatase 2C	PP2C
Pm177086g0010	PF00481:Protein phosphatase 2C	PP2C
Pm381787g0010	PF00481:Protein phosphatase 2C	PP2C
Pm92948g0010	PF04674:Phosphate-induced protein 1 conserved region	-
Pm10434045g0010	PF03162:Tyrosine phosphatase family	-
