# Supplementary material for: Transcriptomic Time-Series Analyses of Gene Expression Profile During Zygotic Embryo Development in Picea mongolica
Source: Front Genet. 2021 Sep 29;12:738649. doi: 10.3389/fgene.2021.738649 (PMC8513737; doi:10.3389/fgene.2021.738649)
Supplement: Supplementary file 3 [file Table3.XLSX]

## Sheet: Sheet1
Genes id	SDYS1	SDYS2	SDYS3	SDYS4	SDYS5	SDYS6
Pm23745g0010	37.9382	1.97124	3.65996	1.59866	0.53455	0.0902588
Pm8822	342.103	87.3339	105.005	149.058	180.453	145.97
Pm10433051g0010	8.96158	0.467124	0.298785	0	0	0
Pm73121g0010	4.63367	0.195497	0.0784002	0	0	0
Pm10431652g0010	3.05427	0.302456	0.0623225	0	0	0
Pm10434931g0020	6.83066	0	0	0.17445	0	0
Pm19983g0010	2.088	0.125182	0	0	0	0
Pm10430843g0020	8.08737	0.260312	0.178291	0.0925749	0	0
Pm7961531g0010	3.20271	0.0500994	0	0	0.153826	0
Pm80409g0010	1.75781	0.0318374	0	0	0	0
Pm10434931g0010	0.99062	0.0283941	0	0	0	0
Pm10435242g0010	2.39277	1.0499	1.46438	1.54008	0.811709	0.605355
Pm101610g0010	1.04709	0.165056	0.155952	0.257186	0.136204	0.0488587
Pm10436934g0010	12.4765	1.66498	1.11835	1.01411	1.2479	1.66324
Pm9276147g0010	1.86512	0.373219	0	0.16908	0	0
Pm10436977g0040	11.9207	8.52787	8.57191	8.12256	9.35163	11.707
Pm881635g0010	1.92468	1.60182	1.74906	0.396552	0.482896	1.24824
Pm10425818g0010	76.6467	72.6698	32.8836	34.5492	29.0832	23.0627
Pm10432464g0010	45.7396	38.5473	7.52359	0.38466	2.96301	3.47871
Pm10205229g0010	1.85117	2.65024	0.312248	0.627244	0.182191	0.0229056
Pm8515319g0010	1.66738	2.5268	0.808603	0.109141	0.0390851	0
Pm10023022g0010	0.775313	1.38491	0.113178	0.281481	0.0757368	0
Pm8110430g0010	10.487	12.3702	2.39178	2.19075	1.46072	0.476662
Pm10437092g0010	6.75277	8.0226	7.44019	6.08704	5.89203	7.6642
Pm11564g0010	57.0661	63.9339	58.8776	46.045	31.0726	46.4455
Pm174291g0010	45.7273	38.3946	47.2835	33.1087	37.8476	46.0092
Pm10086718g0010	13.3232	12.2344	12.7678	14.3441	9.82158	11.7754
Pm69854g0010	12.9107	13.2683	13.2135	17.2222	19.8636	6.09576
Pm216008g0010	0.0721335	0.429696	0.749703	1.06727	1.62525	0.352947
Pm73460g0010	17.6131	14.4251	13.0174	14.9729	21.7164	14.2292
Pm15005g0010	10.9067	9.71695	12.3484	10.2011	16.2544	12.1829
Pm72791g0020	8.15599	8.11643	11.2886	10.1616	11.4164	13.3614
Pm7211	4.73719	3.48689	6.00723	5.56835	3.81161	13.4165
Pm203952g0010	1.25071	1.06365	1.79049	1.71435	1.02417	2.35981
Pm3355	2.6959	2.58554	3.43353	2.17037	2.512	7.25475
Pm10430337g0020	34.4007	34.5913	31.0371	25.896	26.6498	41.3359
Pm8985873g0010	8.71984	33.6048	40.2311	37.6321	41.1252	53.553
