# Supplementary material for: Transcriptomic Time-Series Analyses of Gene Expression Profile During Zygotic Embryo Development in Picea mongolica
Source: Front Genet. 2021 Sep 29;12:738649. doi: 10.3389/fgene.2021.738649 (PMC8513737; doi:10.3389/fgene.2021.738649)
Supplement: Supplementary file 4 [file Table6.XLSX]

## Sheet: turquoise
Genes	NR Description	KO Description	Http Link	Swissprot ID	Swissprot Score	Swissprot Evalue	Swissprot Description	PFAM ID	PFAM description	Gene Ontology Biological Pathway	BP Description	Gene Ontology Molecular Function	MF Description	Gene Ontology Cellular Component	CC Description	KOG ID	KOG Description
Pm103794g0010	unknown [Picea sitchensis]	acetyl-CoA acyltransferase 1	http://www.genome.jp/dbget-bin/www_bget?ko:K07513	Q56WD9	478	4.1e-47	3-ketoacyl-CoA thiolase 2, peroxisomal OS=Arabidopsis thaliana OX=3702 GN=PED1 PE=1 SV=2	PF08541//PF02803	3-Oxoacyl-[acyl-carrier-protein (ACP)] synthase III C terminal//Thiolase, C-terminal domain	GO:0008610//GO:0008152	lipid biosynthetic process//metabolic process	GO:0016747	transferase activity, transferring acyl groups other than amino-acyl groups	--	--	KOG1389	3-oxoacyl CoA thiolase
Pm6198238g0010	--	--	--	--	--	--	--	--	--	--	--	--	--	--	--	--	--
Pm335961g0010	unknown [Picea sitchensis]	calcium-binding protein CML	http://www.genome.jp/dbget-bin/www_bget?ko:K13448	Q94AZ4	485	7.1e-48	Probable calcium-binding protein CML13 OS=Arabidopsis thaliana OX=3702 GN=CML13 PE=2 SV=1	PF00036//PF13405//PF13833//PF13202//PF13499//PF12763//PF10591	EF hand//EF-hand domain//EF-hand domain pair//EF hand//EF-hand domain pair//Cytoskeletal-regulatory complex EF hand//Secreted protein acidic and rich in cysteine Ca binding region	GO:0007165	signal transduction	GO:0005515//GO:0005509	protein binding//calcium ion binding	GO:0005578	proteinaceous extracellular matrix	KOG0027	Calmodulin and related proteins (EF-Hand superfamily)
Pm465093g0020	unknown [Picea sitchensis]	--	--	--	--	--	--	PF02298	Plastocyanin-like domain	GO:0006118	obsolete electron transport	GO:0009055	electron carrier activity	--	--	--	--
Pm239561g0010	unknown [Picea sitchensis]	--	--	--	--	--	--	--	--	--	--	--	--	--	--	--	--
Pm10436287g0020	unknown [Picea sitchensis]	--	--	--	--	--	--	--	--	--	--	--	--	--	--	--	--
Pm950121g0010	Os03g0139100, partial [Oryza sativa Japonica Group]	large subunit ribosomal protein L23e	http://www.genome.jp/dbget-bin/www_bget?ko:K02894	Q07760	509	1.2e-50	60S ribosomal protein L23 OS=Nicotiana tabacum OX=4097 GN=RPL23 PE=2 SV=1	PF00238	Ribosomal protein L14p/L23e	GO:0042254//GO:0006412	ribosome biogenesis//translation	GO:0003735	structural constituent of ribosome	GO:0005840	ribosome	KOG0901	60S ribosomal protein L14/L17/L23
Pm698119g0010	unknown [Picea sitchensis]	--	--	--	--	--	--	PF00582	Universal stress protein family	GO:0006950	response to stress	--	--	--	--	--	--
Pm18103g0010	PREDICTED: phytosulfokines 3-like [Gossypium hirsutum]	--	--	--	--	--	--	PF10104//PF06404	Di-sulfide bridge nucleocytoplasmic transport domain//Phytosulfokine precursor protein (PSK)	GO:0006406//GO:0040007//GO:0007165//GO:0006998//GO:0008283//GO:0006611	mRNA export from nucleus//growth//signal transduction//nuclear envelope organization//cell proliferation//protein export from nucleus	GO:0008083	growth factor activity	GO:0031965//GO:0005576	nuclear membrane//extracellular region	--	--
Pm372983g0010	unknown [Picea sitchensis]	HSP20 family protein	http://www.genome.jp/dbget-bin/www_bget?ko:K13993	P31170	538	8.4e-54	Heat shock protein 21, chloroplastic OS=Arabidopsis thaliana OX=3702 GN=HSP21 PE=1 SV=1	--	--	--	--	--	--	--	--	--	--
Pm13101g0020	ubiquitin-60S ribosomal protein L40-like [Rosa chinensis]	large subunit ribosomal protein L40e	http://www.genome.jp/dbget-bin/www_bget?ko:K02927	P0C224	607	4.4e-62	Ubiquitin-60S ribosomal protein L40 OS=Neurospora crassa (strain ATCC 24698 / 74-OR23-1A / CBS 708.71 / DSM 1257 / FGSC 987) OX=367110 GN=crp-79 PE=1 SV=2	PF14560//PF00240//PF01020	Ubiquitin-like domain//Ubiquitin family//Ribosomal L40e family	GO:0006412//GO:0042254	translation//ribosome biogenesis	GO:0003735//GO:0005515	structural constituent of ribosome//protein binding	GO:0005840	ribosome	KOG0003	Ubiquitin/60s ribosomal protein L40 fusion
Pm101663g0010	unknown [Picea sitchensis]	--	--	C7J4U3	172	5.2e-12	Dolichyl-diphosphooligosaccharide--protein glycosyltransferase subunit 4A OS=Oryza sativa subsp. japonica OX=39947 GN=OST4A PE=3 SV=1	--	--	--	--	--	--	--	--	--	--
Pm10432496g0010	unknown [Picea sitchensis]	--	--	Q9SRN0	193	5.1e-14	NDR1/HIN1-like protein 1 OS=Arabidopsis thaliana OX=3702 GN=NHL1 PE=2 SV=1	--	--	--	--	--	--	--	--	--	--
Pm49950g0010	eukaryotic translation initiation factor 5A [Picea abies]	translation initiation factor 5A	http://www.genome.jp/dbget-bin/www_bget?ko:K03263	Q9AXJ4	753	6.4e-79	Eukaryotic translation initiation factor 5A OS=Manihot esculenta OX=3983 PE=2 SV=2	PF01287	Eukaryotic elongation factor 5A hypusine, DNA-binding OB fold	GO:0045901//GO:0045905//GO:0006448//GO:0006452	positive regulation of translational elongation//positive regulation of translational termination//regulation of translational elongation//translational frameshifting	GO:0003723//GO:0003746//GO:0043022	RNA binding//translation elongation factor activity//ribosome binding	GO:0005840	ribosome	KOG3271	Translation initiation factor 5A (eIF-5A)
Pm489993g0020	nutrient reservoir, putative [Ricinus communis]	--	--	Q9SK09	146	1.7e-08	Vicilin-like seed storage protein At2g28490 OS=Arabidopsis thaliana OX=3702 GN=At2g28490 PE=2 SV=1	PF00190	Cupin	--	--	GO:0045735	nutrient reservoir activity	--	--	--	--
Pm6931g0010	caffeoyl CoA O-methyltransferase [Picea abies]	caffeoyl-CoA O-methyltransferase	http://www.genome.jp/dbget-bin/www_bget?ko:K00588	Q9ZTT5	1149	1.4e-124	Caffeoyl-CoA O-methyltransferase OS=Pinus taeda OX=3352 GN=CCOAOMT PE=2 SV=1	PF01596	O-methyltransferase	--	--	GO:0008171	O-methyltransferase activity	--	--	KOG1663	O-methyltransferase
Pm23219g0010	unknown [Picea sitchensis]	--	--	B4FUS3	562	9.5e-57	Cell number regulator 8 OS=Zea mays OX=4577 GN=CNR8 PE=2 SV=1	--	--	--	--	--	--	--	--	--	--
Pm137785g0010	unknown [Picea sitchensis]	lipopolysaccharide-induced tumor necrosis factor-alpha factor	http://www.genome.jp/dbget-bin/www_bget?ko:K19363	Q94CD4	488	3.5e-48	GSH-induced LITAF domain protein OS=Arabidopsis thaliana OX=3702 GN=GILP PE=1 SV=1	PF00301//PF03884//PF03185//PF13465	Rubredoxin//Domain of unknown function (DUF329)//Calcium-activated potassium channel, beta subunit//Zinc-finger double domain	GO:0006813	potassium ion transport	GO:0005506//GO:0008270//GO:0046872//GO:0015269	iron ion binding//zinc ion binding//metal ion binding//calcium-activated potassium channel activity	GO:0016020	membrane	--	--
Pm421644g0010	unknown [Picea sitchensis]	--	--	O65708	142	6e-08	Protein MODIFYING WALL LIGNIN-2 OS=Arabidopsis thaliana OX=3702 GN=MWL2 PE=2 SV=1	--	--	--	--	--	--	--	--	--	--
Pm223085g0010	17.5 kDa class I heat shock protein [Cajanus cajan]	HSP20 family protein	http://www.genome.jp/dbget-bin/www_bget?ko:K13993	P04794	271	2.8e-23	17.5 kDa class I heat shock protein OS=Glycine max OX=3847 GN=HSP17.5-E PE=3 SV=1	--	--	--	--	--	--	--	--	--	--
Pm98378g0010	unknown [Picea sitchensis]	--	--	Q9FE06	795	1.7e-83	Protein EXORDIUM-like 2 OS=Arabidopsis thaliana OX=3702 GN=EXL2 PE=2 SV=1	PF02689	Helicase	--	--	GO:0004386//GO:0005524	helicase activity//ATP binding	--	--	--	--
Pm717888g0010	late embryogenesis abundant protein [Picea glauca]	--	--	--	--	--	--	--	--	--	--	--	--	--	--	--	--
Pm79708g0010	Tubulin beta-2 chain [Triticum urartu]	tubulin beta	http://www.genome.jp/dbget-bin/www_bget?ko:K07375	P18026	1213	6.2e-132	Tubulin beta-2 chain OS=Zea mays OX=4577 GN=TUBB2 PE=2 SV=1	PF00091	Tubulin/FtsZ family, GTPase domain	--	--	GO:0003924	GTPase activity	--	--	--	--
Pm73384g0010	--	--	--	--	--	--	--	--	--	--	--	--	--	--	--	--	--
Pm38087g0010	unknown [Picea sitchensis]	S-adenosylmethionine synthetase	http://www.genome.jp/dbget-bin/www_bget?ko:K00789	A9NYY0	854	1.5e-90	S-adenosylmethionine synthase 2 OS=Picea sitchensis OX=3332 GN=METK2 PE=2 SV=1	PF02773	S-adenosylmethionine synthetase, C-terminal domain	GO:0006555//GO:0006556	methionine metabolic process//S-adenosylmethionine biosynthetic process	GO:0004478	methionine adenosyltransferase activity	--	--	KOG1506	S-adenosylmethionine synthetase
Pm10210517g0010	--	--	--	--	--	--	--	--	--	--	--	--	--	--	--	--	--
Pm34351g0010	unknown [Picea sitchensis]	heat shock 70kDa protein 1/8	http://www.genome.jp/dbget-bin/www_bget?ko:K03283	P26413	1441	2.6e-158	Heat shock 70 kDa protein OS=Glycine max OX=3847 GN=HSP70 PE=3 SV=1	PF10473//PF02782	Leucine-rich repeats of kinetochore protein Cenp-F/LEK1//FGGY family of carbohydrate kinases, C-terminal domain	GO:0005975	carbohydrate metabolic process	GO:0008134//GO:0045502//GO:0016773//GO:0042803	transcription factor binding//dynein binding//phosphotransferase activity, alcohol group as acceptor//protein homodimerization activity	GO:0030286//GO:0005667	dynein complex//transcription factor complex	--	--
Pm3650g0010	unknown [Picea sitchensis]	aquaporin PIP	http://www.genome.jp/dbget-bin/www_bget?ko:K09872	Q8LAA6	1281	7.8e-140	Probable aquaporin PIP1-5 OS=Arabidopsis thaliana OX=3702 GN=PIP1-5 PE=1 SV=2	PF00230	Major intrinsic protein	GO:0006810	transport	GO:0005215	transporter activity	GO:0016020	membrane	--	--
Pm183668g0010	unknown [Picea sitchensis]	--	--	Q40854	212	1.4e-16	Metallothionein-like protein EMB30 OS=Picea glauca OX=3330 GN=EMB30 PE=3 SV=1	PF02068//PF01439//PF04999	Plant PEC family metallothionein//Metallothionein//Cell division protein FtsL	GO:0007049//GO:0051301	cell cycle//cell division	GO:0046872//GO:0008270	metal ion binding//zinc ion binding	GO:0016021	integral component of membrane	--	--
Pm116011g0010	unknown [Picea sitchensis]	calreticulin	http://www.genome.jp/dbget-bin/www_bget?ko:K08057	P93508	1570	3e-173	Calreticulin OS=Ricinus communis OX=3988 PE=2 SV=1	PF05132//PF12143//PF09154//PF00262//PF01080//PF02724	RNA polymerase III RPC4//Protein of unknown function (DUF_B2219)//Domain of unknown function (DUF1939)//Calreticulin family//Presenilin//CDC45-like protein	GO:0055114//GO:0006570//GO:0006457//GO:0006118//GO:0006351//GO:0006144//GO:0006270//GO:0005975//GO:0006383//GO:0006206	oxidation-reduction process//tyrosine metabolic process//protein folding//obsolete electron transport//transcription, DNA-templated//purine nucleobase metabolic process//DNA replication initiation//carbohydrate metabolic process//transcription from RNA polymerase III promoter//pyrimidine nucleobase metabolic process	GO:0003899//GO:0004190//GO:0051082//GO:0005509//GO:0004553//GO:0004097//GO:0003677	DNA-directed RNA polymerase activity//aspartic-type endopeptidase activity//unfolded protein binding//calcium ion binding//hydrolase activity, hydrolyzing O-glycosyl compounds//catechol oxidase activity//DNA binding	GO:0005730//GO:0005666//GO:0016021//GO:0005783	nucleolus//DNA-directed RNA polymerase III complex//integral component of membrane//endoplasmic reticulum	KOG0674	Calreticulin
Pm10435401g0020	unknown [Picea sitchensis]	--	--	--	--	--	--	--	--	--	--	--	--	--	--	--	--
Pm36839g0020	unknown [Picea sitchensis]	RNA-binding protein Musashi	http://www.genome.jp/dbget-bin/www_bget?ko:K14411	Q8W034	317	4.4e-28	Heterogeneous nuclear ribonucleoprotein 1 OS=Arabidopsis thaliana OX=3702 GN=RNP1 PE=1 SV=1	PF00076//PF16367	RNA recognition motif. (a.k.a. RRM, RBD, or RNP domain)//RNA recognition motif	--	--	GO:0003676	nucleic acid binding	--	--	KOG4205	RNA-binding protein musashi/mRNA cleavage and polyadenylation factor I complex, subunit HRP1
Pm63321g0020	hypothetical protein 0_16653_02, partial [Pinus taeda]	--	--	Q942D4	202	2.5e-15	BURP domain-containing protein 3 OS=Oryza sativa subsp. japonica OX=39947 GN=BURP3 PE=2 SV=1	--	--	--	--	--	--	--	--	--	--
Pm10432535g0010	unknown [Picea sitchensis]	translation initiation factor 4A	http://www.genome.jp/dbget-bin/www_bget?ko:K03257	P35683	1572	1.7e-173	Eukaryotic initiation factor 4A-1 OS=Oryza sativa subsp. japonica OX=39947 GN=Os06g0701100 PE=2 SV=2	PF00270//PF04851	DEAD/DEAH box helicase//Type III restriction enzyme, res subunit	--	--	GO:0003677//GO:0016787//GO:0003676//GO:0005524	DNA binding//hydrolase activity//nucleic acid binding//ATP binding	--	--	KOG0327	Translation initiation factor 4F, helicase subunit (eIF-4A) and related helicases
Pm10433299g0030	hypothetical protein CDL15_Pgr022785 [Punica granatum]	DnaJ homolog subfamily A member 2	http://www.genome.jp/dbget-bin/www_bget?ko:K09503	Q04960	968	1.2e-103	DnaJ protein homolog OS=Cucumis sativus OX=3659 GN=DNAJ1 PE=2 SV=1	PF16685//PF01155//PF00684//PF04869	zinc RING finger of MSL2//Hydrogenase/urease nickel incorporation, metallochaperone, hypA//DnaJ central domain//Uso1 / p115 like vesicle tethering protein, head region	GO:0048280//GO:0006464//GO:0006886	vesicle fusion with Golgi apparatus//cellular protein modification process//intracellular protein transport	GO:0051082//GO:0061630//GO:0016151//GO:0031072	unfolded protein binding//ubiquitin protein ligase activity//nickel cation binding//heat shock protein binding	GO:0005737//GO:0000139	cytoplasm//Golgi membrane	KOG0712	Molecular chaperone (DnaJ superfamily)
Pm126887g0010	unknown [Picea sitchensis]	--	--	Q852K5	403	4.2e-38	Zinc finger A20 and AN1 domain-containing stress-associated protein 6 OS=Oryza sativa subsp. japonica OX=39947 GN=SAP6 PE=2 SV=1	PF01754//PF01428	A20-like zinc finger//AN1-like Zinc finger	--	--	GO:0003677//GO:0008270	DNA binding//zinc ion binding	--	--	KOG3173	Predicted Zn-finger protein
Pm20425g0010	unknown [Picea sitchensis]	--	--	C0LGF4	282	4.6e-24	LRR receptor-like serine/threonine-protein kinase FEI 1 OS=Arabidopsis thaliana OX=3702 GN=FEI1 PE=1 SV=1	PF06372	Gemin6 protein	GO:0000245	spliceosomal complex assembly	--	--	GO:0005634	nucleus	--	--
Pm947959g0010	hypothetical protein 2_835_02, partial [Pinus taeda]	tubulin beta	http://www.genome.jp/dbget-bin/www_bget?ko:K07375	P18026	404	1.2e-38	Tubulin beta-2 chain OS=Zea mays OX=4577 GN=TUBB2 PE=2 SV=1	--	--	--	--	--	--	--	--	--	--
Pm10432972g0030	unknown [Picea sitchensis]	F-type H+-transporting ATPase subunit delta	http://www.genome.jp/dbget-bin/www_bget?ko:K02134	Q40089	469	3.9e-46	ATP synthase subunit delta', mitochondrial OS=Ipomoea batatas OX=4120 PE=1 SV=1	PF02823	ATP synthase, Delta/Epsilon chain, beta-sandwich domain	GO:0015992//GO:0006119//GO:0015986	proton transport//oxidative phosphorylation//ATP synthesis coupled proton transport	GO:0046961//GO:0046933	proton-transporting ATPase activity, rotational mechanism//proton-transporting ATP synthase activity, rotational mechanism	GO:0045259//GO:0045261	proton-transporting ATP synthase complex//proton-transporting ATP synthase complex, catalytic core F(1)	KOG1758	Mitochondrial F1F0-ATP synthase, subunit delta/ATP16
Pm10429995g0010	unknown [Picea sitchensis]	F-type H+-transporting ATPase subunit g	http://www.genome.jp/dbget-bin/www_bget?ko:K02140	--	--	--	--	PF04718	Mitochondrial ATP synthase g subunit	GO:0015992//GO:0015986	proton transport//ATP synthesis coupled proton transport	GO:0015078	hydrogen ion transmembrane transporter activity	GO:0000276	mitochondrial proton-transporting ATP synthase complex, coupling factor F(o)	--	--
Pm10434396g0010	unknown [Picea sitchensis]	--	--	--	--	--	--	--	--	--	--	--	--	--	--	--	--
Pm23620g0030	--	--	--	--	--	--	--	--	--	--	--	--	--	--	--	--	--
Pm95754g0010	unknown [Picea sitchensis]	--	--	--	--	--	--	PF04689//PF02417	DNA binding protein S1FA//Chromate transporter	GO:0015703//GO:0006355	chromate transport//regulation of transcription, DNA-templated	GO:0003677//GO:0015109	DNA binding//chromate transmembrane transporter activity	GO:0005634	nucleus	--	--
Pm60383g0010	unknown [Picea sitchensis]	--	--	A2ZBV1	128	1.8e-06	Abscisic stress-ripening protein 5 OS=Oryza sativa subsp. indica OX=39946 GN=ASR5 PE=2 SV=1	PF02496	ABA/WDS induced protein	GO:0006950	response to stress	--	--	--	--	--	--
Pm10435764g0010	unknown [Picea sitchensis]	--	--	Q9MA41	812	1.8e-85	Chitinase-like protein 1 OS=Arabidopsis thaliana OX=3702 GN=CTL1 PE=1 SV=1	PF00182	Chitinase class I	GO:0016998//GO:0006032	cell wall macromolecule catabolic process//chitin catabolic process	GO:0004568	chitinase activity	--	--	--	--
Pm25569g0020	hypothetical protein HannXRQ_Chr17g0562961 [Helianthus annuus]	--	--	--	--	--	--	--	--	--	--	--	--	--	--	--	--
Pm10435723g0010	unknown [Picea sitchensis]	2-methylene-furan-3-one reductase	http://www.genome.jp/dbget-bin/www_bget?ko:K18980	K4BW79	554	1.3e-55	2-methylene-furan-3-one reductase OS=Solanum lycopersicum OX=4081 GN=EO PE=1 SV=1	PF08240//PF00107	Alcohol dehydrogenase GroES-like domain//Zinc-binding dehydrogenase	GO:0055114	oxidation-reduction process	--	--	--	--	KOG1198	Zinc-binding oxidoreductase
Pm21240g0010	unknown [Picea sitchensis]	--	--	O49816	162	1.4e-10	Late embryogenesis abundant protein 1 OS=Cicer arietinum OX=3827 PE=2 SV=1	PF09030	Creb binding	GO:0016573//GO:0042967//GO:0006355	histone acetylation//acyl-carrier-protein biosynthetic process//regulation of transcription, DNA-templated	GO:0003713//GO:0004402	transcription coactivator activity//histone acetyltransferase activity	GO:0005667//GO:0005634//GO:0000123	transcription factor complex//nucleus//histone acetyltransferase complex	KOG4744	Uncharacterized conserved protein
Pm11179g0010	unknown [Picea sitchensis]	F-type H+-transporting ATPase subunit beta	http://www.genome.jp/dbget-bin/www_bget?ko:K02133	P17614	2066	1.2e-230	ATP synthase subunit beta, mitochondrial OS=Nicotiana plumbaginifolia OX=4092 GN=ATPB PE=1 SV=1	PF00306//PF00005//PF04851//PF00004//PF11421//PF00931//PF02874//PF00006	ATP synthase alpha/beta chain, C terminal domain//ABC transporter//Type III restriction enzyme, res subunit//ATPase family associated with various cellular activities (AAA)//ATP synthase F1 beta subunit//NB-ARC domain//ATP synthase alpha/beta family, beta-barrel domain//ATP synthase alpha/beta family, nucleotide-binding domain	GO:0006754//GO:0015991//GO:0046034//GO:0015992	ATP biosynthetic process//ATP hydrolysis coupled proton transport//ATP metabolic process//proton transport	GO:0016820//GO:0003677//GO:0016887//GO:0016787//GO:0043531//GO:0005524	hydrolase activity, acting on acid anhydrides, catalyzing transmembrane movement of substances//DNA binding//ATPase activity//hydrolase activity//ADP binding//ATP binding	GO:0000275//GO:0033178	mitochondrial proton-transporting ATP synthase complex, catalytic core F(1)//proton-transporting two-sector ATPase complex, catalytic domain	KOG1350	F0F1-type ATP synthase, beta subunit
Pm6117252g0010	--	--	--	--	--	--	--	--	--	--	--	--	--	--	--	--	--
Pm10435699g0020	ubiquitin-40S ribosomal protein S27a isoform X3 [Rosa chinensis]	small subunit ribosomal protein S27Ae	http://www.genome.jp/dbget-bin/www_bget?ko:K02977	P0CH32	380	1.1e-35	Polyubiquitin 4 OS=Arabidopsis thaliana OX=3702 GN=UBQ4 PE=3 SV=1	PF01599//PF00240//PF14560	Ribosomal protein S27a//Ubiquitin family//Ubiquitin-like domain	GO:0006412//GO:0042254	translation//ribosome biogenesis	GO:0005515//GO:0003735	protein binding//structural constituent of ribosome	GO:0005840	ribosome	KOG0004	Ubiquitin/40S ribosomal protein S27a fusion
Pm10427390g0020	unknown [Picea sitchensis]	--	--	Q8LGG8	137	7.1e-08	Universal stress protein A-like protein OS=Arabidopsis thaliana OX=3702 GN=At3g01520 PE=1 SV=2	PF00582//PF08218	Universal stress protein family//Citrate lyase ligase C-terminal domain	GO:0006950	response to stress	GO:0008771	[citrate (pro-3S)-lyase] ligase activity	--	--	--	--
Pm91885g0010	unknown [Picea sitchensis]	protein SPIRAL1 and related proteins	http://www.genome.jp/dbget-bin/www_bget?ko:K18635	Q8LGD1	168	2.7e-11	Protein SPIRAL1-like 5 OS=Arabidopsis thaliana OX=3702 GN=SP1L5 PE=2 SV=1	--	--	--	--	--	--	--	--	--	--
Pm10436322g0010	unknown [Picea sitchensis]	acetyl-CoA acyltransferase 1	http://www.genome.jp/dbget-bin/www_bget?ko:K07513	Q56WD9	981	4.6e-105	3-ketoacyl-CoA thiolase 2, peroxisomal OS=Arabidopsis thaliana OX=3702 GN=PED1 PE=1 SV=2	PF02803//PF00108//PF08541	Thiolase, C-terminal domain//Thiolase, N-terminal domain//3-Oxoacyl-[acyl-carrier-protein (ACP)] synthase III C terminal	GO:0008610//GO:0008152	lipid biosynthetic process//metabolic process	GO:0016747	transferase activity, transferring acyl groups other than amino-acyl groups	--	--	KOG1389	3-oxoacyl CoA thiolase
Pm14427g0010	polyubiquitin-like [Rosa chinensis]	ubiquitin C	http://www.genome.jp/dbget-bin/www_bget?ko:K08770	P0CH33	1009	1.8e-108	Polyubiquitin 11 OS=Arabidopsis thaliana OX=3702 GN=UBQ11 PE=2 SV=1	PF00240//PF14560//PF04452	Ubiquitin family//Ubiquitin-like domain//RNA methyltransferase	GO:0006364	rRNA processing	GO:0008168//GO:0005515	methyltransferase activity//protein binding	--	--	KOG0001	Ubiquitin and ubiquitin-like proteins
Pm14292g0010	Leucine-rich repeat, typical subtype [Corchorus capsularis]	--	--	Q6NQP4	814	7.3e-86	Leucine-rich repeat protein 2 OS=Arabidopsis thaliana OX=3702 GN=LRR2 PE=2 SV=1	PF00560//PF13855	Leucine Rich Repeat//Leucine rich repeat	--	--	GO:0005515	protein binding	--	--	--	--
Pm772570g0010	unknown [Picea sitchensis]	--	--	--	--	--	--	--	--	--	--	--	--	--	--	--	--
Pm10433318g0010	unknown [Picea sitchensis]	large subunit ribosomal protein L29e	http://www.genome.jp/dbget-bin/www_bget?ko:K02905	Q84WM0	171	8.5e-12	60S ribosomal protein L29-2 OS=Arabidopsis thaliana OX=3702 GN=RPL29B PE=3 SV=2	PF02346//PF01779	Chordopoxvirus multifunctional envelope protein A27//Ribosomal L29e protein family	GO:0042254//GO:0006412//GO:0019064	ribosome biogenesis//translation//fusion of virus membrane with host plasma membrane	GO:0003735	structural constituent of ribosome	GO:0005840//GO:0005622//GO:0019031	ribosome//intracellular//viral envelope	KOG3504	60S ribosomal protein L29
Pm11357g0010	PREDICTED: serine hydroxymethyltransferase 4 [Nelumbo nucifera]	glycine hydroxymethyltransferase	http://www.genome.jp/dbget-bin/www_bget?ko:K00600	O23254	2066	1.1e-230	Serine hydroxymethyltransferase 4 OS=Arabidopsis thaliana OX=3702 GN=SHM4 PE=1 SV=1	PF00464	Serine hydroxymethyltransferase	--	--	GO:0016740	transferase activity	--	--	KOG2467	Glycine/serine hydroxymethyltransferase
Pm63321g0010	unknown [Picea sitchensis]	--	--	Q08298	380	2.4e-35	BURP domain protein RD22 OS=Arabidopsis thaliana OX=3702 GN=RD22 PE=2 SV=1	--	--	--	--	--	--	--	--	--	--
Pm10428574g0020	unknown [Picea sitchensis]	fructokinase	http://www.genome.jp/dbget-bin/www_bget?ko:K00847	Q9C524	292	9.7e-26	Probable fructokinase-6, chloroplastic OS=Arabidopsis thaliana OX=3702 GN=At1g66430 PE=2 SV=1	--	--	--	--	--	--	--	--	--	--
Pm10435945g0010	unknown [Picea sitchensis]	Ras-related protein Rab-5C	http://www.genome.jp/dbget-bin/www_bget?ko:K07889	P31583	683	9.9e-71	Ras-related protein RHN1 OS=Nicotiana plumbaginifolia OX=4092 GN=RHN1 PE=2 SV=1	PF00071//PF04670//PF00025//PF08477//PF07728//PF02367//PF03193//PF01926	Ras family//Gtr1/RagA G protein conserved region//ADP-ribosylation factor family//Ras of Complex, Roc, domain of DAPkinase//AAA domain (dynein-related subfamily)//Threonylcarbamoyl adenosine biosynthesis protein TsaE//Protein of unknown function, DUF258//50S ribosome-binding GTPase	GO:0007264//GO:0002949	small GTPase mediated signal transduction//tRNA threonylcarbamoyladenosine modification	GO:0005525//GO:0005524//GO:0016887//GO:0003924	GTP binding//ATP binding//ATPase activity//GTPase activity	--	--	KOG0092	GTPase Rab5/YPT51 and related small G protein superfamily GTPases
Pm9129425g0010	polyubiquitin-like [Durio zibethinus]	large subunit ribosomal protein L40e	http://www.genome.jp/dbget-bin/www_bget?ko:K02927	P0CH27	444	2.7e-43	Ubiquitin-60S ribosomal protein L40 OS=Trypanosoma cruzi OX=5693 PE=2 SV=1	PF14560//PF00240//PF01020	Ubiquitin-like domain//Ubiquitin family//Ribosomal L40e family	GO:0006412//GO:0042254	translation//ribosome biogenesis	GO:0005515//GO:0003735	protein binding//structural constituent of ribosome	GO:0005840	ribosome	--	--
Pm70859g0010	unknown [Picea sitchensis]	--	--	Q40854	154	9e-10	Metallothionein-like protein EMB30 OS=Picea glauca OX=3330 GN=EMB30 PE=3 SV=1	PF07359//PF01439	Liver-expressed antimicrobial peptide 2 precursor (LEAP-2)//Metallothionein	GO:0042742	defense response to bacterium	GO:0046872	metal ion binding	--	--	--	--
Pm8872g0010	proline-rich-like protein [Asparagus officinalis]	--	--	Q00451	226	1.2e-17	36.4 kDa proline-rich protein OS=Solanum lycopersicum OX=4081 GN=TPRP-F1 PE=2 SV=1	--	--	--	--	--	--	--	--	--	--
Pm62101g0010	unknown [Picea sitchensis]	14-3-3 protein epsilon	http://www.genome.jp/dbget-bin/www_bget?ko:K06630	P93212	1035	2.1e-111	14-3-3 protein 7 OS=Solanum lycopersicum OX=4081 GN=TFT7 PE=2 SV=2	--	--	--	--	--	--	--	--	KOG0841	Multifunctional chaperone (14-3-3 family)
Pm408628g0010	--	--	--	--	--	--	--	PF00642	Zinc finger C-x8-C-x5-C-x3-H type (and similar)	--	--	GO:0046872	metal ion binding	--	--	--	--
Pm69620g0010	PREDICTED: eukaryotic peptide chain release factor subunit 1-3 [Nelumbo nucifera]	peptide chain release factor subunit 1	http://www.genome.jp/dbget-bin/www_bget?ko:K03265	P35614	1986	1.9e-221	Eukaryotic peptide chain release factor subunit 1-3 OS=Arabidopsis thaliana OX=3702 GN=ERF1-3 PE=1 SV=1	--	--	--	--	--	--	--	--	KOG0688	Peptide chain release factor 1 (eRF1)
Pm102091g0010	unknown [Picea sitchensis]	splicing factor, arginine/serine-rich 7	http://www.genome.jp/dbget-bin/www_bget?ko:K12896	Q8VYA5	457	2.4e-44	Serine/arginine-rich splicing factor RS2Z33 OS=Arabidopsis thaliana OX=3702 GN=RS2Z33 PE=1 SV=1	PF07238//PF00098//PF00076	PilZ domain//Zinc knuckle//RNA recognition motif. (a.k.a. RRM, RBD, or RNP domain)	--	--	GO:0003676//GO:0035438//GO:0008270	nucleic acid binding//cyclic-di-GMP binding//zinc ion binding	--	--	--	--
Pm18584g0010	unknown [Picea sitchensis]	--	--	Q3T0K8	255	3.9e-21	ER membrane protein complex subunit 4 OS=Bos taurus OX=9913 GN=EMC4 PE=2 SV=1	--	--	--	--	--	--	--	--	KOG3318	Predicted membrane protein
Pm99511g0010	unknown [Picea sitchensis]	--	--	Q6Z4N4	431	2.8e-41	Ricin B-like lectin R40G3 OS=Oryza sativa subsp. japonica OX=39947 GN=R40G3 PE=2 SV=1	--	--	--	--	--	--	--	--	--	--
Pm726207g0010	unknown [Picea sitchensis]	--	--	Q9MA41	835	4.2e-88	Chitinase-like protein 1 OS=Arabidopsis thaliana OX=3702 GN=CTL1 PE=1 SV=1	PF00182	Chitinase class I	GO:0016998//GO:0006032	cell wall macromolecule catabolic process//chitin catabolic process	GO:0004568	chitinase activity	--	--	--	--
Pm10434574g0010	CL14-3-3d [Cunninghamia lanceolata]	14-3-3 protein epsilon	http://www.genome.jp/dbget-bin/www_bget?ko:K06630	Q96453	1063	1.2e-114	14-3-3-like protein D OS=Glycine max OX=3847 GN=GF14D PE=2 SV=1	PF00901	Orbivirus outer capsid protein VP5	--	--	GO:0005198	structural molecule activity	GO:0019028	viral capsid	KOG0841	Multifunctional chaperone (14-3-3 family)
Pm15196g0010	GDSL esterase..lipase [Dendrobium catenatum]	--	--	Q9SVU5	941	2.3e-100	GDSL esterase/lipase At4g28780 OS=Arabidopsis thaliana OX=3702 GN=At4g28780 PE=2 SV=1	PF00657	GDSL-like Lipase/Acylhydrolase	--	--	GO:0016788	hydrolase activity, acting on ester bonds	--	--	--	--
Pm68171g0010	unknown [Picea sitchensis]	--	--	Q40854	252	4.3e-21	Metallothionein-like protein EMB30 OS=Picea glauca OX=3330 GN=EMB30 PE=3 SV=1	--	--	--	--	--	--	--	--	--	--
Pm15847g0010	low temprature induced-like protein [Picea sitchensis]	--	--	Q0DKW8	212	1.4e-16	Hydrophobic protein LTI6B OS=Oryza sativa subsp. japonica OX=39947 GN=LTI6B PE=2 SV=1	PF01679	Proteolipid membrane potential modulator	--	--	--	--	GO:0016021	integral component of membrane	KOG1773	Stress responsive protein
Pm10433531g0010	unknown [Picea sitchensis]	pyrophosphate--fructose-6-phosphate 1-phosphotransferase	http://www.genome.jp/dbget-bin/www_bget?ko:K00895	Q41141	229	2.3e-18	Pyrophosphate--fructose 6-phosphate 1-phosphotransferase subunit beta OS=Ricinus communis OX=3988 GN=PFP-BETA PE=3 SV=1	--	--	--	--	--	--	--	--	--	--
Pm118702g0010	trans-cinnamate 4-hydroxylase [Pinus taeda]	trans-cinnamate 4-monooxygenase	http://www.genome.jp/dbget-bin/www_bget?ko:K00487	P48522	2049	1.2e-228	Trans-cinnamate 4-monooxygenase OS=Catharanthus roseus OX=4058 GN=CYP73A4 PE=2 SV=1	PF00067	Cytochrome P450	GO:0055114	oxidation-reduction process	GO:0016705//GO:0020037//GO:0005506	oxidoreductase activity, acting on paired donors, with incorporation or reduction of molecular oxygen//heme binding//iron ion binding	--	--	--	--
Pm9879065g0010	low temprature induced-like protein [Picea sitchensis]	--	--	Q0DKW8	212	1.2e-16	Hydrophobic protein LTI6B OS=Oryza sativa subsp. japonica OX=39947 GN=LTI6B PE=2 SV=1	PF01679	Proteolipid membrane potential modulator	--	--	--	--	GO:0016021	integral component of membrane	KOG1773	Stress responsive protein
Pm102643g0010	unknown [Picea sitchensis]	peptide-methionine (S)-S-oxide reductase	http://www.genome.jp/dbget-bin/www_bget?ko:K07304	Q9SEC2	687	3.3e-71	Peptide methionine sulfoxide reductase OS=Lactuca sativa OX=4236 PE=2 SV=1	PF01625//PF04857	Peptide methionine sulfoxide reductase//CAF1 family ribonuclease	GO:0006464//GO:0055114	cellular protein modification process//oxidation-reduction process	GO:0008113	peptide-methionine (S)-S-oxide reductase activity	GO:0005634	nucleus	KOG1635	Peptide methionine sulfoxide reductase
Pm10431151g0010	unknown [Picea sitchensis]	2-methylene-furan-3-one reductase	http://www.genome.jp/dbget-bin/www_bget?ko:K18980	O23939	289	4.5e-25	2-methylene-furan-3-one reductase OS=Fragaria vesca OX=57918 GN=EO PE=2 SV=2	PF00107	Zinc-binding dehydrogenase	GO:0055114	oxidation-reduction process	--	--	--	--	KOG1198	Zinc-binding oxidoreductase
Pm10435473g0040	unknown [Picea sitchensis]	HSP20 family protein	http://www.genome.jp/dbget-bin/www_bget?ko:K13993	P27397	291	2.8e-25	18.0 kDa class I heat shock protein OS=Daucus carota OX=4039 PE=3 SV=1	PF02322	Cytochrome bd terminal oxidase subunit II	GO:0055114	oxidation-reduction process	--	--	GO:0016020	membrane	--	--
Pm10428574g0010	unknown [Picea sitchensis]	--	--	--	--	--	--	--	--	--	--	--	--	--	--	--	--
Pm10436996g0010	unknown [Picea sitchensis]	20S proteasome subunit beta 2	http://www.genome.jp/dbget-bin/www_bget?ko:K02739	Q7DLS1	1201	1.4e-130	Proteasome subunit beta type-7-B OS=Arabidopsis thaliana OX=3702 GN=PBB2 PE=1 SV=2	PF00227	Proteasome subunit	GO:0051603	proteolysis involved in cellular protein catabolic process	GO:0004298	threonine-type endopeptidase activity	GO:0005839	proteasome core complex	KOG0173	20S proteasome, regulatory subunit beta type PSMB7/PSMB10/PUP1
Pm202753g0010	cytochrome P450 [Cynara cardunculus var. scolymus]	trans-cinnamate 4-monooxygenase	http://www.genome.jp/dbget-bin/www_bget?ko:K00487	P48522	1038	9.7e-112	Trans-cinnamate 4-monooxygenase OS=Catharanthus roseus OX=4058 GN=CYP73A4 PE=2 SV=1	PF00067//PF09810	Cytochrome P450//Exonuclease V - a 5' deoxyribonuclease	GO:0006308//GO:0055114	DNA catabolic process//oxidation-reduction process	GO:0016705//GO:0020037//GO:0005506//GO:0045145	oxidoreductase activity, acting on paired donors, with incorporation or reduction of molecular oxygen//heme binding//iron ion binding//single-stranded DNA 5'-3' exodeoxyribonuclease activity	--	--	--	--
Pm50020g0010	unknown [Picea sitchensis]	acetyl-CoA acyltransferase 1	http://www.genome.jp/dbget-bin/www_bget?ko:K07513	Q56WD9	390	5.6e-37	3-ketoacyl-CoA thiolase 2, peroxisomal OS=Arabidopsis thaliana OX=3702 GN=PED1 PE=1 SV=2	PF00108	Thiolase, N-terminal domain	GO:0008152	metabolic process	GO:0016747	transferase activity, transferring acyl groups other than amino-acyl groups	--	--	KOG1389	3-oxoacyl CoA thiolase
Pm3844g0010	unknown [Picea sitchensis]	La-related protein 7	http://www.genome.jp/dbget-bin/www_bget?ko:K15191	O80567	639	3.1e-65	La-related protein 6B OS=Arabidopsis thaliana OX=3702 GN=LARP6B PE=1 SV=2	PF00076	RNA recognition motif. (a.k.a. RRM, RBD, or RNP domain)	--	--	GO:0003676	nucleic acid binding	--	--	KOG1855	Predicted RNA-binding protein
Pm6668g0010	--	--	--	--	--	--	--	--	--	--	--	--	--	--	--	--	--
Pm174759g0010	uncharacterized protein LOC112346927 [Selaginella moellendorffii]	--	--	O07622	194	3.9e-14	Putative Rieske 2Fe-2S iron-sulfur protein YhfW OS=Bacillus subtilis (strain 168) OX=224308 GN=yhfW PE=3 SV=1	PF00355	Rieske [2Fe-2S] domain	GO:0055114	oxidation-reduction process	GO:0016491//GO:0051537	oxidoreductase activity//2 iron, 2 sulfur cluster binding	--	--	--	--
Pm10433483g0010	heat shock 70 kDa protein [Sesamum indicum]	heat shock 70kDa protein 1/8	http://www.genome.jp/dbget-bin/www_bget?ko:K03283	P26413	746	4.8e-78	Heat shock 70 kDa protein OS=Glycine max OX=3847 GN=HSP70 PE=3 SV=1	PF07817	GLE1-like protein	GO:0016973	poly(A)+ mRNA export from nucleus	--	--	GO:0005643	nuclear pore	KOG0101	Molecular chaperones HSP70/HSC70, HSP70 superfamily
Pm66144g0010	unknown [Picea sitchensis]	calmodulin	http://www.genome.jp/dbget-bin/www_bget?ko:K02183	P27161	745	5.1e-78	Calmodulin OS=Solanum lycopersicum OX=4081 GN=CALM1 PE=2 SV=2	PF13833//PF02563//PF03874//PF10591//PF13202//PF00036//PF12763//PF13405//PF13499	EF-hand domain pair//Polysaccharide biosynthesis/export protein//RNA polymerase Rpb4//Secreted protein acidic and rich in cysteine Ca binding region//EF hand//EF hand//Cytoskeletal-regulatory complex EF hand//EF-hand domain//EF-hand domain pair	GO:0015774//GO:0007165//GO:0006351//GO:0006206//GO:0006144	polysaccharide transport//signal transduction//transcription, DNA-templated//pyrimidine nucleobase metabolic process//purine nucleobase metabolic process	GO:0005515//GO:0003899//GO:0005509//GO:0015159	protein binding//DNA-directed RNA polymerase activity//calcium ion binding//polysaccharide transmembrane transporter activity	GO:0016020//GO:0005730//GO:0005578	membrane//nucleolus//proteinaceous extracellular matrix	KOG0027	Calmodulin and related proteins (EF-Hand superfamily)
Pm24774g0010	unknown [Picea sitchensis]	HSP20 family protein	http://www.genome.jp/dbget-bin/www_bget?ko:K13993	P30221	537	6.8e-54	17.8 kDa class I heat shock protein OS=Solanum lycopersicum OX=4081 PE=2 SV=1	--	--	--	--	--	--	--	--	--	--
Pm10427170g0020	sucrose synthase, partial [Pseudotsuga menziesii]	sucrose synthase	http://www.genome.jp/dbget-bin/www_bget?ko:K00695	Q10LP5	213	1.2e-16	Sucrose synthase 4 OS=Oryza sativa subsp. japonica OX=39947 GN=SUS4 PE=2 SV=1	--	--	--	--	--	--	--	--	--	--
Pm10428353g0020	unknown [Picea sitchensis]	solute carrier family 35, member E1	http://www.genome.jp/dbget-bin/www_bget?ko:K15283	Q9ZSR7	1412	6.3e-155	Triose phosphate/phosphate translocator TPT, chloroplastic OS=Arabidopsis thaliana OX=3702 GN=TPT PE=1 SV=1	PF00892	EamA-like transporter family	--	--	--	--	GO:0016020//GO:0016021	membrane//integral component of membrane	KOG1441	Glucose-6-phosphate/phosphate and phosphoenolpyruvate/phosphate antiporter
Pm10430182g0010	unknown [Picea sitchensis]	large subunit ribosomal protein L17e	http://www.genome.jp/dbget-bin/www_bget?ko:K02880	Q93VI3	695	3.9e-72	60S ribosomal protein L17-1 OS=Arabidopsis thaliana OX=3702 GN=RPL17A PE=2 SV=1	PF00237	Ribosomal protein L22p/L17e	GO:0006412//GO:0042254	translation//ribosome biogenesis	GO:0003735	structural constituent of ribosome	GO:0005840	ribosome	KOG3353	60S ribosomal protein L22
Pm10428611g0010	bifunctional UDP-glucose 4-epimerase and UDP-xylose 4-epimerase 1 [Quercus suber]	UDP-glucose 4-epimerase	http://www.genome.jp/dbget-bin/www_bget?ko:K01784	B0M3E8	1463	6.7e-161	Bifunctional UDP-glucose 4-epimerase and UDP-xylose 4-epimerase 1 OS=Pisum sativum OX=3888 GN=UGE1 PE=1 SV=2	PF02254//PF01370//PF01073//PF02737//PF00106	TrkA-N domain//NAD dependent epimerase/dehydratase family//3-beta hydroxysteroid dehydrogenase/isomerase family//3-hydroxyacyl-CoA dehydrogenase, NAD binding domain//short chain dehydrogenase	GO:0006631//GO:0006568//GO:0008209//GO:0006550//GO:0006633//GO:0008207//GO:0018874//GO:0006574//GO:0006694//GO:0008210//GO:0055114//GO:0006552//GO:0008152//GO:0006813//GO:0006554	fatty acid metabolic process//tryptophan metabolic process//androgen metabolic process//isoleucine catabolic process//fatty acid biosynthetic process//C21-steroid hormone metabolic process//benzoate metabolic process//valine catabolic process//steroid biosynthetic process//estrogen metabolic process//oxidation-reduction process//leucine catabolic process//metabolic process//potassium ion transpor…	GO:0003857//GO:0003824//GO:0050662//GO:0003854//GO:0016616//GO:0016491	3-hydroxyacyl-CoA dehydrogenase activity//catalytic activity//coenzyme binding//3-beta-hydroxy-delta5-steroid dehydrogenase activity//oxidoreductase activity, acting on the CH-OH group of donors, NAD or NADP as acceptor//oxidoreductase activity	--	--	KOG1371	UDP-glucose 4-epimerase/UDP-sulfoquinovose synthase
Pm158372g0010	unknown [Picea sitchensis]	--	--	--	--	--	--	--	--	--	--	--	--	--	--	--	--
Pm10433058g0020	60S acidic ribosomal protein P0-like [Physcomitrella patens]	large subunit ribosomal protein LP0	http://www.genome.jp/dbget-bin/www_bget?ko:K02941	P50346	1088	1.8e-117	60S acidic ribosomal protein P0 OS=Glycine max OX=3847 PE=2 SV=1	PF00466	Ribosomal protein L10	GO:0042254	ribosome biogenesis	--	--	GO:0005622	intracellular	KOG0815	60S acidic ribosomal protein P0
Pm110317g0010	dirigent-like protein pDIR7 [Picea glauca]	--	--	Q84TH6	456	2.1e-44	Dirigent protein 23 OS=Arabidopsis thaliana OX=3702 GN=DIR23 PE=2 SV=1	--	--	--	--	--	--	--	--	--	--
Pm27783g0010	unknown [Picea sitchensis]	protein transport protein SEC61 subunit gamma and related proteins	http://www.genome.jp/dbget-bin/www_bget?ko:K07342	P0DI74	188	1.2e-13	Protein transport protein Sec61 subunit gamma-1 OS=Arabidopsis thaliana OX=3702 GN=SEC61G1 PE=1 SV=1	PF00584	SecE/Sec61-gamma subunits of protein translocation complex	GO:0006605//GO:0006886	protein targeting//intracellular protein transport	--	--	GO:0016020	membrane	KOG3498	Preprotein translocase, gamma subunit
Pm10431018g0010	unknown [Picea sitchensis]	--	--	Q8LGG8	154	1.2e-09	Universal stress protein A-like protein OS=Arabidopsis thaliana OX=3702 GN=At3g01520 PE=1 SV=2	PF00582	Universal stress protein family	GO:0006950	response to stress	--	--	--	--	--	--
Pm10428408g0010	unknown [Picea sitchensis]	--	--	P30570	167	3.7e-11	EC protein III OS=Triticum aestivum OX=4565 PE=2 SV=2	PF00131//PF01439//PF02068	Metallothionein//Metallothionein//Plant PEC family metallothionein	--	--	GO:0046872//GO:0008270	metal ion binding//zinc ion binding	--	--	--	--
Pm10433454g0020	unknown [Picea sitchensis]	adenosylhomocysteinase	http://www.genome.jp/dbget-bin/www_bget?ko:K01251	P68173	2181	4.9e-244	Adenosylhomocysteinase OS=Nicotiana tabacum OX=4097 GN=SAHH PE=2 SV=1	PF08177//PF02882//PF05221//PF13241//PF02254//PF02826	Small acid-soluble spore protein N family//Tetrahydrofolate dehydrogenase/cyclohydrolase, NAD(P)-binding domain//S-adenosyl-L-homocysteine hydrolase//Putative NAD(P)-binding//TrkA-N domain//D-isomer specific 2-hydroxyacid dehydrogenase, NAD binding domain	GO:0006779//GO:0009396//GO:0006813//GO:0019354//GO:0046487//GO:0055114//GO:0030436//GO:0006730//GO:0006555	porphyrin-containing compound biosynthetic process//folic acid-containing compound biosynthetic process//potassium ion transport//siroheme biosynthetic process//glyoxylate metabolic process//oxidation-reduction process//asexual sporulation//one-carbon metabolic process//methionine metabolic process	GO:0004013//GO:0043115//GO:0004488//GO:0051287//GO:0003824	adenosylhomocysteinase activity//precorrin-2 dehydrogenase activity//methylenetetrahydrofolate dehydrogenase (NADP+) activity//NAD binding//catalytic activity	GO:0042601	endospore-forming forespore	KOG1370	S-adenosylhomocysteine hydrolase
Pm45202g0010	--	--	--	--	--	--	--	--	--	--	--	--	--	--	--	--	--
Pm10435107g0010	late embryogenesis abundant protein, partial [Picea glauca]	--	--	--	--	--	--	--	--	--	--	--	--	--	--	--	--
Pm41569g0010	unknown [Picea sitchensis]	large subunit ribosomal protein L32e	http://www.genome.jp/dbget-bin/www_bget?ko:K02912	P49211	509	1.1e-50	60S ribosomal protein L32-1 OS=Arabidopsis thaliana OX=3702 GN=RPL32A PE=2 SV=2	PF01655	Ribosomal protein L32	GO:0042254//GO:0006412	ribosome biogenesis//translation	GO:0003735	structural constituent of ribosome	GO:0005840//GO:0005622	ribosome//intracellular	KOG0878	60S ribosomal protein L32
Pm29137g0010	ABC transporter F family member 1-like [Ananas comosus]	ATP-binding cassette, subfamily F, member 2	http://www.genome.jp/dbget-bin/www_bget?ko:K06185	Q9FJH6	2227	2.9e-249	ABC transporter F family member 1 OS=Arabidopsis thaliana OX=3702 GN=ABCF1 PE=2 SV=1	PF02367//PF00005//PF03193//PF01637//PF00910//PF00004//PF13304//PF01926	Threonylcarbamoyl adenosine biosynthesis protein TsaE//ABC transporter//Protein of unknown function, DUF258//Archaeal ATPase//RNA helicase//ATPase family associated with various cellular activities (AAA)//AAA domain, putative AbiEii toxin, Type IV TA system//50S ribosome-binding GTPase	GO:0002949	tRNA threonylcarbamoyladenosine modification	GO:0016887//GO:0003723//GO:0003724//GO:0005524//GO:0005525//GO:0003924	ATPase activity//RNA binding//RNA helicase activity//ATP binding//GTP binding//GTPase activity	--	--	KOG0927	Predicted transporter (ABC superfamily)
Pm48811g0010	unknown [Picea sitchensis]	peroxin-13	http://www.genome.jp/dbget-bin/www_bget?ko:K13344	Q9SRR0	236	3.1e-19	Peroxisomal membrane protein 13 OS=Arabidopsis thaliana OX=3702 GN=PEX13 PE=1 SV=1	--	--	--	--	--	--	--	--	--	--
Pm41052g0010	unknown [Picea sitchensis]	DNA-directed RNA polymerases I, II, and III subunit RPABC4	http://www.genome.jp/dbget-bin/www_bget?ko:K03009	Q9FLM8	242	3.9e-20	DNA-directed RNA polymerases II, IV and V subunit 12 OS=Arabidopsis thaliana OX=3702 GN=NRPB12 PE=1 SV=1	PF16622//PF00628//PF04060//PF03604//PF09297//PF01155	zinc-finger C2H2-type//PHD-finger//Putative Fe-S cluster//DNA directed RNA polymerase, 7 kDa subunit//NADH pyrophosphatase zinc ribbon domain//Hydrogenase/urease nickel incorporation, metallochaperone, hypA	GO:0006351//GO:0006464//GO:0006206//GO:0006144	transcription, DNA-templated//cellular protein modification process//pyrimidine nucleobase metabolic process//purine nucleobase metabolic process	GO:0016151//GO:0005515//GO:0046872//GO:0003677//GO:0051536//GO:0003899//GO:0016787	nickel cation binding//protein binding//metal ion binding//DNA binding//iron-sulfur cluster binding//DNA-directed RNA polymerase activity//hydrolase activity	GO:0005730	nucleolus	KOG3507	DNA-directed RNA polymerase, subunit RPB7.0
Pm103548g0010	unknown [Picea sitchensis]	bud site selection protein 31	http://www.genome.jp/dbget-bin/www_bget?ko:K12873	Q94DE2	728	5.5e-76	Protein BUD31 homolog 1 OS=Oryza sativa subsp. japonica OX=39947 GN=Os01g0857700 PE=2 SV=1	PF01125	G10 protein	--	--	--	--	GO:0005634	nucleus	KOG3404	G10 protein/predicted nuclear transcription regulator
Pm358917g0010	unknown [Picea sitchensis]	xyloglucan:xyloglucosyl transferase	http://www.genome.jp/dbget-bin/www_bget?ko:K08235	Q8LDS2	893	8.3e-95	Probable xyloglucan endotransglucosylase/hydrolase protein 27 OS=Arabidopsis thaliana OX=3702 GN=XTH27 PE=2 SV=2	PF06955//PF00722	Xyloglucan endo-transglycosylase (XET) C-terminus//Glycosyl hydrolases family 16	GO:0006073//GO:0005975	cellular glucan metabolic process//carbohydrate metabolic process	GO:0016762//GO:0004553	xyloglucan:xyloglucosyl transferase activity//hydrolase activity, hydrolyzing O-glycosyl compounds	GO:0048046//GO:0005618	apoplast//cell wall	--	--
Pm158317g0010	unknown [Picea sitchensis]	protein SPIRAL1 and related proteins	http://www.genome.jp/dbget-bin/www_bget?ko:K18635	Q2R0W8	250	9.8e-21	Protein SPIRAL1-like 2 OS=Oryza sativa subsp. japonica OX=39947 GN=Os11g0629400 PE=3 SV=1	--	--	--	--	--	--	--	--	--	--
Pm12670g0020	14-3-3 protein 7-like [Physcomitrella patens]	14-3-3 protein epsilon	http://www.genome.jp/dbget-bin/www_bget?ko:K06630	P93212	1074	6.2e-116	14-3-3 protein 7 OS=Solanum lycopersicum OX=4081 GN=TFT7 PE=2 SV=2	PF05366//PF00901	Sarcolipin//Orbivirus outer capsid protein VP5	--	--	GO:0005198//GO:0030234	structural molecule activity//enzyme regulator activity	GO:0016020//GO:0019028	membrane//viral capsid	KOG0841	Multifunctional chaperone (14-3-3 family)
Pm197296g0010	unknown [Picea sitchensis]	S-adenosylmethionine synthetase	http://www.genome.jp/dbget-bin/www_bget?ko:K00789	A9P2P4	1981	7.5e-221	S-adenosylmethionine synthase 3 OS=Picea sitchensis OX=3332 GN=METK3 PE=2 SV=1	PF01797//PF02772//PF02773//PF00438	Transposase IS200 like//S-adenosylmethionine synthetase, central domain//S-adenosylmethionine synthetase, C-terminal domain//S-adenosylmethionine synthetase, N-terminal domain	GO:0006556//GO:0006555//GO:0006313	S-adenosylmethionine biosynthetic process//methionine metabolic process//transposition, DNA-mediated	GO:0004478//GO:0003677//GO:0004803	methionine adenosyltransferase activity//DNA binding//transposase activity	--	--	KOG1506	S-adenosylmethionine synthetase
Pm92857g0020	ADP-ribosylation factor 2 [Gossypium arboreum]	ADP-ribosylation factor 1	http://www.genome.jp/dbget-bin/www_bget?ko:K07937	P51823	866	6.8e-92	ADP-ribosylation factor 2 OS=Oryza sativa subsp. japonica OX=39947 GN=ARF PE=2 SV=2	PF04670//PF01926//PF08477//PF00503//PF00025//PF01591//PF00071	Gtr1/RagA G protein conserved region//50S ribosome-binding GTPase//Ras of Complex, Roc, domain of DAPkinase//G-protein alpha subunit//ADP-ribosylation factor family//6-phosphofructo-2-kinase//Ras family	GO:0007264//GO:0007186//GO:0006013//GO:0006000//GO:0007165	small GTPase mediated signal transduction//G-protein coupled receptor signaling pathway//mannose metabolic process//fructose metabolic process//signal transduction	GO:0031683//GO:0019001//GO:0005524//GO:0005525//GO:0003924//GO:0003873//GO:0004871	G-protein beta/gamma-subunit complex binding//guanyl nucleotide binding//ATP binding//GTP binding//GTPase activity//6-phosphofructo-2-kinase activity//signal transducer activity	--	--	KOG0070	GTP-binding ADP-ribosylation factor Arf1
Pm10168585g0010	PREDICTED: cell division cycle protein 48 homolog [Juglans regia]	transitional endoplasmic reticulum ATPase	http://www.genome.jp/dbget-bin/www_bget?ko:K13525	Q9SCN8	3070	0	Cell division control protein 48 homolog D OS=Arabidopsis thaliana OX=3702 GN=CDC48D PE=1 SV=1	PF01443//PF00910//PF02562//PF10662//PF01057//PF07724//PF07728//PF01695//PF00004//PF04851//PF02367//PF00006//PF07726//PF03266//PF06068//PF14532//PF00931//PF00437//PF06414//PF01637//PF00158//PF00005//PF05496	Viral (Superfamily 1) RNA helicase//RNA helicase//PhoH-like protein//Ethanolamine utilisation - propanediol utilisation//Parvovirus non-structural protein NS1//AAA domain (Cdc48 subfamily)//AAA domain (dynein-related subfamily)//IstB-like ATP binding protein//ATPase family associated with various cellular activities (AAA)//Type III restriction enzyme, res subunit//Threonylcarbamoyl adenosine bios…	GO:0006355//GO:0006281//GO:0006310//GO:0002949//GO:0019079//GO:0006810//GO:0006576	regulation of transcription, DNA-templated//DNA repair//DNA recombination//tRNA threonylcarbamoyladenosine modification//viral genome replication//transport//cellular biogenic amine metabolic process	GO:0005524//GO:0008134//GO:0016301//GO:0003723//GO:0003677//GO:0003678//GO:0043531//GO:0016787//GO:0016887//GO:0003724//GO:0098519//GO:0009378	ATP binding//transcription factor binding//kinase activity//RNA binding//DNA binding//DNA helicase activity//ADP binding//hydrolase activity//ATPase activity//RNA helicase activity//nucleotide phosphatase activity, acting on free nucleotides//four-way junction helicase activity	GO:0009379//GO:0005667//GO:0005657	Holliday junction helicase complex//transcription factor complex//replication fork	KOG0730	AAA+-type ATPase
Pm112179g0010	unknown [Picea sitchensis]	cofilin	http://www.genome.jp/dbget-bin/www_bget?ko:K05765	Q7XSN9	566	2.7e-57	Actin-depolymerizing factor 6 OS=Oryza sativa subsp. japonica OX=39947 GN=ADF6 PE=2 SV=2	PF00241	Cofilin/tropomyosin-type actin-binding protein	--	--	GO:0003779	actin binding	GO:0005622	intracellular	--	--
Pm19049g0010	dehydrin-like protein [Picea abies]	--	--	--	--	--	--	--	--	--	--	--	--	--	--	--	--
Pm852g0010	unknown [Picea sitchensis]	NADH dehydrogenase (ubiquinone) 1 beta subcomplex subunit 10	http://www.genome.jp/dbget-bin/www_bget?ko:K03966	Q94C12	383	3.2e-36	NADH dehydrogenase [ubiquinone] 1 beta subcomplex subunit 10-B OS=Arabidopsis thaliana OX=3702 GN=At3g18410 PE=3 SV=1	--	--	--	--	--	--	--	--	--	--
Pm10430228g0010	actin, partial [Anthurium andraeanum]	actin, other eukaryote	http://www.genome.jp/dbget-bin/www_bget?ko:K10355	P30173	613	8.9e-63	Actin-101 OS=Solanum tuberosum OX=4113 GN=AC101 PE=3 SV=1	--	--	--	--	--	--	--	--	--	--
Pm10433698g0010	unknown [Picea sitchensis]	ubiquitin-conjugating enzyme E2 D/E	http://www.genome.jp/dbget-bin/www_bget?ko:K06689	Q9FKT3	603	1.5e-61	Ubiquitin-conjugating enzyme E2 30 OS=Arabidopsis thaliana OX=3702 GN=UBC30 PE=1 SV=1	PF05773//PF05743	RWD domain//UEV domain	GO:0006464//GO:0015031	cellular protein modification process//protein transport	GO:0005515	protein binding	--	--	KOG0417	Ubiquitin-protein ligase
Pm10434967g0010	unknown [Picea sitchensis]	Ras-related protein Rab-11A	http://www.genome.jp/dbget-bin/www_bget?ko:K07904	Q9FJH0	1007	3.1e-108	Ras-related protein RABA1f OS=Arabidopsis thaliana OX=3702 GN=RABA1F PE=2 SV=1	PF08477//PF04670//PF03193//PF02421//PF00025//PF00005//PF00071//PF07728//PF01926	Ras of Complex, Roc, domain of DAPkinase//Gtr1/RagA G protein conserved region//Protein of unknown function, DUF258//Ferrous iron transport protein B//ADP-ribosylation factor family//ABC transporter//Ras family//AAA domain (dynein-related subfamily)//50S ribosome-binding GTPase	GO:0015684//GO:0007264	ferrous iron transport//small GTPase mediated signal transduction	GO:0003924//GO:0015093//GO:0016887//GO:0005525//GO:0005524	GTPase activity//ferrous iron transmembrane transporter activity//ATPase activity//GTP binding//ATP binding	GO:0016021	integral component of membrane	--	--
Pm6183884g0010	unknown [Picea sitchensis]	--	--	Q9FHM9	380	7.9e-36	Protein EXORDIUM-like 3 OS=Arabidopsis thaliana OX=3702 GN=EXL3 PE=2 SV=1	--	--	--	--	--	--	--	--	--	--
Pm267063g0010	PREDICTED: outer envelope pore protein 16-2, chloroplastic [Ziziphus jujuba]	--	--	Q0WMZ5	217	5.9e-17	Outer envelope pore protein 16-2, chloroplastic OS=Arabidopsis thaliana OX=3702 GN=OEP162 PE=2 SV=1	--	--	--	--	--	--	--	--	--	--
Pm10427158g0010	unknown [Picea sitchensis]	GTP-binding nuclear protein Ran	http://www.genome.jp/dbget-bin/www_bget?ko:K07936	P41918	981	3.2e-105	GTP-binding nuclear protein Ran-A1 OS=Nicotiana tabacum OX=4097 GN=RAN-A1 PE=2 SV=1	PF00735//PF00025//PF00071//PF01926//PF08477//PF00503//PF03193//PF00910	Septin//ADP-ribosylation factor family//Ras family//50S ribosome-binding GTPase//Ras of Complex, Roc, domain of DAPkinase//G-protein alpha subunit//Protein of unknown function, DUF258//RNA helicase	GO:0007165//GO:0007264//GO:0007186	signal transduction//small GTPase mediated signal transduction//G-protein coupled receptor signaling pathway	GO:0003723//GO:0003724//GO:0004871//GO:0003924//GO:0005525//GO:0019001//GO:0031683	RNA binding//RNA helicase activity//signal transducer activity//GTPase activity//GTP binding//guanyl nucleotide binding//G-protein beta/gamma-subunit complex binding	--	--	KOG0096	GTPase Ran/TC4/GSP1 (nuclear protein transport pathway), small G protein superfamily
Pm21175g0010	unknown [Picea sitchensis]	--	--	O48845	511	7.2e-51	Cytochrome b5 isoform B OS=Arabidopsis thaliana OX=3702 GN=CYTB5-B PE=1 SV=1	--	--	--	--	--	--	--	--	KOG0537	Cytochrome b5
Pm8687g0010	Ferredoxin reductase-type FAD-binding domain-containing protein [Cynara cardunculus var. scolymus]	cytochrome-b5 reductase	http://www.genome.jp/dbget-bin/www_bget?ko:K00326	Q9ZNT1	1071	1.5e-115	NADH--cytochrome b5 reductase 1 OS=Arabidopsis thaliana OX=3702 GN=CBR1 PE=1 SV=1	PF08030//PF00175	Ferric reductase NAD binding domain//Oxidoreductase NAD-binding domain	GO:0055114	oxidation-reduction process	GO:0016491	oxidoreductase activity	--	--	KOG0534	NADH-cytochrome b-5 reductase
Pm219563g0010	unknown [Picea sitchensis]	20S proteasome subunit alpha 1	http://www.genome.jp/dbget-bin/www_bget?ko:K02730	Q9LSU3	413	1.2e-39	Proteasome subunit alpha type-6 OS=Oryza sativa subsp. japonica OX=39947 GN=PAA1 PE=2 SV=1	PF10584//PF00227	Proteasome subunit A N-terminal signature//Proteasome subunit	GO:0006511//GO:0051603	ubiquitin-dependent protein catabolic process//proteolysis involved in cellular protein catabolic process	GO:0004298//GO:0004175	threonine-type endopeptidase activity//endopeptidase activity	GO:0019773//GO:0005839	proteasome core complex, alpha-subunit complex//proteasome core complex	KOG0182	20S proteasome, regulatory subunit alpha type PSMA6/SCL1
Pm10365113g0010	unknown [Picea sitchensis]	--	--	--	--	--	--	--	--	--	--	--	--	--	--	--	--
Pm184192g0010	Tubulin domain-containing protein..Tubulin_C domain-containing protein [Cephalotus follicularis]	tubulin alpha	http://www.genome.jp/dbget-bin/www_bget?ko:K07374	P33629	2054	2.4e-229	Tubulin alpha chain OS=Prunus dulcis OX=3755 GN=TUBA PE=2 SV=1	PF00091	Tubulin/FtsZ family, GTPase domain	--	--	GO:0003924	GTPase activity	--	--	KOG1376	Alpha tubulin
Pm11783g0010	unknown [Picea sitchensis]	glycine cleavage system H protein	http://www.genome.jp/dbget-bin/www_bget?ko:K02437	O82179	296	5.5e-26	Glycine cleavage system H protein 2, mitochondrial OS=Arabidopsis thaliana OX=3702 GN=GDH2 PE=2 SV=1	--	--	--	--	--	--	--	--	KOG3373	Glycine cleavage system H protein (lipoate-binding)
Pm285833g0010	extensin-like protein [Picea sitchensis]	--	--	Q8LGR0	222	2.4e-17	Pollen allergen Che a 1 OS=Chenopodium album OX=3559 PE=1 SV=1	--	--	--	--	--	--	--	--	--	--
Pm10138732g0010	ubiquitin-conjugating enzyme e2 35 [Quercus suber]	ubiquitin-conjugating enzyme E2 N	http://www.genome.jp/dbget-bin/www_bget?ko:K10580	Q9FZ48	430	9.6e-42	Ubiquitin-conjugating enzyme E2 36 OS=Arabidopsis thaliana OX=3702 GN=UBC36 PE=1 SV=1	--	--	--	--	--	--	--	--	KOG0417	Ubiquitin-protein ligase
Pm30531g0010	unknown [Picea sitchensis]	transaldolase	http://www.genome.jp/dbget-bin/www_bget?ko:K00616	B8H7N3	735	2.1e-76	Transaldolase OS=Pseudarthrobacter chlorophenolicus (strain ATCC 700700 / DSM 12829 / CIP 107037 / JCM 12360 / KCTC 9906 / NCIMB 13794 / A6) OX=452863 GN=tal PE=3 SV=1	PF00923//PF13371	Transaldolase//Tetratricopeptide repeat	GO:0005975	carbohydrate metabolic process	GO:0005515	protein binding	--	--	--	--
Pm10427661g0030	Actin-7 [Actinidia chinensis var. chinensis]	actin, other eukaryote	http://www.genome.jp/dbget-bin/www_bget?ko:K10355	P81229	1597	1.9e-176	Actin-79 (Fragment) OS=Solanum tuberosum OX=4113 PE=3 SV=1	--	--	--	--	--	--	--	--	KOG0676	Actin and related proteins
Pm10431462g0010	hypothetical protein [Pinus halepensis]	--	--	Q9FKA5	271	9.5e-23	Uncharacterized protein At5g39570 OS=Arabidopsis thaliana OX=3702 GN=At5g39570 PE=1 SV=1	PF04554	Extensin-like region	GO:0009664//GO:0042546	plant-type cell wall organization//cell wall biogenesis	GO:0005199	structural constituent of cell wall	GO:0005618	cell wall	--	--
Pm10426350g0010	hypothetical protein AMTR_s00068p00168490 [Amborella trichopoda]	--	--	Q6ZBF6	855	3.8e-90	Proton pump-interactor BIP131 OS=Oryza sativa subsp. japonica OX=39947 GN=BIP131 PE=1 SV=1	PF00165//PF01544	Bacterial regulatory helix-turn-helix proteins, AraC family//CorA-like Mg2+ transporter protein	GO:0030001//GO:0006355//GO:0055085	metal ion transport//regulation of transcription, DNA-templated//transmembrane transport	GO:0043565//GO:0003700//GO:0046873	sequence-specific DNA binding//transcription factor activity, sequence-specific DNA binding//metal ion transmembrane transporter activity	GO:0016020//GO:0005667	membrane//transcription factor complex	--	--
Pm75633g0020	unknown [Picea sitchensis]	S-adenosylmethionine decarboxylase	http://www.genome.jp/dbget-bin/www_bget?ko:K01611	Q96471	1084	6.4e-117	S-adenosylmethionine decarboxylase proenzyme OS=Ipomoea nil OX=35883 GN=SAMDC PE=3 SV=1	PF01536	Adenosylmethionine decarboxylase	GO:0006560//GO:0006597//GO:0008295//GO:0006525	proline metabolic process//spermine biosynthetic process//spermidine biosynthetic process//arginine metabolic process	GO:0004014	adenosylmethionine decarboxylase activity	--	--	KOG0788	S-adenosylmethionine decarboxylase
Pm16642g0010	unknown [Picea sitchensis]	--	--	--	--	--	--	PF04911	ATP synthase j chain	GO:0015986//GO:0015992	ATP synthesis coupled proton transport//proton transport	GO:0015078	hydrogen ion transmembrane transporter activity	GO:0045263	proton-transporting ATP synthase complex, coupling factor F(o)	--	--
Pm10432213g0010	unknown [Picea sitchensis]	--	--	P17407	303	1.2e-26	21 kDa protein OS=Daucus carota OX=4039 PE=2 SV=1	PF04043	Plant invertase/pectin methylesterase inhibitor	--	--	GO:0004857	enzyme inhibitor activity	--	--	--	--
Pm10426681g0010	probable aquaporin [Picea mariana]	aquaporin PIP	http://www.genome.jp/dbget-bin/www_bget?ko:K09872	Q9ZVX8	1002	1.3e-107	Probable aquaporin PIP2-8 OS=Arabidopsis thaliana OX=3702 GN=PIP2-8 PE=1 SV=1	PF00230	Major intrinsic protein	GO:0006810	transport	GO:0005215	transporter activity	GO:0016020	membrane	--	--
Pm64588g0010	unknown [Picea sitchensis]	ubiquitin-conjugating enzyme E2 M	http://www.genome.jp/dbget-bin/www_bget?ko:K10579	Q9SDY5	689	1.7e-71	NEDD8-conjugating enzyme Ubc12 OS=Arabidopsis thaliana OX=3702 GN=RCE1 PE=1 SV=1	PF05773	RWD domain	--	--	GO:0005515	protein binding	--	--	KOG0420	Ubiquitin-protein ligase
Pm62474g0010	unknown [Picea sitchensis]	cathepsin F	http://www.genome.jp/dbget-bin/www_bget?ko:K01373	Q8VYS0	1217	2.4e-132	Probable cysteine protease RD19D OS=Arabidopsis thaliana OX=3702 GN=RD19D PE=2 SV=1	PF07684//PF03051//PF00112	NOTCH protein//Peptidase C1-like family//Papain family cysteine protease	GO:0030154//GO:0007275//GO:0006508//GO:0007219	cell differentiation//multicellular organismal development//proteolysis//Notch signaling pathway	GO:0008234//GO:0004197	cysteine-type peptidase activity//cysteine-type endopeptidase activity	GO:0016021	integral component of membrane	KOG1542	Cysteine proteinase Cathepsin F
Pm109058g0010	unknown [Picea sitchensis]	peroxidase	http://www.genome.jp/dbget-bin/www_bget?ko:K00430	Q9FJZ9	1039	9.4e-112	Peroxidase 72 OS=Arabidopsis thaliana OX=3702 GN=PER72 PE=1 SV=1	PF00141	Peroxidase	GO:0055114//GO:0006804//GO:0006979	oxidation-reduction process//obsolete peroxidase reaction//response to oxidative stress	GO:0004601//GO:0020037	peroxidase activity//heme binding	--	--	--	--
Pm57561g0010	uncharacterized protein LOC112348921 [Selaginella moellendorffii]	--	--	O07622	264	7.6e-22	Putative Rieske 2Fe-2S iron-sulfur protein YhfW OS=Bacillus subtilis (strain 168) OX=224308 GN=yhfW PE=3 SV=1	PF01494//PF02737//PF01134//PF02254//PF13241//PF05834//PF12831//PF00070//PF01266//PF07992//PF01593	FAD binding domain//3-hydroxyacyl-CoA dehydrogenase, NAD binding domain//Glucose inhibited division protein A//TrkA-N domain//Putative NAD(P)-binding//Lycopene cyclase protein//FAD dependent oxidoreductase//Pyridine nucleotide-disulphide oxidoreductase//FAD dependent oxidoreductase//Pyridine nucleotide-disulphide oxidoreductase//Flavin containing amine oxidoreductase	GO:0018874//GO:0006574//GO:0008033//GO:0006552//GO:0055114//GO:0019354//GO:0006779//GO:0006554//GO:0006813//GO:0006550//GO:0006568//GO:0006631//GO:0006633//GO:0016117	benzoate metabolic process//valine catabolic process//tRNA processing//leucine catabolic process//oxidation-reduction process//siroheme biosynthetic process//porphyrin-containing compound biosynthetic process//lysine catabolic process//potassium ion transport//isoleucine catabolic process//tryptophan metabolic process//fatty acid metabolic process//fatty acid biosynthetic process//carotenoid bios…	GO:0016491//GO:0016705//GO:0043115//GO:0071949//GO:0050660//GO:0003857	oxidoreductase activity//oxidoreductase activity, acting on paired donors, with incorporation or reduction of molecular oxygen//precorrin-2 dehydrogenase activity//FAD binding//flavin adenine dinucleotide binding//3-hydroxyacyl-CoA dehydrogenase activity	--	--	--	--
Pm20245g0010	hypothetical protein [Picea mariana]	proteasome maturation protein	http://www.genome.jp/dbget-bin/www_bget?ko:K11599	Q0DWQ7	257	1.9e-21	Cyclin-B1-2 OS=Oryza sativa subsp. japonica OX=39947 GN=CYCB1-2 PE=3 SV=1	--	--	--	--	--	--	--	--	--	--
Pm18818g0010	unknown [Picea sitchensis]	--	--	--	--	--	--	PF00122	E1-E2 ATPase	--	--	GO:0000166//GO:0046872	nucleotide binding//metal ion binding	--	--	--	--
Pm10239665g0010	unknown [Picea sitchensis]	ribulose-bisphosphate carboxylase small chain	http://www.genome.jp/dbget-bin/www_bget?ko:K01602	O64416	459	6.1e-45	Ribulose bisphosphate carboxylase small chain, chloroplastic OS=Marchantia paleacea OX=56867 GN=RBCS PE=2 SV=1	--	--	--	--	--	--	--	--	--	--
Pm10435887g0040	unknown [Picea sitchensis]	isocitrate dehydrogenase	http://www.genome.jp/dbget-bin/www_bget?ko:K00031	Q40345	1999	6e-223	Isocitrate dehydrogenase [NADP], chloroplastic (Fragment) OS=Medicago sativa OX=3879 PE=2 SV=1	PF00180	Isocitrate/isopropylmalate dehydrogenase	GO:0055114	oxidation-reduction process	GO:0016616	oxidoreductase activity, acting on the CH-OH group of donors, NAD or NADP as acceptor	--	--	KOG1526	NADP-dependent isocitrate dehydrogenase
Pm35218g0010	unknown [Picea sitchensis]	20S proteasome subunit alpha 5	http://www.genome.jp/dbget-bin/www_bget?ko:K02729	Q9M4T8	364	4.5e-34	Proteasome subunit alpha type-5 OS=Glycine max OX=3847 GN=PAE1 PE=2 SV=1	PF00227	Proteasome subunit	GO:0051603	proteolysis involved in cellular protein catabolic process	GO:0004298	threonine-type endopeptidase activity	GO:0005839	proteasome core complex	KOG0176	20S proteasome, regulatory subunit alpha type PSMA5/PUP2
Pm31261g0010	unknown [Picea sitchensis]	Ras-related protein Rab-1A	http://www.genome.jp/dbget-bin/www_bget?ko:K07874	P40392	259	5.1e-22	Ras-related protein RIC1 OS=Oryza sativa subsp. japonica OX=39947 GN=RIC1 PE=2 SV=2	PF05745//PF00071	Chlamydia 15 kDa cysteine-rich outer membrane protein (CRPA)//Ras family	GO:0007264	small GTPase mediated signal transduction	GO:0005525	GTP binding	GO:0019867	outer membrane	KOG0084	GTPase Rab1/YPT1, small G protein superfamily, and related GTP-binding proteins
Pm10429738g0010	unknown [Picea sitchensis]	--	--	--	--	--	--	--	--	--	--	--	--	--	--	--	--
Pm10090g0010	--	5-methyltetrahydropteroyltriglutamate--homocysteine methyltransferase	http://www.genome.jp/dbget-bin/www_bget?ko:K00549	Q2QLY4	2243	4.7e-251	5-methyltetrahydropteroyltriglutamate--homocysteine methyltransferase 2 OS=Oryza sativa subsp. japonica OX=39947 GN=Os12g0624000 PE=2 SV=1	PF08267//PF01717	Cobalamin-independent synthase, N-terminal domain//Cobalamin-independent synthase, Catalytic domain	GO:0009086//GO:0008652	methionine biosynthetic process//cellular amino acid biosynthetic process	GO:0008270//GO:0003871	zinc ion binding//5-methyltetrahydropteroyltriglutamate-homocysteine S-methyltransferase activity	--	--	KOG2263	Methionine synthase II (cobalamin-independent)
Pm201611g0010	--	--	--	Q9LL41	1298	7.4e-142	Phenylcoumaran benzylic ether reductase PT1 OS=Pinus taeda OX=3352 GN=PCBER PE=1 SV=1	PF01113//PF02254//PF01370//PF00106//PF01118//PF01073	Dihydrodipicolinate reductase, N-terminus//TrkA-N domain//NAD dependent epimerase/dehydratase family//short chain dehydrogenase//Semialdehyde dehydrogenase, NAD binding domain//3-beta hydroxysteroid dehydrogenase/isomerase family	GO:0008152//GO:0006813//GO:0009085//GO:0006694//GO:0008207//GO:0055114//GO:0008210//GO:0008209//GO:0009089	metabolic process//potassium ion transport//lysine biosynthetic process//steroid biosynthetic process//C21-steroid hormone metabolic process//oxidation-reduction process//estrogen metabolic process//androgen metabolic process//lysine biosynthetic process via diaminopimelate	GO:0016616//GO:0016620//GO:0016491//GO:0003854//GO:0008839//GO:0050662//GO:0003824//GO:0051287	oxidoreductase activity, acting on the CH-OH group of donors, NAD or NADP as acceptor//oxidoreductase activity, acting on the aldehyde or oxo group of donors, NAD or NADP as acceptor//oxidoreductase activity//3-beta-hydroxy-delta5-steroid dehydrogenase activity//4-hydroxy-tetrahydrodipicolinate reductase//coenzyme binding//catalytic activity//NAD binding	--	--	--	--
Pm74917g0010	--	--	--	P0C8Z0	345	8.9e-32	Uncharacterized protein OsI_027940 OS=Oryza sativa subsp. indica OX=39946 GN=OsI_027940 PE=1 SV=2	PF00018	SH3 domain	--	--	GO:0005515	protein binding	--	--	KOG3158	HSP90 co-chaperone p23
Pm183913g0010	--	UDP-apiose/xylose synthase	http://www.genome.jp/dbget-bin/www_bget?ko:K12449	Q9SGE0	1619	5.4e-179	UDP-D-apiose/UDP-D-xylose synthase 2 OS=Arabidopsis thaliana OX=3702 GN=AXS2 PE=2 SV=1	PF01370	NAD dependent epimerase/dehydratase family	--	--	GO:0003824//GO:0050662	catalytic activity//coenzyme binding	--	--	--	--
Pm125690g0020	--	NAD(P)H dehydrogenase (quinone)	http://www.genome.jp/dbget-bin/www_bget?ko:K03809	Q6NQE2	840	6.7e-89	Probable NAD(P)H dehydrogenase (quinone) FQR1-like 1 OS=Arabidopsis thaliana OX=3702 GN=At4g27270 PE=1 SV=1	PF03358//PF00258	NADPH-dependent FMN reductase//Flavodoxin	--	--	GO:0010181//GO:0016491	FMN binding//oxidoreductase activity	--	--	KOG3135	1,4-benzoquinone reductase-like; Trp repressor binding protein-like/protoplast-secreted protein
Pm12191g0010	--	molecular chaperone HtpG	http://www.genome.jp/dbget-bin/www_bget?ko:K04079	P55737	1858	2.1e-206	Heat shock protein 90-2 OS=Arabidopsis thaliana OX=3702 GN=HSP90-2 PE=1 SV=1	PF13897//PF00183	Golgi-dynamics membrane-trafficking//Hsp90 protein	GO:0006457//GO:0006950//GO:0006810	protein folding//response to stress//transport	GO:0051082//GO:0005524	unfolded protein binding//ATP binding	GO:0016021	integral component of membrane	KOG0019	Molecular chaperone (HSP90 family)
Pm106343g0010	--	mannose-1-phosphate guanylyltransferase	http://www.genome.jp/dbget-bin/www_bget?ko:K00966	O22287	1593	6.3e-176	Mannose-1-phosphate guanylyltransferase 1 OS=Arabidopsis thaliana OX=3702 GN=CYT1 PE=1 SV=1	PF00483//PF07959	Nucleotidyl transferase//L-fucokinase	GO:0009058	biosynthetic process	GO:0016772//GO:0016779	transferase activity, transferring phosphorus-containing groups//nucleotidyltransferase activity	--	--	KOG1322	GDP-mannose pyrophosphorylase/mannose-1-phosphate guanylyltransferase
Pm9916158g0010	--	--	--	--	--	--	--	--	--	--	--	--	--	--	--	--	--
Pm465093g0010	--	--	--	--	--	--	--	PF02298	Plastocyanin-like domain	GO:0006118	obsolete electron transport	GO:0009055	electron carrier activity	--	--	--	--
Pm189520g0010	--	--	--	A0A161AT60	230	2.1e-18	Non-specific lipid-transfer protein 1 OS=Pisum sativum OX=3888 PE=1 SV=1	--	--	--	--	--	--	--	--	--	--
Pm10427207g0010	--	nuclear transcription factor Y, gamma	http://www.genome.jp/dbget-bin/www_bget?ko:K08066	Q655V5	523	3.8e-52	Nuclear transcription factor Y subunit C-4 OS=Oryza sativa subsp. japonica OX=39947 GN=NFYC4 PE=1 SV=1	PF00125//PF09415//PF04827	Core histone H2A/H2B/H3/H4//CENP-S associating Centromere protein X//Plant transposon protein	GO:0051382//GO:0006281	kinetochore assembly//DNA repair	GO:0003677//GO:0016788	DNA binding//hydrolase activity, acting on ester bonds	--	--	KOG1657	CCAAT-binding factor, subunit C (HAP5)
Pm124901g0010	--	small subunit ribosomal protein S3Ae	http://www.genome.jp/dbget-bin/www_bget?ko:K02984	Q8GTE3	1046	1.1e-112	40S ribosomal protein S3a OS=Cicer arietinum OX=3827 PE=2 SV=1	PF01015	Ribosomal S3Ae family	GO:0006412//GO:0042254	translation//ribosome biogenesis	GO:0003735	structural constituent of ribosome	GO:0005840//GO:0005622	ribosome//intracellular	KOG1628	40S ribosomal protein S3A
Pm24261g0010	--	histone H3	http://www.genome.jp/dbget-bin/www_bget?ko:K11253	Q71U98	651	5e-67	Histone H3.3 OS=Oryza coarctata OX=77588 PE=2 SV=3	PF15715//PF00125//PF02291	PCNA-associated factor//Core histone H2A/H2B/H3/H4//Transcription initiation factor IID, 31kD subunit	GO:0006974//GO:0006352//GO:0051726	cellular response to DNA damage stimulus//DNA-templated transcription, initiation//regulation of cell cycle	GO:0003677	DNA binding	--	--	--	--
Pm10436406g0010	--	pyruvate dehydrogenase E1 component alpha subunit	http://www.genome.jp/dbget-bin/www_bget?ko:K00161	Q6Z5N4	475	7.5e-47	Pyruvate dehydrogenase E1 component subunit alpha-1, mitochondrial OS=Oryza sativa subsp. japonica OX=39947 GN=Os02g0739600 PE=2 SV=1	PF00676//PF03310	Dehydrogenase E1 component//Caulimovirus DNA-binding protein	GO:0008152	metabolic process	GO:0003677//GO:0016624	DNA binding//oxidoreductase activity, acting on the aldehyde or oxo group of donors, disulfide as acceptor	--	--	KOG0225	Pyruvate dehydrogenase E1, alpha subunit
Pm10429869g0010	--	GTP-binding protein SAR1	http://www.genome.jp/dbget-bin/www_bget?ko:K07953	O04834	670	4e-69	GTP-binding protein SAR1A OS=Arabidopsis thaliana OX=3702 GN=SAR1A PE=2 SV=1	PF00503//PF00071//PF01926//PF10662//PF08477//PF00025	G-protein alpha subunit//Ras family//50S ribosome-binding GTPase//Ethanolamine utilisation - propanediol utilisation//Ras of Complex, Roc, domain of DAPkinase//ADP-ribosylation factor family	GO:0007165//GO:0006576//GO:0007186//GO:0007264	signal transduction//cellular biogenic amine metabolic process//G-protein coupled receptor signaling pathway//small GTPase mediated signal transduction	GO:0003924//GO:0004871//GO:0031683//GO:0019001//GO:0005525//GO:0005524	GTPase activity//signal transducer activity//G-protein beta/gamma-subunit complex binding//guanyl nucleotide binding//GTP binding//ATP binding	--	--	KOG0077	Vesicle coat complex COPII, GTPase subunit SAR1
Pm10437205g0010	unknown [Picea sitchensis]	ubiquitin-conjugating enzyme E2 D/E	http://www.genome.jp/dbget-bin/www_bget?ko:K06689	P35135	778	7.5e-82	Ubiquitin-conjugating enzyme E2-17 kDa OS=Solanum lycopersicum OX=4081 PE=2 SV=1	PF05743//PF05773	UEV domain//RWD domain	GO:0006464//GO:0015031	cellular protein modification process//protein transport	GO:0005515	protein binding	--	--	KOG0417	Ubiquitin-protein ligase
Pm108626g0020	unknown [Picea sitchensis]	ubiquitin-conjugating enzyme E2 D/E	http://www.genome.jp/dbget-bin/www_bget?ko:K06689	P35134	524	2.5e-52	Ubiquitin-conjugating enzyme E2 11 OS=Arabidopsis thaliana OX=3702 GN=UBC11 PE=1 SV=2	PF05773//PF05743	RWD domain//UEV domain	GO:0006464//GO:0015031	cellular protein modification process//protein transport	GO:0005515	protein binding	--	--	KOG0417	Ubiquitin-protein ligase
Pm50251g0010	unknown [Picea sitchensis]	--	--	Q41073	509	9.8e-51	Non-specific lipid-transfer protein OS=Pinus taeda OX=3352 PE=2 SV=1	--	--	--	--	--	--	--	--	--	--
Pm10427091g0010	PREDICTED: V-type proton ATPase subunit c1-like [Juglans regia]	V-type H+-transporting ATPase 16kDa proteolipid subunit	http://www.genome.jp/dbget-bin/www_bget?ko:K02155	Q96473	426	4.1e-41	V-type proton ATPase 16 kDa proteolipid subunit OS=Kalanchoe daigremontiana OX=23013 PE=2 SV=1	PF00137	ATP synthase subunit C	GO:0015992//GO:0015991	proton transport//ATP hydrolysis coupled proton transport	GO:0015078	hydrogen ion transmembrane transporter activity	GO:0033177	proton-transporting two-sector ATPase complex, proton-transporting domain	KOG0232	Vacuolar H+-ATPase V0 sector, subunits c/c'
Pm268790g0010	unknown [Picea sitchensis]	--	--	--	--	--	--	--	--	--	--	--	--	--	--	--	--
Pm10427013g0010	unknown [Picea sitchensis]	26S proteasome regulatory subunit T6	http://www.genome.jp/dbget-bin/www_bget?ko:K03066	Q9C5U3	1885	9.5e-210	26S proteasome regulatory subunit 8 homolog A OS=Arabidopsis thaliana OX=3702 GN=RPT6A PE=1 SV=1	PF05478//PF04111//PF07726//PF01057//PF05496//PF01405//PF02367//PF07728//PF01695//PF00910//PF00005//PF06068//PF03587//PF00158//PF02562//PF08919//PF00004//PF04851//PF07724	Prominin//Autophagy protein Apg6//ATPase family associated with various cellular activities (AAA)//Parvovirus non-structural protein NS1//Holliday junction DNA helicase ruvB N-terminus//Photosystem II reaction centre T protein//Threonylcarbamoyl adenosine biosynthesis protein TsaE//AAA domain (dynein-related subfamily)//IstB-like ATP binding protein//RNA helicase//ABC transporter//TIP49 C-terminu…	GO:0019079//GO:0002949//GO:0006281//GO:0006355//GO:0006310//GO:0006468//GO:0015979//GO:0006914	viral genome replication//tRNA threonylcarbamoyladenosine modification//DNA repair//regulation of transcription, DNA-templated//DNA recombination//protein phosphorylation//photosynthesis//autophagy	GO:0016787//GO:0004715//GO:0009378//GO:0008168//GO:0003724//GO:0016887//GO:0008134//GO:0005524//GO:0003677//GO:0003678//GO:0003723	hydrolase activity//non-membrane spanning protein tyrosine kinase activity//four-way junction helicase activity//methyltransferase activity//RNA helicase activity//ATPase activity//transcription factor binding//ATP binding//DNA binding//DNA helicase activity//RNA binding	GO:0009539//GO:0009523//GO:0016021//GO:0016020//GO:0005657//GO:0005667//GO:0009379	photosystem II reaction center//photosystem II//integral component of membrane//membrane//replication fork//transcription factor complex//Holliday junction helicase complex	KOG0728	26S proteasome regulatory complex, ATPase RPT6
Pm1985g0010	unknown [Picea sitchensis]	--	--	Q67XG0	617	3.9e-63	Two-on-two hemoglobin-3 OS=Arabidopsis thaliana OX=3702 GN=GLB3 PE=1 SV=1	PF01152//PF03784	Bacterial-like globin//Cyclotide family	GO:0006952	defense response	GO:0019825	oxygen binding	--	--	--	--
Pm10428887g0010	unknown [Picea sitchensis]	cysteine and glycine-rich protein	http://www.genome.jp/dbget-bin/www_bget?ko:K09377	Q9M047	795	1.1e-83	LIM domain-containing protein WLIM2b OS=Arabidopsis thaliana OX=3702 GN=WLIM2B PE=1 SV=1	PF00412//PF09768//PF00355	LIM domain//Peptidase M76 family//Rieske [2Fe-2S] domain	GO:0055114	oxidation-reduction process	GO:0004222//GO:0051537//GO:0008270//GO:0016491	metalloendopeptidase activity//2 iron, 2 sulfur cluster binding//zinc ion binding//oxidoreductase activity	--	--	--	--
Pm10434700g0020	hypothetical protein AMTR_s00004p00055080 [Amborella trichopoda]	cysteine synthase A	http://www.genome.jp/dbget-bin/www_bget?ko:K01738	Q9XEA8	1052	2.3e-113	Cysteine synthase OS=Oryza sativa subsp. japonica OX=39947 GN=RCS3 PE=2 SV=1	--	--	--	--	--	--	--	--	--	--
Pm371897g0010	unknown [Picea sitchensis]	--	--	Q9FF86	591	4.9e-60	BAHD acyltransferase DCR OS=Arabidopsis thaliana OX=3702 GN=DCR PE=2 SV=1	PF02458	Transferase family	--	--	GO:0016747	transferase activity, transferring acyl groups other than amino-acyl groups	--	--	--	--
Pm15508g0010	unknown [Picea sitchensis]	glutamine synthetase	http://www.genome.jp/dbget-bin/www_bget?ko:K01915	P32289	1568	4.5e-173	Glutamine synthetase nodule isozyme OS=Vigna aconitifolia OX=3918 PE=2 SV=1	PF03951//PF00120	Glutamine synthetase, beta-Grasp domain//Glutamine synthetase, catalytic domain	GO:0006542//GO:0009252//GO:0006807	glutamine biosynthetic process//peptidoglycan biosynthetic process//nitrogen compound metabolic process	GO:0004356	glutamate-ammonia ligase activity	--	--	KOG0683	Glutamine synthetase
Pm25773g0010	unknown [Picea sitchensis]	--	--	--	--	--	--	--	--	--	--	--	--	--	--	--	--
Pm6354g0010	unknown [Picea sitchensis]	large subunit ribosomal protein L30e	http://www.genome.jp/dbget-bin/www_bget?ko:K02908	O49884	519	6.2e-52	60S ribosomal protein L30 OS=Lupinus luteus OX=3873 GN=RPL30 PE=3 SV=1	--	--	--	--	--	--	--	--	KOG2988	60S ribosomal protein L30
Pm6359g0010	unknown [Picea sitchensis]	reversibly glycosylated polypeptide / UDP-arabinopyranose mutase	http://www.genome.jp/dbget-bin/www_bget?ko:K13379	Q8RU27	1531	8.5e-169	Probable UDP-arabinopyranose mutase 2 OS=Solanum tuberosum OX=4113 GN=UPTG2 PE=1 SV=1	PF03214	Reversibly glycosylated polypeptide	GO:0030244	cellulose biosynthetic process	GO:0016866	intramolecular transferase activity	--	--	--	--
Pm7991915g0010	unknown [Picea sitchensis]	cathepsin F	http://www.genome.jp/dbget-bin/www_bget?ko:K01373	P05993	411	1.9e-39	Cysteine proteinase (Fragment) OS=Carica papaya OX=3649 PE=2 SV=1	PF00112//PF03051	Papain family cysteine protease//Peptidase C1-like family	GO:0006508	proteolysis	GO:0008234//GO:0004197	cysteine-type peptidase activity//cysteine-type endopeptidase activity	--	--	KOG1542	Cysteine proteinase Cathepsin F
Pm40967g0010	--	--	--	--	--	--	--	--	--	--	--	--	--	--	--	--	--
Pm132592g0010	unknown [Picea sitchensis]	phenylpyruvate tautomerase	http://www.genome.jp/dbget-bin/www_bget?ko:K07253	P81748	189	1.4e-13	Macrophage migration inhibitory factor homolog OS=Trichuris trichiura OX=36087 PE=1 SV=2	--	--	--	--	--	--	--	--	KOG1759	Macrophage migration inhibitory factor
Pm72395g0010	unknown [Picea sitchensis]	aquaporin PIP	http://www.genome.jp/dbget-bin/www_bget?ko:K09872	Q9ZVX8	1135	6.7e-123	Probable aquaporin PIP2-8 OS=Arabidopsis thaliana OX=3702 GN=PIP2-8 PE=1 SV=1	PF00230	Major intrinsic protein	GO:0006810	transport	GO:0005215	transporter activity	GO:0016020	membrane	--	--
Pm75633g0010	hypothetical protein CFP56_40353 [Quercus suber]	S-adenosylmethionine decarboxylase	http://www.genome.jp/dbget-bin/www_bget?ko:K01611	--	--	--	--	--	--	--	--	--	--	--	--	--	--
Pm9996g0010	unknown [Picea sitchensis]	--	--	Q945P1	283	1.5e-24	Ricin B-like lectin EULS3 OS=Arabidopsis thaliana OX=3702 GN=EULS3 PE=1 SV=1	--	--	--	--	--	--	--	--	--	--
Pm10429894g0010	unknown [Picea sitchensis]	--	--	--	--	--	--	--	--	--	--	--	--	--	--	--	--
Pm10426544g0020	unknown [Picea sitchensis]	glyceraldehyde 3-phosphate dehydrogenase	http://www.genome.jp/dbget-bin/www_bget?ko:K00134	P34924	711	4.8e-74	Glyceraldehyde-3-phosphate dehydrogenase, cytosolic OS=Pinus sylvestris OX=3349 GN=GAPC PE=2 SV=1	PF02800	Glyceraldehyde 3-phosphate dehydrogenase, C-terminal domain	GO:0055114	oxidation-reduction process	GO:0016620	oxidoreductase activity, acting on the aldehyde or oxo group of donors, NAD or NADP as acceptor	--	--	KOG0657	Glyceraldehyde 3-phosphate dehydrogenase
Pm8291837g0010	putative arginine decarboxylase [Pinus sylvestris]	arginine decarboxylase	http://www.genome.jp/dbget-bin/www_bget?ko:K01583	Q43075	1644	1.4e-181	Arginine decarboxylase OS=Pisum sativum OX=3888 PE=2 SV=1	PF02784//PF00278	Pyridoxal-dependent decarboxylase, pyridoxal binding domain//Pyridoxal-dependent decarboxylase, C-terminal sheet domain	--	--	GO:0003824	catalytic activity	--	--	--	--
Pm59950g0010	unknown [Picea sitchensis]	--	--	Q9FFH6	181	2.2e-12	Fasciclin-like arabinogalactan protein 13 OS=Arabidopsis thaliana OX=3702 GN=FLA13 PE=1 SV=1	PF15324	Hedgehog signalling target	GO:0007224	smoothened signaling pathway	--	--	--	--	--	--
Pm11149g0010	unknown [Picea sitchensis]	--	--	Q8VYN9	511	9.7e-51	Universal stress protein PHOS32 OS=Arabidopsis thaliana OX=3702 GN=PHOS32 PE=1 SV=1	PF00582	Universal stress protein family	GO:0006950	response to stress	--	--	--	--	--	--
Pm71687g0010	unknown [Picea sitchensis]	--	--	Q9SRN1	160	3.5e-10	NDR1/HIN1-like protein 2 OS=Arabidopsis thaliana OX=3702 GN=NHL2 PE=2 SV=1	--	--	--	--	--	--	--	--	--	--
Pm24477g0010	ADP-ribosylation factor 2 isoform X2 [Lactuca sativa]	ADP-ribosylation factor 1	http://www.genome.jp/dbget-bin/www_bget?ko:K07937	P51823	936	4.4e-100	ADP-ribosylation factor 2 OS=Oryza sativa subsp. japonica OX=39947 GN=ARF PE=2 SV=2	PF00503//PF01591//PF00025//PF00071//PF01926//PF08477//PF04670	G-protein alpha subunit//6-phosphofructo-2-kinase//ADP-ribosylation factor family//Ras family//50S ribosome-binding GTPase//Ras of Complex, Roc, domain of DAPkinase//Gtr1/RagA G protein conserved region	GO:0007165//GO:0006013//GO:0006000//GO:0007264//GO:0007186	signal transduction//mannose metabolic process//fructose metabolic process//small GTPase mediated signal transduction//G-protein coupled receptor signaling pathway	GO:0004871//GO:0003873//GO:0003924//GO:0005524//GO:0005525//GO:0019001//GO:0031683	signal transducer activity//6-phosphofructo-2-kinase activity//GTPase activity//ATP binding//GTP binding//guanyl nucleotide binding//G-protein beta/gamma-subunit complex binding	--	--	KOG0070	GTP-binding ADP-ribosylation factor Arf1
Pm101924g0020	unknown [Picea sitchensis]	Ras-related protein Rab-1A	http://www.genome.jp/dbget-bin/www_bget?ko:K07874	P40392	741	1.6e-77	Ras-related protein RIC1 OS=Oryza sativa subsp. japonica OX=39947 GN=RIC1 PE=2 SV=2	PF10662//PF00005//PF01926//PF04670//PF00176//PF00735//PF08477//PF07728//PF03193//PF00004//PF00071//PF00025	Ethanolamine utilisation - propanediol utilisation//ABC transporter//50S ribosome-binding GTPase//Gtr1/RagA G protein conserved region//SNF2 family N-terminal domain//Septin//Ras of Complex, Roc, domain of DAPkinase//AAA domain (dynein-related subfamily)//Protein of unknown function, DUF258//ATPase family associated with various cellular activities (AAA)//Ras family//ADP-ribosylation factor family	GO:0007264//GO:0006576	small GTPase mediated signal transduction//cellular biogenic amine metabolic process	GO:0003924//GO:0005525//GO:0005524//GO:0016887	GTPase activity//GTP binding//ATP binding//ATPase activity	--	--	KOG0084	GTPase Rab1/YPT1, small G protein superfamily, and related GTP-binding proteins
Pm1954g0010	unknown [Picea sitchensis]	translation initiation factor 4A	http://www.genome.jp/dbget-bin/www_bget?ko:K03257	P35683	1373	2.1e-150	Eukaryotic initiation factor 4A-1 OS=Oryza sativa subsp. japonica OX=39947 GN=Os06g0701100 PE=2 SV=2	PF00270	DEAD/DEAH box helicase	--	--	GO:0003676//GO:0005524	nucleic acid binding//ATP binding	--	--	KOG0327	Translation initiation factor 4F, helicase subunit (eIF-4A) and related helicases
Pm10434287g0020	glyceraldehyde-3-phosphate dehydrogenase [Cryptomeria japonica]	glyceraldehyde-3-phosphate dehydrogenase (NADP+)	http://www.genome.jp/dbget-bin/www_bget?ko:K00131	Q8LK61	2174	3.4e-243	NADP-dependent glyceraldehyde-3-phosphate dehydrogenase OS=Triticum aestivum OX=4565 GN=GAPN PE=1 SV=2	PF00171	Aldehyde dehydrogenase family	GO:0055114//GO:0008152	oxidation-reduction process//metabolic process	GO:0016491	oxidoreductase activity	--	--	KOG2450	Aldehyde dehydrogenase
Pm20427g0010	unknown [Picea sitchensis]	GTP-binding nuclear protein Ran	http://www.genome.jp/dbget-bin/www_bget?ko:K07936	P41918	1002	1.2e-107	GTP-binding nuclear protein Ran-A1 OS=Nicotiana tabacum OX=4097 GN=RAN-A1 PE=2 SV=1	PF00071//PF00735//PF01926//PF00503//PF08477//PF03193//PF04670//PF00910//PF00025	Ras family//Septin//50S ribosome-binding GTPase//G-protein alpha subunit//Ras of Complex, Roc, domain of DAPkinase//Protein of unknown function, DUF258//Gtr1/RagA G protein conserved region//RNA helicase//ADP-ribosylation factor family	GO:0007165//GO:0007264//GO:0007186	signal transduction//small GTPase mediated signal transduction//G-protein coupled receptor signaling pathway	GO:0003924//GO:0004871//GO:0003724//GO:0003723//GO:0031683//GO:0019001//GO:0005525	GTPase activity//signal transducer activity//RNA helicase activity//RNA binding//G-protein beta/gamma-subunit complex binding//guanyl nucleotide binding//GTP binding	--	--	KOG0096	GTPase Ran/TC4/GSP1 (nuclear protein transport pathway), small G protein superfamily
Pm216716g0010	unknown [Picea sitchensis]	--	--	--	--	--	--	PF16326//PF03357	ABC transporter C-terminal domain//Snf7	GO:0007034	vacuolar transport	GO:0003677	DNA binding	--	--	--	--
Pm40819g0010	unknown [Picea sitchensis]	large subunit ribosomal protein L21e	http://www.genome.jp/dbget-bin/www_bget?ko:K02889	Q9FDZ9	743	9.6e-78	60S ribosomal protein L21-2 OS=Arabidopsis thaliana OX=3702 GN=RPL21E PE=2 SV=1	PF01157	Ribosomal protein L21e	GO:0042254//GO:0006412	ribosome biogenesis//translation	GO:0003735	structural constituent of ribosome	GO:0005622//GO:0005840	intracellular//ribosome	KOG1732	60S ribosomal protein L21
Pm97039g0010	unknown [Picea sitchensis]	--	--	--	--	--	--	--	--	--	--	--	--	--	--	--	--
Pm15683g0010	unknown [Picea sitchensis]	--	--	--	--	--	--	--	--	--	--	--	--	--	--	--	--
Pm71004g0010	unknown [Picea sitchensis]	--	--	Q9SAG8	327	1.5e-29	Chaperone protein dnaJ 8, chloroplastic OS=Arabidopsis thaliana OX=3702 GN=ATJ8 PE=2 SV=1	--	--	--	--	--	--	--	--	--	--
Pm132614g0010	unknown [Picea sitchensis]	--	--	A4L7R7	300	1.1e-26	Defensin-1 OS=Pinus sylvestris OX=3349 GN=Def1 PE=1 SV=1	PF00451//PF00537	Scorpion short toxin, BmKK2//Scorpion toxin-like domain	GO:0009405//GO:0006810	pathogenesis//transport	GO:0008200	ion channel inhibitor activity	GO:0005576	extracellular region	--	--
Pm8460112g0010	unknown [Picea sitchensis]	--	--	--	--	--	--	--	--	--	--	--	--	--	--	--	--
Pm10430648g0010	unknown [Picea sitchensis]	--	--	Q9FLB7	259	5.7e-22	Cytochrome b-c1 complex subunit 8-2, mitochondrial OS=Arabidopsis thaliana OX=3702 GN=UCRQ-2 PE=1 SV=1	PF02939//PF10890	UcrQ family//Protein of unknown function (DUF2741)	GO:0006119//GO:0006118//GO:0015992//GO:0022900	oxidative phosphorylation//obsolete electron transport//proton transport//electron transport chain	GO:0008121	ubiquinol-cytochrome-c reductase activity	GO:0070469//GO:0005743	respiratory chain//mitochondrial inner membrane	--	--
Pm69667g0010	unknown [Picea sitchensis]	peptidylprolyl isomerase	http://www.genome.jp/dbget-bin/www_bget?ko:K01802	P21568	725	1.2e-75	Peptidyl-prolyl cis-trans isomerase OS=Solanum lycopersicum OX=4081 GN=CYP PE=2 SV=1	PF00160	Cyclophilin type peptidyl-prolyl cis-trans isomerase/CLD	GO:0006457//GO:0000413	protein folding//protein peptidyl-prolyl isomerization	GO:0003755	peptidyl-prolyl cis-trans isomerase activity	--	--	KOG0865	Cyclophilin type peptidyl-prolyl cis-trans isomerase
Pm62946g0010	hydroxycinnamoyltransferase 1 [Amborella trichopoda]	omega-hydroxypalmitate O-feruloyl transferase	http://www.genome.jp/dbget-bin/www_bget?ko:K15400	Q94CD1	534	4.5e-53	Omega-hydroxypalmitate O-feruloyl transferase OS=Arabidopsis thaliana OX=3702 GN=HHT1 PE=1 SV=1	PF02458	Transferase family	--	--	GO:0016747	transferase activity, transferring acyl groups other than amino-acyl groups	--	--	--	--
Pm488658g0010	unknown [Picea sitchensis]	--	--	O82275	134	1.9e-07	Signaling peptide TAXIMIN 1 OS=Arabidopsis thaliana OX=3702 GN=TAX1 PE=2 SV=2	--	--	--	--	--	--	--	--	--	--
Pm19860g0010	unknown [Picea sitchensis]	heat shock 70kDa protein 1/8	http://www.genome.jp/dbget-bin/www_bget?ko:K03283	P09189	2681	7.1e-302	Heat shock cognate 70 kDa protein OS=Petunia hybrida OX=4102 GN=HSP70 PE=2 SV=1	PF05722//PF02782//PF01968//PF06723	Ustilago B locus mating-type protein//FGGY family of carbohydrate kinases, C-terminal domain//Hydantoinase/oxoprolinase//MreB/Mbl protein	GO:0005975//GO:0000902	carbohydrate metabolic process//cell morphogenesis	GO:0016773//GO:0003677//GO:0016787	phosphotransferase activity, alcohol group as acceptor//DNA binding//hydrolase activity	GO:0005634	nucleus	KOG0101	Molecular chaperones HSP70/HSC70, HSP70 superfamily
Pm30402g0010	unknown [Picea sitchensis]	thiamine thiazole synthase	http://www.genome.jp/dbget-bin/www_bget?ko:K03146	A9SME1	1306	1.1e-142	Thiamine thiazole synthase 2, chloroplastic OS=Physcomitrella patens subsp. patens OX=3218 GN=THI1-2 PE=3 SV=1	PF01266//PF07992//PF00732//PF01134//PF01494//PF04983//PF05834//PF12831	FAD dependent oxidoreductase//Pyridine nucleotide-disulphide oxidoreductase//GMC oxidoreductase//Glucose inhibited division protein A//FAD binding domain//RNA polymerase Rpb1, domain 3//Lycopene cyclase protein//FAD dependent oxidoreductase	GO:0008033//GO:0006144//GO:0055114//GO:0016117//GO:0006206//GO:0006351	tRNA processing//purine nucleobase metabolic process//oxidation-reduction process//carotenoid biosynthetic process//pyrimidine nucleobase metabolic process//transcription, DNA-templated	GO:0016614//GO:0050660//GO:0003899//GO:0016705//GO:0016491//GO:0003677//GO:0071949	oxidoreductase activity, acting on CH-OH group of donors//flavin adenine dinucleotide binding//DNA-directed RNA polymerase activity//oxidoreductase activity, acting on paired donors, with incorporation or reduction of molecular oxygen//oxidoreductase activity//DNA binding//FAD binding	GO:0005730	nucleolus	KOG2960	Protein involved in thiamine biosynthesis and DNA damage tolerance
Pm663956g0010	lipid transfer protein [Picea abies]	--	--	Q9FFY3	150	6.7e-09	Lipid transfer-like protein VAS OS=Arabidopsis thaliana OX=3702 GN=VAS PE=2 SV=1	--	--	--	--	--	--	--	--	--	--
Pm10433951g0030	unknown [Picea sitchensis]	--	--	Q41906	245	5e-20	Cysteine proteinase inhibitor 3 OS=Arabidopsis thaliana OX=3702 GN=CYS3 PE=2 SV=2	PF13202//PF00031	EF hand//Cystatin domain	--	--	GO:0004869//GO:0005509	cysteine-type endopeptidase inhibitor activity//calcium ion binding	--	--	--	--
novel.4044	unknown [Picea sitchensis]	--	--	Q93X17	247	5.7e-20	Snakin-2 OS=Solanum tuberosum OX=4113 GN=SN2 PE=1 SV=1	--	--	--	--	--	--	--	--	--	--
novel.7712	steroleosin [Pinus massoniana]	--	--	Q9T0G0	169	5e-11	11-beta-hydroxysteroid dehydrogenase-like 5 OS=Arabidopsis thaliana OX=3702 GN=HSD5 PE=2 SV=1	--	--	--	--	--	--	--	--	--	--
novel.7361	unknown [Picea sitchensis]	--	--	Q40680	135	2.2e-07	Elongation factor 1-delta 1 OS=Oryza sativa subsp. japonica OX=39947 GN=Os07g0614500 PE=2 SV=3	--	--	--	--	--	--	--	--	--	--
novel.2052	unknown [Picea sitchensis]	--	--	--	--	--	--	--	--	--	--	--	--	--	--	--	--
novel.7820	unknown [Picea sitchensis]	--	--	Q9LEV3	814	1.3e-85	CBS domain-containing protein CBSX3, mitochondrial OS=Arabidopsis thaliana OX=3702 GN=CBSX3 PE=1 SV=1	--	--	--	--	--	--	--	--	--	--
novel.9218	--	--	--	--	--	--	--	PF05529	B-cell receptor-associated protein 31-like	GO:0006886	intracellular protein transport	--	--	GO:0005783//GO:0016021	endoplasmic reticulum//integral component of membrane	--	--

## Sheet: yellow
Genes	NR Description	KO Description	Http Link	Swissprot ID	Swissprot Score	Swissprot Evalue	Swissprot Description	PFAM ID	PFAM description	Gene Ontology Biological Pathway	BP Description	Gene Ontology Molecular Function	MF Description	Gene Ontology Cellular Component	CC Description	KOG ID	KOG Description
Pm119841g0010	unknown [Picea sitchensis]	small subunit ribosomal protein S24e	http://www.genome.jp/dbget-bin/www_bget?ko:K02974	Q9SS17	399	5.7e-38	40S ribosomal protein S24-1 OS=Arabidopsis thaliana OX=3702 GN=RPS24A PE=2 SV=1	PF01282	Ribosomal protein S24e	GO:0006412//GO:0042254	translation//ribosome biogenesis	GO:0003735	structural constituent of ribosome	GO:0005622//GO:0005840	intracellular//ribosome	KOG3424	40S ribosomal protein S24
Pm58978g0010	unknown [Picea sitchensis]	--	--	A0AT33	308	2e-27	Non-specific lipid-transfer protein 4 (Fragment) OS=Lens culinaris OX=3864 PE=1 SV=1	--	--	--	--	--	--	--	--	--	--
Pm81735g0010	unknown [Picea sitchensis]	xyloglucan:xyloglucosyl transferase	http://www.genome.jp/dbget-bin/www_bget?ko:K08235	Q8L9A9	912	5.1e-97	Probable xyloglucan endotransglucosylase/hydrolase protein 8 OS=Arabidopsis thaliana OX=3702 GN=XTH8 PE=2 SV=2	PF08354//PF06955//PF00722	Domain of unknown function (DUF1729)//Xyloglucan endo-transglycosylase (XET) C-terminus//Glycosyl hydrolases family 16	GO:0006633//GO:0005975//GO:0055114//GO:0006073//GO:0042967	fatty acid biosynthetic process//carbohydrate metabolic process//oxidation-reduction process//cellular glucan metabolic process//acyl-carrier-protein biosynthetic process	GO:0004553//GO:0016762//GO:0004318	hydrolase activity, hydrolyzing O-glycosyl compounds//xyloglucan:xyloglucosyl transferase activity//enoyl-[acyl-carrier-protein] reductase (NADH) activity	GO:0005835//GO:0048046//GO:0005618	fatty acid synthase complex//apoplast//cell wall	--	--
Pm14876g0010	unknown [Picea sitchensis]	--	--	Q9SZJ2	852	8.1e-90	Glycine-rich domain-containing protein 2 OS=Arabidopsis thaliana OX=3702 GN=GRDP2 PE=2 SV=1	--	--	--	--	--	--	--	--	--	--
Pm69352g0010	unknown [Picea sitchensis]	--	--	--	--	--	--	PF01832	Mannosyl-glycoprotein endo-beta-N-acetylglucosaminidase	GO:0018874//GO:0006558//GO:0006568//GO:0006525//GO:0006560//GO:0042207	benzoate metabolic process//L-phenylalanine metabolic process//tryptophan metabolic process//arginine metabolic process//proline metabolic process//styrene catabolic process	GO:0004040	amidase activity	--	--	--	--
Pm10430694g0010	unknown [Picea sitchensis]	glucose-6-phosphate 1-epimerase	http://www.genome.jp/dbget-bin/www_bget?ko:K01792	Q40784	825	5e-87	Putative glucose-6-phosphate 1-epimerase OS=Cenchrus ciliaris OX=35872 PE=2 SV=1	PF01263	Aldose 1-epimerase	GO:0005975	carbohydrate metabolic process	GO:0016853	isomerase activity	--	--	KOG1594	Uncharacterized enzymes related to aldose 1-epimerase
Pm473g0010	heterogeneous nuclear ribonucleoprotein A3 homolog 1-like [Physcomitrella patens]	heterogeneous nuclear ribonucleoprotein A1/A3	http://www.genome.jp/dbget-bin/www_bget?ko:K12741	Q8W034	454	6.5e-44	Heterogeneous nuclear ribonucleoprotein 1 OS=Arabidopsis thaliana OX=3702 GN=RNP1 PE=1 SV=1	PF16367//PF00076	RNA recognition motif//RNA recognition motif. (a.k.a. RRM, RBD, or RNP domain)	--	--	GO:0003676	nucleic acid binding	--	--	KOG4205	RNA-binding protein musashi/mRNA cleavage and polyadenylation factor I complex, subunit HRP1
Pm10426254g0010	unknown [Picea sitchensis]	large subunit ribosomal protein L36	http://www.genome.jp/dbget-bin/www_bget?ko:K02919	P73300	154	1.5e-09	50S ribosomal protein L36 OS=Synechocystis sp. (strain PCC 6803 / Kazusa) OX=1111708 GN=rpmJ PE=3 SV=1	PF00444	Ribosomal protein L36	GO:0042254//GO:0006412	ribosome biogenesis//translation	GO:0003735	structural constituent of ribosome	GO:0005840//GO:0005622	ribosome//intracellular	KOG4122	Mitochondrial/chloroplast ribosomal protein L36
Pm14925g0010	glutathione S-transferase-like protein, partial [Picea sitchensis]	glutathione S-transferase	http://www.genome.jp/dbget-bin/www_bget?ko:K00799	P42761	535	1.6e-53	Glutathione S-transferase F10 OS=Arabidopsis thaliana OX=3702 GN=GSTF10 PE=1 SV=3	PF13417//PF13409//PF02798	Glutathione S-transferase, N-terminal domain//Glutathione S-transferase, N-terminal domain//Glutathione S-transferase, N-terminal domain	--	--	GO:0005515	protein binding	--	--	--	--
Pm105236g0010	unknown [Picea sitchensis]	--	--	--	--	--	--	PF16622	zinc-finger C2H2-type	--	--	GO:0046872	metal ion binding	--	--	--	--
Pm5468g0010	unknown [Picea sitchensis]	nascent polypeptide-associated complex subunit alpha	http://www.genome.jp/dbget-bin/www_bget?ko:K03626	Q9M612	517	1.9e-51	Nascent polypeptide-associated complex subunit alpha-like protein OS=Pinus taeda OX=3352 PE=2 SV=1	PF09026//PF04147	Centromere protein B dimerisation domain//Nop14-like family	GO:0006355	regulation of transcription, DNA-templated	GO:0003682//GO:0003677	chromatin binding//DNA binding	GO:0000785//GO:0000775//GO:0005634//GO:0032040	chromatin//chromosome, centromeric region//nucleus//small-subunit processome	KOG2239	Transcription factor containing NAC and TS-N domains
Pm10148419g0010	unknown [Picea sitchensis]	betaine-aldehyde dehydrogenase	http://www.genome.jp/dbget-bin/www_bget?ko:K00130	Q9STS1	342	1.4e-31	Betaine aldehyde dehydrogenase 2, mitochondrial OS=Arabidopsis thaliana OX=3702 GN=ALDH10A9 PE=1 SV=1	PF00171	Aldehyde dehydrogenase family	GO:0008152//GO:0055114	metabolic process//oxidation-reduction process	GO:0016491	oxidoreductase activity	--	--	KOG2450	Aldehyde dehydrogenase
Pm130835g0010	glyceraldehyde-3-phosphate dehydrogenase ..chloroplast.. [Pinus sylvestris]	glyceraldehyde 3-phosphate dehydrogenase	http://www.genome.jp/dbget-bin/www_bget?ko:K00134	Q9SAJ6	1467	2.8e-161	Glyceraldehyde-3-phosphate dehydrogenase GAPCP1, chloroplastic OS=Arabidopsis thaliana OX=3702 GN=GAPCP1 PE=1 SV=1	PF02800//PF00044//PF01113//PF02826	Glyceraldehyde 3-phosphate dehydrogenase, C-terminal domain//Glyceraldehyde 3-phosphate dehydrogenase, NAD binding domain//Dihydrodipicolinate reductase, N-terminus//D-isomer specific 2-hydroxyacid dehydrogenase, NAD binding domain	GO:0009089//GO:0055114//GO:0009085	lysine biosynthetic process via diaminopimelate//oxidation-reduction process//lysine biosynthetic process	GO:0016620//GO:0008839//GO:0051287	oxidoreductase activity, acting on the aldehyde or oxo group of donors, NAD or NADP as acceptor//4-hydroxy-tetrahydrodipicolinate reductase//NAD binding	--	--	KOG0657	Glyceraldehyde 3-phosphate dehydrogenase
Pm81028g0010	unknown [Picea sitchensis]	--	--	A0AT33	245	3.8e-20	Non-specific lipid-transfer protein 4 (Fragment) OS=Lens culinaris OX=3864 PE=1 SV=1	--	--	--	--	--	--	--	--	--	--
Pm474079g0010	unknown [Picea sitchensis]	20S proteasome subunit alpha 3	http://www.genome.jp/dbget-bin/www_bget?ko:K02728	P52427	747	6.3e-78	Proteasome subunit alpha type-4 OS=Spinacia oleracea OX=3562 GN=PAC1 PE=2 SV=1	PF02432//PF00227//PF10584	Fimbrial, major and minor subunit//Proteasome subunit//Proteasome subunit A N-terminal signature	GO:0051603//GO:0007155//GO:0006511	proteolysis involved in cellular protein catabolic process//cell adhesion//ubiquitin-dependent protein catabolic process	GO:0004298//GO:0004175	threonine-type endopeptidase activity//endopeptidase activity	GO:0019773//GO:0005839//GO:0009289	proteasome core complex, alpha-subunit complex//proteasome core complex//pilus	KOG0178	20S proteasome, regulatory subunit alpha type PSMA4/PRE9
Pm61158g0010	unknown [Picea sitchensis]	--	--	Q7F8S5	656	1.7e-67	Peroxiredoxin-2E-2, chloroplastic OS=Oryza sativa subsp. japonica OX=39947 GN=PRXIIE-2 PE=1 SV=1	PF08534//PF00578	Redoxin//AhpC/TSA family	GO:0055114	oxidation-reduction process	GO:0016491//GO:0016209	oxidoreductase activity//antioxidant activity	--	--	KOG0541	Alkyl hydroperoxide reductase/peroxiredoxin
Pm10431917g0020	unknown [Picea sitchensis]	formate dehydrogenase	http://www.genome.jp/dbget-bin/www_bget?ko:K00122	Q9S7E4	773	5.8e-81	Formate dehydrogenase, chloroplastic/mitochondrial OS=Arabidopsis thaliana OX=3702 GN=FDH1 PE=1 SV=1	PF00389//PF02826	D-isomer specific 2-hydroxyacid dehydrogenase, catalytic domain//D-isomer specific 2-hydroxyacid dehydrogenase, NAD binding domain	GO:0008152//GO:0055114	metabolic process//oxidation-reduction process	GO:0016616//GO:0051287	oxidoreductase activity, acting on the CH-OH group of donors, NAD or NADP as acceptor//NAD binding	--	--	KOG0069	Glyoxylate/hydroxypyruvate reductase (D-isomer-specific 2-hydroxy acid dehydrogenase superfamily)
Pm9353486g0010	unknown [Picea sitchensis]	--	--	P48496	137	1.5e-07	Triosephosphate isomerase, chloroplastic OS=Spinacia oleracea OX=3562 GN=TPIP1 PE=1 SV=1	--	--	--	--	--	--	--	--	--	--
Pm3498719g0010	unknown [Picea sitchensis]	--	--	P51092	146	6.8e-09	Leucoanthocyanidin dioxygenase OS=Petunia hybrida OX=4102 GN=ANT17 PE=2 SV=1	--	--	--	--	--	--	--	--	--	--
Pm10430279g0010	hypothetical protein TanjilG_05371 [Lupinus angustifolius]	small subunit ribosomal protein S25e	http://www.genome.jp/dbget-bin/www_bget?ko:K02975	Q94G66	245	3.5e-20	40S ribosomal protein S25 OS=Amaranthus cruentus OX=117272 GN=RPS25 PE=3 SV=1	--	--	--	--	--	--	--	--	KOG1767	40S ribosomal protein S25
Pm10433142g0010	unknown [Picea sitchensis]	cathepsin H	http://www.genome.jp/dbget-bin/www_bget?ko:K01366	Q8RWQ9	516	1.7e-51	Thiol protease aleurain-like OS=Arabidopsis thaliana OX=3702 GN=At3g45310 PE=2 SV=1	PF00112//PF03051	Papain family cysteine protease//Peptidase C1-like family	GO:0006508	proteolysis	GO:0004197//GO:0008234	cysteine-type endopeptidase activity//cysteine-type peptidase activity	--	--	KOG1543	Cysteine proteinase Cathepsin L
Pm10428268g0010	unknown [Picea sitchensis]	20S proteasome subunit beta 5	http://www.genome.jp/dbget-bin/www_bget?ko:K02737	Q9LIP2	467	8.6e-46	Proteasome subunit beta type-5-B OS=Arabidopsis thaliana OX=3702 GN=PBE2 PE=1 SV=1	PF00227	Proteasome subunit	GO:0051603	proteolysis involved in cellular protein catabolic process	GO:0004298	threonine-type endopeptidase activity	GO:0005839	proteasome core complex	KOG0175	20S proteasome, regulatory subunit beta type PSMB5/PSMB8/PRE2
Pm10429159g0020	unknown [Picea sitchensis]	large subunit ribosomal protein L35e	http://www.genome.jp/dbget-bin/www_bget?ko:K02918	Q9M5L0	555	4.5e-56	60S ribosomal protein L35 OS=Euphorbia esula OX=3993 GN=RPL35 PE=2 SV=1	PF00831	Ribosomal L29 protein	GO:0042254//GO:0006412	ribosome biogenesis//translation	GO:0003735	structural constituent of ribosome	GO:0005840//GO:0005622	ribosome//intracellular	KOG3436	60S ribosomal protein L35
Pm22203g0020	unknown [Picea sitchensis]	histone H2A	http://www.genome.jp/dbget-bin/www_bget?ko:K11251	Q9LD28	365	5.5e-34	Histone H2A.6 OS=Arabidopsis thaliana OX=3702 GN=RAT5 PE=1 SV=1	PF00125	Core histone H2A/H2B/H3/H4	--	--	GO:0003677	DNA binding	--	--	--	--
Pm10431395g0010	AAA+ ATPase domain [Macleaya cordata]	26S proteasome regulatory subunit T2	http://www.genome.jp/dbget-bin/www_bget?ko:K03062	Q9SZD4	2036	3e-227	26S proteasome regulatory subunit 4 homolog A OS=Arabidopsis thaliana OX=3702 GN=RPT2A PE=1 SV=1	PF01695//PF00910//PF07726//PF07728//PF06068//PF02367//PF00158//PF00004//PF07724//PF05496	IstB-like ATP binding protein//RNA helicase//ATPase family associated with various cellular activities (AAA)//AAA domain (dynein-related subfamily)//TIP49 C-terminus//Threonylcarbamoyl adenosine biosynthesis protein TsaE//Sigma-54 interaction domain//ATPase family associated with various cellular activities (AAA)//AAA domain (Cdc48 subfamily)//Holliday junction DNA helicase ruvB N-terminus	GO:0002949//GO:0006310//GO:0006281//GO:0006355	tRNA threonylcarbamoyladenosine modification//DNA recombination//DNA repair//regulation of transcription, DNA-templated	GO:0003678//GO:0009378//GO:0003724//GO:0016887//GO:0003723//GO:0008134//GO:0005524	DNA helicase activity//four-way junction helicase activity//RNA helicase activity//ATPase activity//RNA binding//transcription factor binding//ATP binding	GO:0009379//GO:0005657//GO:0005667	Holliday junction helicase complex//replication fork//transcription factor complex	KOG0726	26S proteasome regulatory complex, ATPase RPT2
Pm10429630g0030	unknown [Picea sitchensis]	--	--	--	--	--	--	PF01497	Periplasmic binding protein	--	--	GO:0005488	binding	--	--	--	--
Pm356418g0010	--	--	--	--	--	--	--	--	--	--	--	--	--	--	--	--	--
Pm86963g0010	PREDICTED: eukaryotic translation initiation factor 3 subunit B [Cucumis sativus]	translation initiation factor 3 subunit B	http://www.genome.jp/dbget-bin/www_bget?ko:K03253	Q9C5Z1	639	2e-65	Eukaryotic translation initiation factor 3 subunit B OS=Arabidopsis thaliana OX=3702 GN=TIF3B1 PE=1 SV=1	PF08653	DASH complex subunit Dam1	GO:0008608	attachment of spindle microtubules to kinetochore	--	--	GO:0072686//GO:0042729	mitotic spindle//DASH complex	KOG2314	Translation initiation factor 3, subunit b (eIF-3b)
Pm18040g0020	unknown [Picea sitchensis]	--	--	Q9FIJ4	158	5.7e-10	DNA repair RAD52-like protein 2, chloroplastic OS=Arabidopsis thaliana OX=3702 GN=RAD52-2 PE=1 SV=1	--	--	--	--	--	--	--	--	--	--
Pm6751g0010	putative 4-hydroxy-4-methyl-2-oxoglutarate aldolase 2 [Quercus suber]	regulator of ribonuclease activity A	http://www.genome.jp/dbget-bin/www_bget?ko:K02553	Q9FFE0	656	1.2e-67	Putative 4-hydroxy-4-methyl-2-oxoglutarate aldolase 2 OS=Arabidopsis thaliana OX=3702 GN=At5g16450 PE=1 SV=1	--	--	--	--	--	--	--	--	--	--
Pm185815g0010	unknown [Picea sitchensis]	--	--	--	--	--	--	--	--	--	--	--	--	--	--	--	--
Pm172383g0010	CCAAT-box binding factor HAP3-like protein [Picea abies]	--	--	Q9SFD8	306	3.5e-27	Nuclear transcription factor Y subunit B-9 OS=Arabidopsis thaliana OX=3702 GN=NFYB9 PE=1 SV=2	PF00125//PF02269	Core histone H2A/H2B/H3/H4//Transcription initiation factor IID, 18kD subunit	GO:0006366	transcription from RNA polymerase II promoter	GO:0003677	DNA binding	--	--	--	--
Pm758709g0010	mRNA splicing factor, thioredoxin-like U5 snRNP protein [Medicago truncatula]	U5 snRNP protein, DIM1 family	http://www.genome.jp/dbget-bin/www_bget?ko:K12859	Q9FE62	744	6.3e-78	Thioredoxin-like protein YLS8 OS=Arabidopsis thaliana OX=3702 GN=YLS8 PE=2 SV=1	PF00085//PF02966	Thioredoxin//Mitosis protein DIM1	GO:0000398//GO:0045454	mRNA splicing, via spliceosome//cell redox homeostasis	--	--	GO:0005681	spliceosomal complex	KOG3414	Component of the U4/U6.U5 snRNP/mitosis protein DIM1
Pm129829g0010	unknown [Picea sitchensis]	large subunit ribosomal protein L37e	http://www.genome.jp/dbget-bin/www_bget?ko:K02922	Q8LEM8	322	3.9e-29	60S ribosomal protein L37-3 OS=Arabidopsis thaliana OX=3702 GN=RPL37C PE=3 SV=1	PF01907	Ribosomal protein L37e	GO:0006412//GO:0042254	translation//ribosome biogenesis	GO:0003735	structural constituent of ribosome	GO:0005840//GO:0005622	ribosome//intracellular	KOG3475	60S ribosomal protein L37
Pm98979g0010	unknown [Picea sitchensis]	triosephosphate isomerase (TIM)	http://www.genome.jp/dbget-bin/www_bget?ko:K01803	Q9M4S8	816	3.7e-86	Triosephosphate isomerase, chloroplastic OS=Fragaria ananassa OX=3747 GN=TPI PE=2 SV=1	PF00121	Triosephosphate isomerase	GO:0015976//GO:0046486//GO:0006013//GO:0006000//GO:0006094//GO:0006020//GO:0008152//GO:0006096	carbon utilization//glycerolipid metabolic process//mannose metabolic process//fructose metabolic process//gluconeogenesis//inositol metabolic process//metabolic process//glycolytic process	GO:0004807	triose-phosphate isomerase activity	--	--	KOG1643	Triosephosphate isomerase
Pm86694g0010	unknown [Picea sitchensis]	large subunit ribosomal protein L11e	http://www.genome.jp/dbget-bin/www_bget?ko:K02868	P42795	723	2e-75	60S ribosomal protein L11-1 OS=Arabidopsis thaliana OX=3702 GN=RPL11A PE=2 SV=2	--	--	--	--	--	--	--	--	KOG0397	60S ribosomal protein L11
Pm798143g0020	unknown [Picea sitchensis]	nascent polypeptide-associated complex subunit beta	http://www.genome.jp/dbget-bin/www_bget?ko:K01527	Q9CAT7	435	4.6e-42	Nascent polypeptide-associated complex subunit beta OS=Arabidopsis thaliana OX=3702 GN=At1g73230 PE=2 SV=1	PF00176	SNF2 family N-terminal domain	--	--	GO:0005524	ATP binding	--	--	KOG2240	RNA polymerase II general transcription factor BTF3 and related proteins
Pm68925g0010	unknown [Picea sitchensis]	enoyl-	http://www.genome.jp/dbget-bin/www_bget?ko:K00208	Q9SLA8	840	7.4e-89	Enoyl-[acyl-carrier-protein] reductase [NADH], chloroplastic OS=Arabidopsis thaliana OX=3702 GN=MOD1 PE=1 SV=1	PF00106	short chain dehydrogenase	GO:0008152	metabolic process	GO:0016491	oxidoreductase activity	--	--	--	--
Pm96369g0010	unknown [Picea sitchensis]	--	--	Q9CIT4	126	2.9e-06	Probable N-acetylmuramidase OS=Lactococcus lactis subsp. lactis (strain IL1403) OX=272623 GN=acmA PE=3 SV=1	--	--	--	--	--	--	--	--	--	--
Pm10433663g0010	UBC2 [Pinus radiata]	ubiquitin-conjugating enzyme E2 D/E	http://www.genome.jp/dbget-bin/www_bget?ko:K06689	P35132	769	8.3e-81	SUMO-conjugating enzyme UBC9 OS=Arabidopsis thaliana OX=3702 GN=UBC9 PE=1 SV=1	PF05743//PF05773	UEV domain//RWD domain	GO:0006464//GO:0015031	cellular protein modification process//protein transport	GO:0005515	protein binding	--	--	KOG0417	Ubiquitin-protein ligase
Pm193867g0010	unknown [Picea sitchensis]	peroxygenase	http://www.genome.jp/dbget-bin/www_bget?ko:K17991	O81270	522	4.5e-52	Peroxygenase 1 OS=Arabidopsis thaliana OX=3702 GN=PXG1 PE=1 SV=1	--	--	--	--	--	--	--	--	--	--
Pm162587g0010	unknown [Picea sitchensis]	large subunit ribosomal protein L26e	http://www.genome.jp/dbget-bin/www_bget?ko:K02898	Q9FJX2	398	1e-37	60S ribosomal protein L26-2 OS=Arabidopsis thaliana OX=3702 GN=RPL26B PE=2 SV=1	PF16906	Ribosomal proteins L26 eukaryotic, L24P archaeal	GO:0006412//GO:0042254	translation//ribosome biogenesis	GO:0003735	structural constituent of ribosome	GO:0005840//GO:0015934	ribosome//large ribosomal subunit	KOG3401	60S ribosomal protein L26
Pm35632g0010	unknown [Picea sitchensis]	leucoanthocyanidin dioxygenase	http://www.genome.jp/dbget-bin/www_bget?ko:K05277	A0A2R6PI27	355	6.9e-33	Anthocyanin synthase OS=Actinidia chinensis var. chinensis OX=1590841 GN=LDOX PE=1 SV=1	PF03427//PF03171	Carbohydrate binding domain (family 19)//2OG-Fe(II) oxygenase superfamily	GO:0006032//GO:0055114	chitin catabolic process//oxidation-reduction process	GO:0016491//GO:0008061	oxidoreductase activity//chitin binding	--	--	--	--
Pm69756g0010	unknown [Picea sitchensis]	large subunit ribosomal protein L36e	http://www.genome.jp/dbget-bin/www_bget?ko:K02920	O80929	308	1.5e-27	60S ribosomal protein L36-1 OS=Arabidopsis thaliana OX=3702 GN=RPL36A PE=3 SV=1	PF01158	Ribosomal protein L36e	GO:0042254//GO:0006412	ribosome biogenesis//translation	GO:0003735	structural constituent of ribosome	GO:0005622//GO:0005840	intracellular//ribosome	KOG3452	60S ribosomal protein L36
Pm601245g0010	unknown [Picea sitchensis]	--	--	Q9M4U5	183	1.8e-12	Histone deacetylase HDT2 OS=Zea mays OX=4577 GN=HDT2 PE=1 SV=1	PF04147//PF16622//PF13912	Nop14-like family//zinc-finger C2H2-type//C2H2-type zinc finger	--	--	GO:0046872	metal ion binding	GO:0032040	small-subunit processome	--	--
Pm24782g0010	unknown [Picea sitchensis]	large subunit ribosomal protein L36e	http://www.genome.jp/dbget-bin/www_bget?ko:K02920	Q9M352	358	2.8e-33	60S ribosomal protein L36-2 OS=Arabidopsis thaliana OX=3702 GN=RPL36B PE=3 SV=1	PF01158	Ribosomal protein L36e	GO:0042254//GO:0006412	ribosome biogenesis//translation	GO:0003735	structural constituent of ribosome	GO:0005622//GO:0005840	intracellular//ribosome	KOG3452	60S ribosomal protein L36
Pm96038g0010	PREDICTED: protein disulfide-isomerase [Nelumbo nucifera]	protein disulfide-isomerase A1	http://www.genome.jp/dbget-bin/www_bget?ko:K09580	Q43116	1233	3.7e-134	Protein disulfide-isomerase OS=Ricinus communis OX=3988 PE=2 SV=1	PF00462//PF07912//PF00085//PF00578//PF08534	Glutaredoxin//ERp29, N-terminal domain//Thioredoxin//AhpC/TSA family//Redoxin	GO:0055114//GO:0045454//GO:0006118//GO:0009306	oxidation-reduction process//cell redox homeostasis//obsolete electron transport//protein secretion	GO:0015035//GO:0016209//GO:0009055//GO:0016491	protein disulfide oxidoreductase activity//antioxidant activity//electron carrier activity//oxidoreductase activity	GO:0005788	endoplasmic reticulum lumen	KOG0190	Protein disulfide isomerase (prolyl 4-hydroxylase beta subunit)
Pm13787g0010	unknown [Picea sitchensis]	--	--	--	--	--	--	PF09798//PF09468	DNA damage checkpoint protein//Ydr279p protein family (RNase H2 complex component)	GO:0000077	DNA damage checkpoint	--	--	GO:0005634	nucleus	--	--
Pm7817322g0020	unknown [Picea sitchensis]	--	--	--	--	--	--	--	--	--	--	--	--	--	--	--	--
Pm7007g0010	unknown [Picea sitchensis]	--	--	B8LK84	1257	4.1e-137	Anamorsin homolog 1 OS=Picea sitchensis OX=3332 PE=2 SV=1	PF05093//PF08241//PF03141	Cytokine-induced anti-apoptosis inhibitor 1, Fe-S biogenesis//Methyltransferase domain//Putative S-adenosyl-L-methionine-dependent methyltransferase	GO:0008152//GO:0016226	metabolic process//iron-sulfur cluster assembly	GO:0008168//GO:0051536	methyltransferase activity//iron-sulfur cluster binding	GO:0005737	cytoplasm	KOG4020	Protein DRE2, required for cell viability
Pm14543g0010	unknown [Picea sitchensis]	small subunit ribosomal protein S15e	http://www.genome.jp/dbget-bin/www_bget?ko:K02958	O65059	656	1.1e-67	40S ribosomal protein S15 OS=Picea mariana OX=3335 GN=RPS15 PE=2 SV=1	PF00203	Ribosomal protein S19	GO:0006412//GO:0042254	translation//ribosome biogenesis	GO:0003735	structural constituent of ribosome	GO:0005840	ribosome	KOG0898	40S ribosomal protein S15
Pm241461g0010	unknown [Picea sitchensis]	--	--	--	--	--	--	--	--	--	--	--	--	--	--	--	--
Pm120806g0010	unknown [Picea sitchensis]	--	--	Q9FE06	842	6.4e-89	Protein EXORDIUM-like 2 OS=Arabidopsis thaliana OX=3702 GN=EXL2 PE=2 SV=1	PF05336//PF00115	Domain of unknown function (DUF718)//Cytochrome C and Quinol oxidase polypeptide I	GO:0019299//GO:0015992//GO:0009060//GO:0055114//GO:0006118//GO:0006123	rhamnose metabolic process//proton transport//aerobic respiration//oxidation-reduction process//obsolete electron transport//mitochondrial electron transport, cytochrome c to oxygen	GO:0005506//GO:0004129//GO:0020037//GO:0009055//GO:0016857	iron ion binding//cytochrome-c oxidase activity//heme binding//electron carrier activity//racemase and epimerase activity, acting on carbohydrates and derivatives	GO:0016021//GO:0005737//GO:0045277	integral component of membrane//cytoplasm//respiratory chain complex IV	--	--
Pm10429573g0020	unknown [Picea sitchensis]	--	--	P52411	326	2e-29	Acyl carrier protein 1, chloroplastic OS=Cuphea lanceolata OX=3930 GN=ACL1.1 PE=2 SV=1	--	--	--	--	--	--	--	--	KOG1748	Acyl carrier protein/NADH-ubiquinone oxidoreductase, NDUFAB1/SDAP subunit
Pm10431163g0010	unknown [Picea sitchensis]	large subunit ribosomal protein L8e	http://www.genome.jp/dbget-bin/www_bget?ko:K02938	P29766	690	1.3e-71	60S ribosomal protein L8 OS=Solanum lycopersicum OX=4081 GN=RPL8 PE=2 SV=1	PF00181//PF03947	Ribosomal Proteins L2, RNA binding domain//Ribosomal Proteins L2, C-terminal domain	GO:0042254//GO:0006412	ribosome biogenesis//translation	GO:0003735	structural constituent of ribosome	GO:0005840//GO:0005622	ribosome//intracellular	KOG2309	60s ribosomal protein L2/L8
Pm10436734g0010	unknown [Picea sitchensis]	heterogeneous nuclear ribonucleoprotein A1/A3	http://www.genome.jp/dbget-bin/www_bget?ko:K12741	Q9FNR1	306	3e-27	Glycine-rich RNA-binding protein 3, mitochondrial OS=Arabidopsis thaliana OX=3702 GN=RBG3 PE=1 SV=1	PF16367//PF00076	RNA recognition motif//RNA recognition motif. (a.k.a. RRM, RBD, or RNP domain)	--	--	GO:0003676	nucleic acid binding	--	--	--	--
Pm118316g0010	unknown [Picea sitchensis]	--	--	Q8N6L1	125	2.3e-06	Keratinocyte-associated protein 2 OS=Homo sapiens OX=9606 GN=KRTCAP2 PE=1 SV=2	--	--	--	--	--	--	--	--	--	--
Pm2475477g0010	--	--	--	--	--	--	--	--	--	--	--	--	--	--	--	--	--
Pm70965g0010	hypothetical protein PHAVU_001G003200g [Phaseolus vulgaris]	large subunit ribosomal protein L5e	http://www.genome.jp/dbget-bin/www_bget?ko:K02932	Q6UNT2	1071	1.6e-115	60S ribosomal protein L5 OS=Cucumis sativus OX=3659 GN=RPL5 PE=2 SV=1	PF00861	Ribosomal L18p/L5e family	GO:0006412//GO:0042254	translation//ribosome biogenesis	GO:0003735	structural constituent of ribosome	GO:0005840//GO:0005622	ribosome//intracellular	KOG0875	60S ribosomal protein L5
Pm98858g0010	unknown [Picea sitchensis]	large subunit ribosomal protein L53	http://www.genome.jp/dbget-bin/www_bget?ko:K17434	--	--	--	--	--	--	--	--	--	--	--	--	--	--
Pm356643g0010	4-hydroxyphenylpyruvate dioxygenase-like [Physcomitrella patens]	4-hydroxyphenylpyruvate dioxygenase	http://www.genome.jp/dbget-bin/www_bget?ko:K00457	P93836	1088	1.9e-117	4-hydroxyphenylpyruvate dioxygenase OS=Arabidopsis thaliana OX=3702 GN=HPD PE=1 SV=2	PF10590	Pyridoxine 5'-phosphate oxidase C-terminal dimerisation region	GO:0055114	oxidation-reduction process	GO:0016638	oxidoreductase activity, acting on the CH-NH2 group of donors	--	--	KOG0638	4-hydroxyphenylpyruvate dioxygenase
Pm34759g0010	unknown [Picea sitchensis]	KDEL-tailed cysteine endopeptidase	http://www.genome.jp/dbget-bin/www_bget?ko:K16292	P43156	1029	1.5e-110	Thiol protease SEN102 OS=Hemerocallis sp. OX=29711 GN=SEN102 PE=2 SV=1	PF00112//PF01790//PF03051	Papain family cysteine protease//Prolipoprotein diacylglyceryl transferase//Peptidase C1-like family	GO:0009249//GO:0006508//GO:0042158	protein lipoylation//proteolysis//lipoprotein biosynthetic process	GO:0008234//GO:0004197//GO:0016757	cysteine-type peptidase activity//cysteine-type endopeptidase activity//transferase activity, transferring glycosyl groups	GO:0016020	membrane	--	--
Pm21647g0010	unknown [Picea sitchensis]	small subunit ribosomal protein S21e	http://www.genome.jp/dbget-bin/www_bget?ko:K02971	Q3E902	378	1e-35	40S ribosomal protein S21-2 OS=Arabidopsis thaliana OX=3702 GN=RPS21C PE=1 SV=2	PF01249	Ribosomal protein S21e	GO:0006412//GO:0042254	translation//ribosome biogenesis	GO:0003735	structural constituent of ribosome	GO:0005840//GO:0005622	ribosome//intracellular	KOG3486	40S ribosomal protein S21
Pm10429805g0030	unknown [Picea sitchensis]	small subunit ribosomal protein S9e	http://www.genome.jp/dbget-bin/www_bget?ko:K02997	Q9FLF0	878	2.5e-93	40S ribosomal protein S9-2 OS=Arabidopsis thaliana OX=3702 GN=RPS9C PE=1 SV=1	PF00163//PF01479	Ribosomal protein S4/S9 N-terminal domain//S4 domain	--	--	GO:0019843//GO:0003723	rRNA binding//RNA binding	GO:0005622	intracellular	KOG3301	Ribosomal protein S4
Pm13987g0010	galactokinase [Amborella trichopoda]	N-acetylgalactosamine kinase	http://www.genome.jp/dbget-bin/www_bget?ko:K18674	Q9SEE5	223	8.5e-18	Galactokinase OS=Arabidopsis thaliana OX=3702 GN=GAL1 PE=1 SV=2	--	--	--	--	--	--	--	--	KOG0631	Galactokinase
Pm42276g0020	PREDICTED: leukotriene A-4 hydrolase homolog [Musa acuminata subsp. malaccensis]	leukotriene-A4 hydrolase	http://www.genome.jp/dbget-bin/www_bget?ko:K01254	Q84TA3	1201	1.5e-130	Leucine aminopeptidase OS=Oryza sativa subsp. japonica OX=39947 GN=LKHA4 PE=2 SV=1	PF01433//PF09127	Peptidase family M1//Leukotriene A4 hydrolase, C-terminal	GO:0019370	leukotriene biosynthetic process	GO:0008237//GO:0008270	metallopeptidase activity//zinc ion binding	--	--	KOG1047	Bifunctional leukotriene A4 hydrolase/aminopeptidase LTA4H
Pm549126g0010	RecName: Full=Proteasome subunit beta type-3; AltName: Full=20S proteasome alpha subunit C; AltName: Full=20S proteasome subunit beta-3	20S proteasome subunit beta 3	http://www.genome.jp/dbget-bin/www_bget?ko:K02735	O65084	387	8.6e-37	Proteasome subunit beta type-3 OS=Picea mariana OX=3335 GN=PBC1 PE=2 SV=1	PF00227	Proteasome subunit	GO:0051603	proteolysis involved in cellular protein catabolic process	GO:0004298	threonine-type endopeptidase activity	GO:0005839	proteasome core complex	KOG0180	20S proteasome, regulatory subunit beta type PSMB3/PUP3
Pm10436962g0020	unknown [Picea sitchensis]	large subunit ribosomal protein L23Ae	http://www.genome.jp/dbget-bin/www_bget?ko:K02893	O22644	571	9.6e-58	60S ribosomal protein L23A OS=Fritillaria agrestis OX=64177 GN=RPL23A PE=2 SV=1	PF00276	Ribosomal protein L23	GO:0042254//GO:0006412	ribosome biogenesis//translation	GO:0003735	structural constituent of ribosome	GO:0005840	ribosome	KOG1751	60s ribosomal protein L23
Pm40499g0010	unknown [Picea sitchensis]	protein disulfide-isomerase A1	http://www.genome.jp/dbget-bin/www_bget?ko:K09580	Q9XF61	255	2.5e-21	Protein disulfide-isomerase OS=Datisca glomerata OX=34297 GN=PDI PE=2 SV=1	PF00085//PF00578//PF00462//PF08534	Thioredoxin//AhpC/TSA family//Glutaredoxin//Redoxin	GO:0055114//GO:0045454//GO:0006118	oxidation-reduction process//cell redox homeostasis//obsolete electron transport	GO:0016209//GO:0015035//GO:0009055//GO:0016491	antioxidant activity//protein disulfide oxidoreductase activity//electron carrier activity//oxidoreductase activity	--	--	KOG0190	Protein disulfide isomerase (prolyl 4-hydroxylase beta subunit)
Pm78501g0010	unknown [Picea sitchensis]	--	--	--	--	--	--	--	--	--	--	--	--	--	--	--	--
Pm10427383g0010	unknown [Picea sitchensis]	--	--	Q8VXZ9	299	2.3e-26	Polyadenylate-binding protein RBP47B' OS=Arabidopsis thaliana OX=3702 GN=RBP47B' PE=2 SV=1	PF00076	RNA recognition motif. (a.k.a. RRM, RBD, or RNP domain)	--	--	GO:0003676	nucleic acid binding	--	--	KOG0118	FOG: RRM domain
Pm2177g0010	unknown [Picea sitchensis]	20S proteasome subunit beta 5	http://www.genome.jp/dbget-bin/www_bget?ko:K02737	O24361	602	2.1e-61	Proteasome subunit beta type-5 OS=Spinacia oleracea OX=3562 PE=2 SV=1	PF00227	Proteasome subunit	GO:0051603	proteolysis involved in cellular protein catabolic process	GO:0004298	threonine-type endopeptidase activity	GO:0005839	proteasome core complex	KOG0175	20S proteasome, regulatory subunit beta type PSMB5/PSMB8/PRE2
Pm10432638g0010	unknown [Picea sitchensis]	betaine-aldehyde dehydrogenase	http://www.genome.jp/dbget-bin/www_bget?ko:K00130	Q9S795	658	6.7e-68	Betaine aldehyde dehydrogenase 1, chloroplastic OS=Arabidopsis thaliana OX=3702 GN=ALDH10A8 PE=2 SV=1	PF00171	Aldehyde dehydrogenase family	GO:0055114//GO:0008152	oxidation-reduction process//metabolic process	GO:0016491	oxidoreductase activity	--	--	KOG2450	Aldehyde dehydrogenase
Pm6178484g0010	unknown [Picea sitchensis]	--	--	Q5DWG1	401	2.3e-38	Pathogenesis-related thaumatin-like protein 3.5 OS=Cryptomeria japonica OX=3369 PE=1 SV=1	--	--	--	--	--	--	--	--	--	--
Pm10434382g0020	unknown [Picea sitchensis]	26S proteasome regulatory subunit T2	http://www.genome.jp/dbget-bin/www_bget?ko:K03062	P46466	926	7.4e-99	26S proteasome regulatory subunit 4 homolog OS=Oryza sativa subsp. japonica OX=39947 GN=TBP2 PE=2 SV=2	PF07724//PF00004	AAA domain (Cdc48 subfamily)//ATPase family associated with various cellular activities (AAA)	--	--	GO:0005524	ATP binding	--	--	KOG0726	26S proteasome regulatory complex, ATPase RPT2
Pm10427963g0010	unknown [Picea sitchensis]	F-type H+-transporting ATPase subunit gamma	http://www.genome.jp/dbget-bin/www_bget?ko:K02136	P26360	853	2.9e-90	ATP synthase subunit gamma, mitochondrial OS=Ipomoea batatas OX=4120 GN=ATPC PE=1 SV=2	PF00231	ATP synthase	GO:0015992//GO:0006119//GO:0015986	proton transport//oxidative phosphorylation//ATP synthesis coupled proton transport	GO:0046961//GO:0046933	proton-transporting ATPase activity, rotational mechanism//proton-transporting ATP synthase activity, rotational mechanism	GO:0045259//GO:0045261	proton-transporting ATP synthase complex//proton-transporting ATP synthase complex, catalytic core F(1)	KOG1531	F0F1-type ATP synthase, gamma subunit
Pm92282g0010	hypothetical protein EUGRSUZ_B03153 [Eucalyptus grandis]	large subunit ribosomal protein L39e	http://www.genome.jp/dbget-bin/www_bget?ko:K02924	Q6KAJ8	270	3.2e-23	60S ribosomal protein L39-1 OS=Oryza sativa subsp. japonica OX=39947 GN=RPL39A PE=3 SV=2	PF00832	Ribosomal L39 protein	GO:0006412//GO:0042254	translation//ribosome biogenesis	GO:0003735	structural constituent of ribosome	GO:0005622//GO:0005840	intracellular//ribosome	KOG0002	60s ribosomal protein L39
Pm10435208g0010	unknown [Picea sitchensis]	--	--	--	--	--	--	--	--	--	--	--	--	--	--	--	--
Pm20588g0010	unknown [Picea sitchensis]	large subunit ribosomal protein L38e	http://www.genome.jp/dbget-bin/www_bget?ko:K02923	O22860	324	3e-29	60S ribosomal protein L38 OS=Arabidopsis thaliana OX=3702 GN=RPL38A PE=3 SV=1	PF01781	Ribosomal L38e protein family	GO:0042254//GO:0006412	ribosome biogenesis//translation	GO:0003735	structural constituent of ribosome	GO:0005840//GO:0005622	ribosome//intracellular	KOG3499	60S ribosomal protein L38
Pm960698g0010	phosphatidylinositol..phosphatidylcholine transfer protein SFH1 [Selaginella moellendorffii]	--	--	F4JLE5	613	2.3e-62	Phosphatidylinositol/phosphatidylcholine transfer protein SFH1 OS=Arabidopsis thaliana OX=3702 GN=SFH1 PE=2 SV=1	--	--	--	--	--	--	--	--	--	--
Pm18665g0010	unknown [Picea sitchensis]	--	--	Q9SD80	165	3.4e-11	Mitochondrial import receptor subunit TOM5 homolog OS=Arabidopsis thaliana OX=3702 GN=TOM5 PE=1 SV=3	PF17050	Altered inheritance of mitochondria 5	GO:0042407	cristae formation	--	--	GO:0061617//GO:0044284	MICOS complex//mitochondrial crista junction	--	--
Pm26805g0010	unknown [Picea sitchensis]	--	--	--	--	--	--	--	--	--	--	--	--	--	--	--	--
Pm215523g0010	unknown [Picea sitchensis]	MPBQ/MSBQ methyltransferase	http://www.genome.jp/dbget-bin/www_bget?ko:K12502	Q9LY74	518	1.7e-51	2-methyl-6-phytyl-1,4-hydroquinone methyltransferase, chloroplastic OS=Arabidopsis thaliana OX=3702 GN=VTE3 PE=1 SV=1	PF02527//PF05175//PF03435//PF08241//PF01209//PF00891	rRNA small subunit methyltransferase G//Methyltransferase small domain//Saccharopine dehydrogenase NADP binding domain//Methyltransferase domain//ubiE/COQ5 methyltransferase family//O-methyltransferase	GO:0055114//GO:0006364//GO:0000154//GO:0006396//GO:0008152	oxidation-reduction process//rRNA processing//rRNA modification//RNA processing//metabolic process	GO:0008171//GO:0008649//GO:0016491//GO:0008168	O-methyltransferase activity//rRNA methyltransferase activity//oxidoreductase activity//methyltransferase activity	GO:0005737	cytoplasm	--	--
Pm1839g0010	unknown [Picea sitchensis]	large subunit ribosomal protein L19e	http://www.genome.jp/dbget-bin/www_bget?ko:K02885	Q9SRX2	734	1.3e-76	60S ribosomal protein L19-1 OS=Arabidopsis thaliana OX=3702 GN=RPL19A PE=2 SV=1	PF01280	Ribosomal protein L19e	GO:0006412//GO:0042254	translation//ribosome biogenesis	GO:0003735	structural constituent of ribosome	GO:0005622//GO:0005840	intracellular//ribosome	KOG1696	60s ribosomal protein L19
Pm10432701g0010	Desiccation-related protein [Trema orientalis]	--	--	P22242	691	2.1e-71	Desiccation-related protein PCC13-62 OS=Craterostigma plantagineum OX=4153 PE=2 SV=1	PF06667	Phage shock protein B	GO:0009271//GO:0006355	phage shock//regulation of transcription, DNA-templated	--	--	--	--	--	--
Pm10042785g0010	unknown [Picea sitchensis]	--	--	Q9LQY3	359	3.5e-33	Transmembrane emp24 domain-containing protein p24delta9 OS=Arabidopsis thaliana OX=3702 GN=At1g26690 PE=2 SV=1	PF01105	emp24/gp25L/p24 family/GOLD	GO:0006810	transport	--	--	GO:0016021	integral component of membrane	--	--
Pm107308g0010	unknown [Picea sitchensis]	succinyl-CoA synthetase beta subunit	http://www.genome.jp/dbget-bin/www_bget?ko:K01900	Q6K9N6	154	5.8e-10	Succinate--CoA ligase [ADP-forming] subunit beta, mitochondrial OS=Oryza sativa subsp. japonica OX=39947 GN=Os02g0621700 PE=1 SV=1	PF00549	CoA-ligase	GO:0008152	metabolic process	GO:0003824	catalytic activity	--	--	KOG1447	GTP-specific succinyl-CoA synthetase, beta subunit
Pm4597810g0010	unknown [Picea sitchensis]	--	--	--	--	--	--	PF04111	Autophagy protein Apg6	GO:0006914	autophagy	--	--	--	--	--	--
Pm188833g0010	hypothetical protein PAHAL_J00085 [Panicum hallii]	acyl-CoA oxidase	http://www.genome.jp/dbget-bin/www_bget?ko:K00232	O65202	281	1.7e-24	Peroxisomal acyl-coenzyme A oxidase 1 OS=Arabidopsis thaliana OX=3702 GN=ACX1 PE=1 SV=1	PF01756	Acyl-CoA oxidase	GO:0006637//GO:0006635//GO:0055114	acyl-CoA metabolic process//fatty acid beta-oxidation//oxidation-reduction process	GO:0003997	acyl-CoA oxidase activity	GO:0005777	peroxisome	KOG0136	Acyl-CoA oxidase
Pm133473g0010	unknown [Picea sitchensis]	--	--	Q02096	1135	9.2e-123	Polygalacturonase OS=Persea americana OX=3435 PE=2 SV=1	PF00295	Glycosyl hydrolases family 28	GO:0005982//GO:0005975//GO:0005985	starch metabolic process//carbohydrate metabolic process//sucrose metabolic process	GO:0004650	polygalacturonase activity	--	--	--	--
Pm165604g0010	thermospermine synthase [Pinus sylvestris]	thermospermine synthase	http://www.genome.jp/dbget-bin/www_bget?ko:K18787	Q9S7X6	1204	7.6e-131	Thermospermine synthase ACAULIS5 OS=Arabidopsis thaliana OX=3702 GN=ACL5 PE=1 SV=1	PF08241//PF05430//PF05175	Methyltransferase domain//S-adenosyl-L-methionine-dependent methyltransferase//Methyltransferase small domain	GO:0055114//GO:0008152	oxidation-reduction process//metabolic process	GO:0016645//GO:0008168	oxidoreductase activity, acting on the CH-NH group of donors//methyltransferase activity	--	--	KOG1562	Spermidine synthase
Pm97627g0010	unknown [Picea sitchensis]	chaperonin GroEL	http://www.genome.jp/dbget-bin/www_bget?ko:K04077	P08927	1666	3.8e-184	RuBisCO large subunit-binding protein subunit beta, chloroplastic OS=Pisum sativum OX=3888 PE=1 SV=2	PF00118	TCP-1/cpn60 chaperonin family	--	--	GO:0005524	ATP binding	--	--	KOG0356	Mitochondrial chaperonin, Cpn60/Hsp60p
Pm13141g0010	unknown [Picea sitchensis]	large subunit ribosomal protein L26e	http://www.genome.jp/dbget-bin/www_bget?ko:K02898	Q9FJX2	425	6.4e-41	60S ribosomal protein L26-2 OS=Arabidopsis thaliana OX=3702 GN=RPL26B PE=2 SV=1	PF16906	Ribosomal proteins L26 eukaryotic, L24P archaeal	GO:0042254//GO:0006412	ribosome biogenesis//translation	GO:0003735	structural constituent of ribosome	GO:0005840//GO:0015934	ribosome//large ribosomal subunit	KOG3401	60S ribosomal protein L26
Pm10427919g0010	unknown [Picea sitchensis]	voltage-dependent anion channel protein 2	http://www.genome.jp/dbget-bin/www_bget?ko:K15040	P42056	636	3.8e-65	Mitochondrial outer membrane protein porin of 36 kDa OS=Solanum tuberosum OX=4113 PE=1 SV=2	PF01459//PF01670	Eukaryotic porin//Glycosyl hydrolase family 12	GO:0005982//GO:0000272//GO:0055085//GO:0005985	starch metabolic process//polysaccharide catabolic process//transmembrane transport//sucrose metabolic process	GO:0008810	cellulase activity	GO:0005741	mitochondrial outer membrane	--	--
Pm10428829g0010	unknown [Picea sitchensis]	acetyl-CoA acyltransferase 1	http://www.genome.jp/dbget-bin/www_bget?ko:K07513	Q56WD9	448	1.3e-43	3-ketoacyl-CoA thiolase 2, peroxisomal OS=Arabidopsis thaliana OX=3702 GN=PED1 PE=1 SV=2	PF00108	Thiolase, N-terminal domain	GO:0008152	metabolic process	GO:0016747	transferase activity, transferring acyl groups other than amino-acyl groups	--	--	KOG1389	3-oxoacyl CoA thiolase
Pm29708g0010	unknown [Picea sitchensis]	Xaa-Pro dipeptidase	http://www.genome.jp/dbget-bin/www_bget?ko:K14213	Q11136	163	7e-11	Xaa-Pro dipeptidase OS=Mus musculus OX=10090 GN=Pepd PE=1 SV=3	--	--	--	--	--	--	--	--	KOG2737	Putative metallopeptidase
Pm102713g0020	unknown [Picea sitchensis]	elongation factor 1-beta	http://www.genome.jp/dbget-bin/www_bget?ko:K03232	Q40680	605	1.6e-61	Elongation factor 1-delta 1 OS=Oryza sativa subsp. japonica OX=39947 GN=Os07g0614500 PE=2 SV=3	PF00736//PF15320	EF-1 guanine nucleotide exchange domain//mRNA cap methylation, RNMT-activating mini protein	GO:0032259//GO:0006448//GO:0006414	methylation//regulation of translational elongation//translational elongation	GO:0003723//GO:0003746	RNA binding//translation elongation factor activity	GO:0005845//GO:0005840//GO:0005853	mRNA cap binding complex//ribosome//eukaryotic translation elongation factor 1 complex	KOG1668	Elongation factor 1 beta/delta chain
Pm529552g0010	ubiquitin-40S ribosomal protein S27a isoform X3 [Rosa chinensis]	small subunit ribosomal protein S27Ae	http://www.genome.jp/dbget-bin/www_bget?ko:K02977	P0CH32	380	1.1e-35	Polyubiquitin 4 OS=Arabidopsis thaliana OX=3702 GN=UBQ4 PE=3 SV=1	PF01599//PF14560//PF00240	Ribosomal protein S27a//Ubiquitin-like domain//Ubiquitin family	GO:0042254//GO:0006412	ribosome biogenesis//translation	GO:0003735//GO:0005515	structural constituent of ribosome//protein binding	GO:0005840	ribosome	KOG0004	Ubiquitin/40S ribosomal protein S27a fusion
Pm103810g0020	unknown [Picea sitchensis]	triosephosphate isomerase (TIM)	http://www.genome.jp/dbget-bin/www_bget?ko:K01803	P46225	223	8.3e-18	Triosephosphate isomerase, chloroplastic OS=Secale cereale OX=4550 PE=1 SV=1	PF00121	Triosephosphate isomerase	GO:0006096//GO:0008152//GO:0006020//GO:0006094//GO:0006013//GO:0046486//GO:0006000//GO:0015976	glycolytic process//metabolic process//inositol metabolic process//gluconeogenesis//mannose metabolic process//glycerolipid metabolic process//fructose metabolic process//carbon utilization	GO:0004807	triose-phosphate isomerase activity	--	--	--	--
Pm10433493g0010	unknown [Picea sitchensis]	nascent polypeptide-associated complex subunit beta	http://www.genome.jp/dbget-bin/www_bget?ko:K01527	Q9SMW7	344	1.6e-31	Basic transcription factor 3 OS=Arabidopsis thaliana OX=3702 GN=BTF3 PE=1 SV=1	PF00176	SNF2 family N-terminal domain	--	--	GO:0005524	ATP binding	--	--	KOG2240	RNA polymerase II general transcription factor BTF3 and related proteins
Pm10434988g0010	unknown [Picea sitchensis]	nucleoside-diphosphate kinase	http://www.genome.jp/dbget-bin/www_bget?ko:K00940	P39207	426	1.3e-40	Nucleoside diphosphate kinase 1 OS=Arabidopsis thaliana OX=3702 GN=NDK1 PE=1 SV=1	PF00334//PF01047//PF00069//PF01701//PF07714	Nucleoside diphosphate kinase//MarR family//Protein kinase domain//Photosystem I reaction centre subunit IX / PsaJ//Protein tyrosine kinase	GO:0006355//GO:0006144//GO:0006165//GO:0006228//GO:0006183//GO:0006241//GO:0006206//GO:0015979//GO:0006468	regulation of transcription, DNA-templated//purine nucleobase metabolic process//nucleoside diphosphate phosphorylation//UTP biosynthetic process//GTP biosynthetic process//CTP biosynthetic process//pyrimidine nucleobase metabolic process//photosynthesis//protein phosphorylation	GO:0004672//GO:0005524//GO:0003700//GO:0004550	protein kinase activity//ATP binding//transcription factor activity, sequence-specific DNA binding//nucleoside diphosphate kinase activity	GO:0005667//GO:0009522	transcription factor complex//photosystem I	KOG0888	Nucleoside diphosphate kinase
Pm10427947g0020	unknown [Picea sitchensis]	solute carrier family 25 (mitochondrial adenine nucleotide translocator), member 4/5/6/31	http://www.genome.jp/dbget-bin/www_bget?ko:K05863	P25083	1377	7.4e-151	ADP,ATP carrier protein, mitochondrial OS=Solanum tuberosum OX=4113 GN=ANT PE=2 SV=1	--	--	--	--	--	--	--	--	KOG0749	Mitochondrial ADP/ATP carrier proteins
Pm10434733g0010	unknown [Picea sitchensis]	large subunit ribosomal protein L14e	http://www.genome.jp/dbget-bin/www_bget?ko:K02875	Q9T043	463	2.3e-45	60S ribosomal protein L14-2 OS=Arabidopsis thaliana OX=3702 GN=RPL14B PE=1 SV=1	PF01929	Ribosomal protein L14	GO:0042254//GO:0006412	ribosome biogenesis//translation	GO:0003735	structural constituent of ribosome	GO:0005840//GO:0005622	ribosome//intracellular	KOG3421	60S ribosomal protein L14
Pm17834g0020	--	--	--	--	--	--	--	--	--	--	--	--	--	--	--	--	--
Pm57426g0010	unknown [Picea sitchensis]	--	--	Q9CA51	258	1.6e-21	Mini zinc finger protein 1 OS=Arabidopsis thaliana OX=3702 GN=MIF1 PE=1 SV=1	PF00295	Glycosyl hydrolases family 28	GO:0005985//GO:0005982//GO:0005975	sucrose metabolic process//starch metabolic process//carbohydrate metabolic process	GO:0004650	polygalacturonase activity	--	--	--	--
Pm10434309g0010	unknown [Picea sitchensis]	--	--	Q9SK74	1080	1.8e-116	Zinc finger CCCH domain-containing protein 21 OS=Arabidopsis thaliana OX=3702 GN=At2g20280 PE=4 SV=1	PF00642	Zinc finger C-x8-C-x5-C-x3-H type (and similar)	--	--	GO:0046872	metal ion binding	--	--	KOG1763	Uncharacterized conserved protein, contains CCCH-type Zn-finger
Pm10265757g0010	metallothionein-like protein type 2 [Carica papaya]	--	--	P43398	121	5.3e-06	Metallothionein-like protein 2 OS=Trifolium repens OX=3899 GN=MT1A PE=3 SV=1	PF01439	Metallothionein	--	--	GO:0046872	metal ion binding	--	--	--	--
Pm59064g0020	unknown [Picea sitchensis]	pyrimidine and pyridine-specific 5'-nucleotidase	http://www.genome.jp/dbget-bin/www_bget?ko:K18551	P40025	169	9.5e-11	Phosphate metabolism protein 8 OS=Saccharomyces cerevisiae (strain ATCC 204508 / S288c) OX=559292 GN=PHM8 PE=1 SV=1	PF12689	Acid Phosphatase	--	--	GO:0016791	phosphatase activity	--	--	KOG3109	Haloacid dehalogenase-like hydrolase
Pm17847g0010	unknown [Picea sitchensis]	--	--	--	--	--	--	--	--	--	--	--	--	--	--	--	--
Pm35900g0010	unknown [Picea sitchensis]	protein transport protein SEC61 subunit alpha	http://www.genome.jp/dbget-bin/www_bget?ko:K10956	Q54XK2	1004	1.3e-107	Protein transport protein Sec61 subunit alpha OS=Dictyostelium discoideum OX=44689 GN=sec61a PE=3 SV=1	PF00344	SecY translocase	GO:0015031	protein transport	--	--	GO:0016020	membrane	KOG1373	Transport protein Sec61, alpha subunit
Pm707397g0010	unknown [Picea sitchensis]	--	--	Q43766	217	6.8e-17	Non-specific lipid-transfer protein 3 OS=Hordeum vulgare OX=4513 GN=LTP3 PE=3 SV=1	--	--	--	--	--	--	--	--	--	--
Pm10432758g0010	unknown [Picea sitchensis]	large subunit ribosomal protein L3e	http://www.genome.jp/dbget-bin/www_bget?ko:K02925	P35684	1720	1.2e-190	60S ribosomal protein L3 OS=Oryza sativa subsp. japonica OX=39947 GN=RPL3 PE=2 SV=2	PF00297	Ribosomal protein L3	GO:0042254//GO:0006412	ribosome biogenesis//translation	GO:0003735	structural constituent of ribosome	GO:0005840//GO:0005622	ribosome//intracellular	KOG0746	60S ribosomal protein L3 and related proteins
Pm9991417g0010	unknown [Picea sitchensis]	large subunit ribosomal protein L4e	http://www.genome.jp/dbget-bin/www_bget?ko:K02930	Q9XF97	666	8e-69	60S ribosomal protein L4 OS=Prunus armeniaca OX=36596 GN=RPL4 PE=2 SV=1	PF00573	Ribosomal protein L4/L1 family	GO:0006412//GO:0042254	translation//ribosome biogenesis	GO:0003735	structural constituent of ribosome	GO:0005840	ribosome	KOG1475	Ribosomal protein RPL1/RPL2/RL4L4
Pm100776g0010	PREDICTED: T-complex protein 1 subunit theta [Nelumbo nucifera]	T-complex protein 1 subunit theta	http://www.genome.jp/dbget-bin/www_bget?ko:K09500	Q94K05	2173	4.8e-243	T-complex protein 1 subunit theta OS=Arabidopsis thaliana OX=3702 GN=CCT8 PE=1 SV=1	PF00118	TCP-1/cpn60 chaperonin family	--	--	GO:0005524	ATP binding	--	--	KOG0362	Chaperonin complex component, TCP-1 theta subunit (CCT8)
Pm31004g0010	unknown [Picea sitchensis]	small subunit ribosomal protein S3Ae	http://www.genome.jp/dbget-bin/www_bget?ko:K02984	Q42262	1000	2.3e-107	40S ribosomal protein S3a-2 OS=Arabidopsis thaliana OX=3702 GN=RPS3AB PE=2 SV=3	PF01015	Ribosomal S3Ae family	GO:0006412//GO:0042254	translation//ribosome biogenesis	GO:0003735	structural constituent of ribosome	GO:0005622//GO:0005840	intracellular//ribosome	KOG1628	40S ribosomal protein S3A
Pm19350g0010	unknown [Picea sitchensis]	small subunit ribosomal protein S11e	http://www.genome.jp/dbget-bin/www_bget?ko:K02949	P16181	631	9.1e-65	40S ribosomal protein S11-1 OS=Arabidopsis thaliana OX=3702 GN=RPS11A PE=2 SV=1	PF00366	Ribosomal protein S17	GO:0042254//GO:0006412	ribosome biogenesis//translation	GO:0003735	structural constituent of ribosome	GO:0005840//GO:0005622	ribosome//intracellular	KOG1728	40S ribosomal protein S11
Pm10428487g0010	unknown [Picea sitchensis]	small subunit ribosomal protein S5e	http://www.genome.jp/dbget-bin/www_bget?ko:K02989	Q9ZUT9	897	1.7e-95	40S ribosomal protein S5-1 OS=Arabidopsis thaliana OX=3702 GN=RPS5A PE=1 SV=1	--	--	--	--	--	--	--	--	KOG3291	Ribosomal protein S7
Pm929480g0010	unknown [Picea sitchensis]	--	--	--	--	--	--	--	--	--	--	--	--	--	--	--	--
Pm141447g0010	hypothetical protein EUGRSUZ_D02118 [Eucalyptus grandis]	plasminogen activator inhibitor 1 RNA-binding protein	http://www.genome.jp/dbget-bin/www_bget?ko:K13199	O23523	216	2.9e-16	RGG repeats nuclear RNA binding protein A OS=Arabidopsis thaliana OX=3702 GN=RGGA PE=1 SV=1	--	--	--	--	--	--	--	--	--	--
Pm102570g0010	unknown [Picea sitchensis]	cellular nucleic acid-binding protein	http://www.genome.jp/dbget-bin/www_bget?ko:K09250	Q04832	307	5.2e-27	DNA-binding protein HEXBP OS=Leishmania major OX=5664 GN=HEXBP PE=4 SV=1	PF00098	Zinc knuckle	--	--	GO:0008270//GO:0003676	zinc ion binding//nucleic acid binding	--	--	KOG4400	E3 ubiquitin ligase interacting with arginine methyltransferase
Pm10428568g0010	unknown [Picea sitchensis]	enolase	http://www.genome.jp/dbget-bin/www_bget?ko:K01689	Q9LEJ0	1887	5.6e-210	Enolase 1 OS=Hevea brasiliensis OX=3981 GN=ENO1 PE=1 SV=1	PF00113//PF03952	Enolase, C-terminal TIM barrel domain//Enolase, N-terminal domain	GO:0006571//GO:0006094//GO:0009094//GO:0006096//GO:0000162	tyrosine biosynthetic process//gluconeogenesis//L-phenylalanine biosynthetic process//glycolytic process//tryptophan biosynthetic process	GO:0004634//GO:0000287	phosphopyruvate hydratase activity//magnesium ion binding	GO:0000015	phosphopyruvate hydratase complex	KOG2670	Enolase
Pm100820g0010	probable LRR receptor-like serine..threonine-protein kinase At1g34110 [Brassica napus]	--	--	Q5VQP7	740	2.7e-77	Leucine-rich repeat protein 1 OS=Oryza sativa subsp. japonica OX=39947 GN=LRR1 PE=1 SV=1	PF00560//PF13855	Leucine Rich Repeat//Leucine rich repeat	--	--	GO:0005515	protein binding	--	--	--	--
Pm16089g0010	Ubiquitin-conjugating enzyme like, partial [Actinidia chinensis var. chinensis]	ubiquitin-conjugating enzyme E2 A	http://www.genome.jp/dbget-bin/www_bget?ko:K10573	P35130	805	5.7e-85	Ubiquitin-conjugating enzyme E2 2 OS=Medicago sativa OX=3879 GN=UBC2 PE=2 SV=1	PF05773	RWD domain	--	--	GO:0005515	protein binding	--	--	KOG0419	Ubiquitin-protein ligase
Pm350032g0010	histone H3.3 [Physcomitrella patens]	histone H3	http://www.genome.jp/dbget-bin/www_bget?ko:K11253	Q0JCT1	679	2.1e-70	Histone H3.3 OS=Oryza sativa subsp. japonica OX=39947 GN=H3 PE=1 SV=2	PF15715//PF02291//PF00125	PCNA-associated factor//Transcription initiation factor IID, 31kD subunit//Core histone H2A/H2B/H3/H4	GO:0006974//GO:0051726//GO:0006352	cellular response to DNA damage stimulus//regulation of cell cycle//DNA-templated transcription, initiation	GO:0003677	DNA binding	--	--	--	--
Pm79460g0010	unknown [Picea sitchensis]	bifunctional dihydroflavonol 4-reductase/flavanone 4-reductase	http://www.genome.jp/dbget-bin/www_bget?ko:K13082	Q9XES5	1196	7.2e-130	Bifunctional dihydroflavonol 4-reductase/flavanone 4-reductase OS=Malus domestica OX=3750 GN=DFR PE=1 SV=1	PF03581//PF00106//PF01073//PF01370	Herpesvirus UL33-like protein//short chain dehydrogenase//3-beta hydroxysteroid dehydrogenase/isomerase family//NAD dependent epimerase/dehydratase family	GO:0008152//GO:0055114//GO:0019073//GO:0008210//GO:0008209//GO:0006694//GO:0008207	metabolic process//oxidation-reduction process//viral DNA genome packaging//estrogen metabolic process//androgen metabolic process//steroid biosynthetic process//C21-steroid hormone metabolic process	GO:0050662//GO:0016491//GO:0016616//GO:0003854//GO:0003824	coenzyme binding//oxidoreductase activity//oxidoreductase activity, acting on the CH-OH group of donors, NAD or NADP as acceptor//3-beta-hydroxy-delta5-steroid dehydrogenase activity//catalytic activity	--	--	--	--
Pm99106g0010	unknown [Picea sitchensis]	large subunit ribosomal protein L14e	http://www.genome.jp/dbget-bin/www_bget?ko:K02875	Q9SIM4	280	2.1e-24	60S ribosomal protein L14-1 OS=Arabidopsis thaliana OX=3702 GN=RPL14A PE=2 SV=1	PF01929	Ribosomal protein L14	GO:0042254//GO:0006412	ribosome biogenesis//translation	GO:0003735	structural constituent of ribosome	GO:0005840//GO:0005622	ribosome//intracellular	KOG3421	60S ribosomal protein L14
Pm275653g0010	unknown [Picea sitchensis]	peptidyl-prolyl cis-trans isomerase B (cyclophilin B)	http://www.genome.jp/dbget-bin/www_bget?ko:K03768	Q9ASS6	414	1.5e-39	Photosynthetic NDH subunit of lumenal location 5, chloroplastic OS=Arabidopsis thaliana OX=3702 GN=PNSL5 PE=1 SV=1	PF00160	Cyclophilin type peptidyl-prolyl cis-trans isomerase/CLD	GO:0000413//GO:0006457	protein peptidyl-prolyl isomerization//protein folding	GO:0003755	peptidyl-prolyl cis-trans isomerase activity	--	--	KOG0865	Cyclophilin type peptidyl-prolyl cis-trans isomerase
Pm10436424g0010	unknown [Picea sitchensis]	heterogeneous nuclear ribonucleoprotein G	http://www.genome.jp/dbget-bin/www_bget?ko:K12885	Q9LIN3	379	1.9e-35	Glycine-rich RNA-binding protein RZ1A OS=Arabidopsis thaliana OX=3702 GN=RZ1A PE=1 SV=1	PF16367//PF00098//PF00076	RNA recognition motif//Zinc knuckle//RNA recognition motif. (a.k.a. RRM, RBD, or RNP domain)	--	--	GO:0003676//GO:0008270	nucleic acid binding//zinc ion binding	--	--	--	--
Pm47548g0010	Ribosomal protein L30 [Macleaya cordata]	large subunit ribosomal protein L7e	http://www.genome.jp/dbget-bin/www_bget?ko:K02937	P60040	830	1.3e-87	60S ribosomal protein L7-2 OS=Arabidopsis thaliana OX=3702 GN=RPL7B PE=1 SV=1	--	--	--	--	--	--	--	--	KOG3184	60S ribosomal protein L7
Pm125206g0010	unknown [Picea sitchensis]	--	--	--	--	--	--	PF01146//PF02172//PF15243//PF09730//PF16987	Caveolin//KIX domain//Anaphase-promoting complex subunit 15//Microtubule-associated protein Bicaudal-D//KIX domain	GO:0070836//GO:0090266//GO:0006810//GO:0006355	caveola assembly//regulation of mitotic cell cycle spindle assembly checkpoint//transport//regulation of transcription, DNA-templated	GO:0003712	transcription cofactor activity	GO:0005667//GO:0005794//GO:0005680	transcription factor complex//Golgi apparatus//anaphase-promoting complex	--	--
Pm10427065g0010	PREDICTED: mannan endo-1,4-beta-mannosidase 6 isoform X1 [Lupinus angustifolius]	mannan endo-1,4-beta-mannosidase	http://www.genome.jp/dbget-bin/www_bget?ko:K19355	Q9LZV3	1207	4.4e-131	Mannan endo-1,4-beta-mannosidase 6 OS=Arabidopsis thaliana OX=3702 GN=MAN6 PE=2 SV=1	PF02836//PF02449//PF00150	Glycosyl hydrolases family 2, TIM barrel domain//Beta-galactosidase//Cellulase (glycosyl hydrolase family 5)	GO:0005975//GO:0006012//GO:0006027//GO:0006687//GO:0046486	carbohydrate metabolic process//galactose metabolic process//glycosaminoglycan catabolic process//glycosphingolipid metabolic process//glycerolipid metabolic process	GO:0004553//GO:0004565	hydrolase activity, hydrolyzing O-glycosyl compounds//beta-galactosidase activity	GO:0009341	beta-galactosidase complex	--	--
Pm100379g0010	unknown [Picea sitchensis]	F-type H+-transporting ATPase subunit d	http://www.genome.jp/dbget-bin/www_bget?ko:K02138	Q9FT52	356	4.8e-33	ATP synthase subunit d, mitochondrial OS=Arabidopsis thaliana OX=3702 GN=At3g52300 PE=1 SV=3	--	--	--	--	--	--	--	--	--	--
Pm33908g0010	unknown [Picea sitchensis]	--	--	--	--	--	--	--	--	--	--	--	--	--	--	--	--
Pm10433154g0010	unknown [Picea sitchensis]	--	--	Q9ZVJ2	609	2.9e-62	Uncharacterized protein At2g38710 OS=Arabidopsis thaliana OX=3702 GN=At2g38710 PE=2 SV=1	--	--	--	--	--	--	--	--	KOG3274	Uncharacterized conserved protein, AMMECR1
Pm18086g0010	unknown [Picea sitchensis]	--	--	Q2QXB2	439	1.9e-42	Tubby-like F-box protein 14 OS=Oryza sativa subsp. japonica OX=39947 GN=TULP14 PE=2 SV=1	PF12937//PF00646	F-box-like//F-box domain	--	--	GO:0005515	protein binding	--	--	--	--
Pm903853g0010	CCAAT-box binding factor HAP3-like protein [Picea abies]	--	--	Q84W66	474	1.6e-46	Nuclear transcription factor Y subunit B-6 OS=Arabidopsis thaliana OX=3702 GN=NFYB6 PE=1 SV=2	PF02269//PF02969//PF00125	Transcription initiation factor IID, 18kD subunit//TATA box binding protein associated factor (TAF)//Core histone H2A/H2B/H3/H4	GO:0006366//GO:0006352	transcription from RNA polymerase II promoter//DNA-templated transcription, initiation	GO:0003677	DNA binding	GO:0005634	nucleus	--	--
Pm38565g0010	unknown [Picea sitchensis]	histone H2B	http://www.genome.jp/dbget-bin/www_bget?ko:K11252	Q9FFC0	437	2.5e-42	Histone H2B.10 OS=Arabidopsis thaliana OX=3702 GN=At5g22880 PE=1 SV=3	PF00125//PF03847	Core histone H2A/H2B/H3/H4//Transcription initiation factor TFIID subunit A	GO:0006352	DNA-templated transcription, initiation	GO:0003677	DNA binding	GO:0005669	transcription factor TFIID complex	--	--
Pm10436480g0020	PREDICTED: 2,3-bisphosphoglycerate-independent phosphoglycerate mutase [Elaeis guineensis]	2,3-bisphosphoglycerate-independent phosphoglycerate mutase	http://www.genome.jp/dbget-bin/www_bget?ko:K15633	Q42908	2485	4e-279	2,3-bisphosphoglycerate-independent phosphoglycerate mutase OS=Mesembryanthemum crystallinum OX=3544 GN=PGM1 PE=2 SV=1	PF06415//PF01676	BPG-independent PGAM N-terminus (iPGM_N)//Metalloenzyme superfamily	GO:0006007//GO:0006096//GO:0006094	glucose catabolic process//glycolytic process//gluconeogenesis	GO:0003824//GO:0004619//GO:0030145//GO:0046872	catalytic activity//phosphoglycerate mutase activity//manganese ion binding//metal ion binding	GO:0005737	cytoplasm	KOG4513	Phosphoglycerate mutase
Pm767345g0010	unknown [Picea sitchensis]	--	--	--	--	--	--	PF05529	B-cell receptor-associated protein 31-like	GO:0006886	intracellular protein transport	--	--	GO:0016021//GO:0005783	integral component of membrane//endoplasmic reticulum	--	--
Pm108607g0010	unknown [Picea sitchensis]	large subunit ribosomal protein L6e	http://www.genome.jp/dbget-bin/www_bget?ko:K02934	P34091	881	1.3e-93	60S ribosomal protein L6 OS=Mesembryanthemum crystallinum OX=3544 GN=RPL6 PE=2 SV=1	PF03868//PF01159	Ribosomal protein L6, N-terminal domain//Ribosomal protein L6e	GO:0006412//GO:0042254	translation//ribosome biogenesis	GO:0003735	structural constituent of ribosome	GO:0005622//GO:0005840	intracellular//ribosome	KOG1694	60s ribosomal protein L6
Pm168789g0010	unknown [Picea sitchensis]	enolase	http://www.genome.jp/dbget-bin/www_bget?ko:K01689	P42895	714	2.6e-74	Enolase 2 OS=Zea mays OX=4577 GN=ENO2 PE=2 SV=1	PF00113	Enolase, C-terminal TIM barrel domain	GO:0006571//GO:0006096//GO:0000162//GO:0006094//GO:0009094	tyrosine biosynthetic process//glycolytic process//tryptophan biosynthetic process//gluconeogenesis//L-phenylalanine biosynthetic process	GO:0004634//GO:0000287	phosphopyruvate hydratase activity//magnesium ion binding	GO:0000015	phosphopyruvate hydratase complex	KOG2670	Enolase
Pm109678g0010	unknown [Picea sitchensis]	large subunit ribosomal protein L7Ae	http://www.genome.jp/dbget-bin/www_bget?ko:K02936	P0DKK7	859	5.3e-91	60S ribosomal protein L7a-2 OS=Oryza sativa subsp. japonica OX=39947 GN=RPL7A-2 PE=2 SV=1	--	--	--	--	--	--	--	--	KOG3166	60S ribosomal protein L7A
Pm32122g0010	unknown [Picea sitchensis]	--	--	Q8GYG1	251	4.8e-21	Transmembrane emp24 domain-containing protein p24delta7 OS=Arabidopsis thaliana OX=3702 GN=At1g14010 PE=2 SV=1	PF02285//PF01105//PF00476	Cytochrome oxidase c subunit VIII//emp24/gp25L/p24 family/GOLD//DNA polymerase family A	GO:0015992//GO:0006123//GO:0006810//GO:0006260	proton transport//mitochondrial electron transport, cytochrome c to oxygen//transport//DNA replication	GO:0004129//GO:0003887//GO:0003677	cytochrome-c oxidase activity//DNA-directed DNA polymerase activity//DNA binding	GO:0042575//GO:0016021//GO:0045277	DNA polymerase complex//integral component of membrane//respiratory chain complex IV	KOG1691	emp24/gp25L/p24 family of membrane trafficking proteins
Pm16920g0010	unknown [Picea sitchensis]	small subunit ribosomal protein S12e	http://www.genome.jp/dbget-bin/www_bget?ko:K02951	Q9XHS0	573	4.2e-58	40S ribosomal protein S12 OS=Hordeum vulgare OX=4513 GN=RPS12 PE=2 SV=1	--	--	--	--	--	--	--	--	KOG3406	40S ribosomal protein S12
Pm10429797g0010	unknown [Picea sitchensis]	fructose-bisphosphate aldolase, class I	http://www.genome.jp/dbget-bin/www_bget?ko:K01623	Q9ZU52	439	1.1e-42	Fructose-bisphosphate aldolase 3, chloroplastic OS=Arabidopsis thaliana OX=3702 GN=FBA3 PE=1 SV=1	PF00274//PF06130	Fructose-bisphosphate aldolase class-I//Phosphate propanoyltransferase	GO:0006098//GO:0015976//GO:0006094//GO:0006013//GO:0006000//GO:0006096//GO:0006020	pentose-phosphate shunt//carbon utilization//gluconeogenesis//mannose metabolic process//fructose metabolic process//glycolytic process//inositol metabolic process	GO:0004332//GO:0016747	fructose-bisphosphate aldolase activity//transferase activity, transferring acyl groups other than amino-acyl groups	--	--	KOG1557	Fructose-biphosphate aldolase
Pm8574220g0010	--	--	--	--	--	--	--	PF00125	Core histone H2A/H2B/H3/H4	--	--	GO:0003677	DNA binding	--	--	--	--
Pm109428g0010	--	translocon-associated protein subunit alpha	http://www.genome.jp/dbget-bin/www_bget?ko:K13249	P45434	327	1.6e-29	Translocon-associated protein subunit alpha OS=Arabidopsis thaliana OX=3702 GN=At2g21160 PE=2 SV=3	PF03896//PF06305	Translocon-associated protein (TRAP), alpha subunit//Protein of unknown function (DUF1049)	--	--	--	--	GO:0005789//GO:0005887	endoplasmic reticulum membrane//integral component of plasma membrane	--	--
Pm18795g0030	--	aspartate aminotransferase, mitochondrial	http://www.genome.jp/dbget-bin/www_bget?ko:K14455	P46643	1215	3.4e-132	Aspartate aminotransferase, mitochondrial OS=Arabidopsis thaliana OX=3702 GN=ASP1 PE=1 SV=1	PF00155	Aminotransferase class I and II	GO:0009058	biosynthetic process	GO:0030170	pyridoxal phosphate binding	--	--	KOG1411	Aspartate aminotransferase/Glutamic oxaloacetic transaminase AAT1/GOT2
Pm17334g0010	--	cathepsin B	http://www.genome.jp/dbget-bin/www_bget?ko:K01363	Q93VC9	974	3e-104	Cathepsin B-like protease 2 OS=Arabidopsis thaliana OX=3702 GN=CATHB2 PE=2 SV=1	PF03051//PF00112//PF08127	Peptidase C1-like family//Papain family cysteine protease//Peptidase family C1 propeptide	GO:0006508//GO:0050790	proteolysis//regulation of catalytic activity	GO:0008234//GO:0004197	cysteine-type peptidase activity//cysteine-type endopeptidase activity	--	--	KOG1543	Cysteine proteinase Cathepsin L
Pm79041g0010	--	large subunit ribosomal protein L35Ae	http://www.genome.jp/dbget-bin/www_bget?ko:K02917	Q9C912	377	1.8e-35	60S ribosomal protein L35a-3 OS=Arabidopsis thaliana OX=3702 GN=RPL35AC PE=3 SV=1	PF01247	Ribosomal protein L35Ae	GO:0042254//GO:0006412	ribosome biogenesis//translation	GO:0003735	structural constituent of ribosome	GO:0005622//GO:0005840	intracellular//ribosome	KOG0887	60S ribosomal protein L35A/L37
Pm10432946g0010	unknown [Picea sitchensis]	--	--	--	--	--	--	--	--	--	--	--	--	--	--	--	--
Pm101402g0010	unknown [Picea sitchensis]	protein disulfide-isomerase A1	http://www.genome.jp/dbget-bin/www_bget?ko:K09580	Q9FF55	929	7.9e-99	Protein disulfide isomerase-like 1-4 OS=Arabidopsis thaliana OX=3702 GN=PDIL1-4 PE=1 SV=1	PF08534//PF00787//PF00578//PF00085//PF07912	Redoxin//PX domain//AhpC/TSA family//Thioredoxin//ERp29, N-terminal domain	GO:0009306//GO:0045454//GO:0055114	protein secretion//cell redox homeostasis//oxidation-reduction process	GO:0035091//GO:0016491//GO:0016209	phosphatidylinositol binding//oxidoreductase activity//antioxidant activity	GO:0005788	endoplasmic reticulum lumen	KOG0190	Protein disulfide isomerase (prolyl 4-hydroxylase beta subunit)
Pm45307g0010	unknown [Picea sitchensis]	--	--	Q9XIA7	140	2.7e-08	Mitochondrial import receptor subunit TOM6 homolog OS=Arabidopsis thaliana OX=3702 GN=TOM6 PE=1 SV=1	--	--	--	--	--	--	--	--	--	--
Pm9472752g0010	unknown [Picea sitchensis]	--	--	Q9ZNQ7	182	3.6e-13	Hydrophobic protein RCI2A OS=Arabidopsis thaliana OX=3702 GN=RCI2A PE=2 SV=1	PF01679	Proteolipid membrane potential modulator	--	--	--	--	GO:0016021	integral component of membrane	--	--
Pm130453g0010	unknown [Picea sitchensis]	large subunit ribosomal protein L22e	http://www.genome.jp/dbget-bin/www_bget?ko:K02891	Q9M9W1	245	7.8e-20	60S ribosomal protein L22-2 OS=Arabidopsis thaliana OX=3702 GN=RPL22B PE=2 SV=1	PF04014//PF01776//PF11968	Antidote-toxin recognition MazE, bacterial antitoxin//Ribosomal L22e protein family//Putative methyltransferase (DUF3321)	GO:0006412//GO:0042254//GO:0006396//GO:0000154	translation//ribosome biogenesis//RNA processing//rRNA modification	GO:0003735//GO:0003677//GO:0016433	structural constituent of ribosome//DNA binding//rRNA (adenine) methyltransferase activity	GO:0005622//GO:0005840	intracellular//ribosome	KOG3434	60S ribosomal protein L22
Pm193904g0010	unknown [Picea sitchensis]	--	--	--	--	--	--	--	--	--	--	--	--	--	--	--	--
Pm25710g0010	--	--	--	--	--	--	--	PF08041	PetM family of cytochrome b6f complex subunit 7	--	--	--	--	GO:0009512	cytochrome b6f complex	--	--
Pm10426758g0020	PREDICTED: elongation factor 2-like [Nicotiana tabacum]	elongation factor 2	http://www.genome.jp/dbget-bin/www_bget?ko:K03234	O23755	2108	1.6e-235	Elongation factor 2 OS=Beta vulgaris OX=161934 PE=2 SV=1	PF03144//PF03764	Elongation factor Tu domain 2//Elongation factor G, domain IV	--	--	GO:0005525	GTP binding	--	--	KOG0469	Elongation factor 2
Pm10433510g0010	unknown [Picea sitchensis]	--	--	--	--	--	--	--	--	--	--	--	--	--	--	--	--
Pm100402g0010	polyubiquitin 10 [Quercus suber]	ubiquitin C	http://www.genome.jp/dbget-bin/www_bget?ko:K08770	P0CG84	1500	3.4e-165	Polyubiquitin (Fragment) OS=Nicotiana sylvestris OX=4096 GN=UBI4 PE=2 SV=1	PF01544//PF14560//PF00240//PF04452	CorA-like Mg2+ transporter protein//Ubiquitin-like domain//Ubiquitin family//RNA methyltransferase	GO:0055085//GO:0006364//GO:0030001	transmembrane transport//rRNA processing//metal ion transport	GO:0005515//GO:0046873//GO:0008168	protein binding//metal ion transmembrane transporter activity//methyltransferase activity	GO:0016020	membrane	KOG0001	Ubiquitin and ubiquitin-like proteins
Pm101067g0010	hypothetical protein EUGRSUZ_K02073 [Eucalyptus grandis]	fructose-bisphosphate aldolase, class I	http://www.genome.jp/dbget-bin/www_bget?ko:K01623	Q9LF98	1502	2e-165	Fructose-bisphosphate aldolase 8, cytosolic OS=Arabidopsis thaliana OX=3702 GN=FBA8 PE=1 SV=1	PF00274	Fructose-bisphosphate aldolase class-I	GO:0006098//GO:0015976//GO:0006094//GO:0006013//GO:0006000//GO:0006020//GO:0006096	pentose-phosphate shunt//carbon utilization//gluconeogenesis//mannose metabolic process//fructose metabolic process//inositol metabolic process//glycolytic process	GO:0004332	fructose-bisphosphate aldolase activity	--	--	KOG1557	Fructose-biphosphate aldolase
Pm10430999g0010	unknown [Picea sitchensis]	--	--	Q940S0	2339	2.7e-262	Transmembrane 9 superfamily member 2 OS=Arabidopsis thaliana OX=3702 GN=TMN2 PE=2 SV=1	PF02990	Endomembrane protein 70	--	--	--	--	GO:0016021	integral component of membrane	KOG1277	Endosomal membrane proteins, EMP70
Pm549241g0010	unknown [Picea sitchensis]	--	--	F4JJL0	213	1.1e-16	Endonuclease 4 OS=Arabidopsis thaliana OX=3702 GN=ENDO4 PE=1 SV=1	PF02265	S1/P1 Nuclease	GO:0006308	DNA catabolic process	GO:0004519//GO:0003676	endonuclease activity//nucleic acid binding	--	--	--	--
Pm598524g0010	unknown [Picea sitchensis]	--	--	Q41495	230	2.8e-18	STS14 protein OS=Solanum tuberosum OX=4113 GN=STS14 PE=2 SV=1	--	--	--	--	--	--	--	--	--	--
Pm93206g0010	unknown [Picea sitchensis]	inorganic pyrophosphatase	http://www.genome.jp/dbget-bin/www_bget?ko:K01507	Q9LFF9	946	4.6e-101	Soluble inorganic pyrophosphatase 4 OS=Arabidopsis thaliana OX=3702 GN=PPA4 PE=1 SV=1	PF00719	Inorganic pyrophosphatase	GO:0006119//GO:0006796	oxidative phosphorylation//phosphate-containing compound metabolic process	GO:0004427//GO:0000287	inorganic diphosphatase activity//magnesium ion binding	GO:0005737	cytoplasm	KOG1626	Inorganic pyrophosphatase/Nucleosome remodeling factor, subunit NURF38
Pm89751g0010	unknown [Picea sitchensis]	DCN1-like protein 4/5	http://www.genome.jp/dbget-bin/www_bget?ko:K17824	Q9BTE7	338	1.2e-30	DCN1-like protein 5 OS=Homo sapiens OX=9606 GN=DCUN1D5 PE=1 SV=1	--	--	--	--	--	--	--	--	KOG3077	Uncharacterized conserved protein
Pm722766g0010	unknown [Picea sitchensis]	F-type H+-transporting ATPase subunit O	http://www.genome.jp/dbget-bin/www_bget?ko:K02137	Q96251	205	1.9e-15	ATP synthase subunit O, mitochondrial OS=Arabidopsis thaliana OX=3702 GN=At5g13450 PE=1 SV=2	PF00213	ATP synthase delta (OSCP) subunit	GO:0015986	ATP synthesis coupled proton transport	GO:0046933	proton-transporting ATP synthase activity, rotational mechanism	GO:0045259	proton-transporting ATP synthase complex	KOG1662	Mitochondrial F1F0-ATP synthase, subunit OSCP/ATP5
Pm123133g0010	unknown [Picea sitchensis]	--	--	O65351	2042	1.1e-227	Subtilisin-like protease SBT1.7 OS=Arabidopsis thaliana OX=3702 GN=SBT1.7 PE=1 SV=1	PF00082	Subtilase family	GO:0006508	proteolysis	GO:0004252	serine-type endopeptidase activity	--	--	--	--
Pm10432200g0010	unknown [Picea sitchensis]	large subunit ribosomal protein L23e	http://www.genome.jp/dbget-bin/www_bget?ko:K02894	P49690	711	4.2e-74	60S ribosomal protein L23 OS=Arabidopsis thaliana OX=3702 GN=RPL23A PE=2 SV=3	PF00238	Ribosomal protein L14p/L23e	GO:0006412//GO:0042254	translation//ribosome biogenesis	GO:0003735	structural constituent of ribosome	GO:0005840	ribosome	KOG0901	60S ribosomal protein L14/L17/L23
Pm10430928g0010	unknown [Picea sitchensis]	large subunit ribosomal protein L23Ae	http://www.genome.jp/dbget-bin/www_bget?ko:K02893	O22644	452	5.5e-44	60S ribosomal protein L23A OS=Fritillaria agrestis OX=64177 GN=RPL23A PE=2 SV=1	PF00276	Ribosomal protein L23	GO:0006412//GO:0042254	translation//ribosome biogenesis	GO:0003735	structural constituent of ribosome	GO:0005840	ribosome	KOG1751	60s ribosomal protein L23
Pm180954g0010	unknown [Picea sitchensis]	--	--	Q9SJ12	342	3.2e-31	Probable ATP synthase 24 kDa subunit, mitochondrial OS=Arabidopsis thaliana OX=3702 GN=At2g21870 PE=1 SV=1	PF09057//PF15704	Second Mitochondria-derived Activator of Caspases//Mitochondrial ATP synthase subunit	GO:0006919//GO:0006915//GO:0009555	activation of cysteine-type endopeptidase activity involved in apoptotic process//apoptotic process//pollen development	--	--	GO:0005739	mitochondrion	--	--
Pm250962g0010	unknown [Picea sitchensis]	--	--	--	--	--	--	PF10672	S-adenosylmethionine-dependent methyltransferase	--	--	GO:0008168	methyltransferase activity	--	--	--	--
Pm55917g0010	hypothetical protein AMTR_s00067p00077140 [Amborella trichopoda]	oligosaccharyltransferase complex subunit delta (ribophorin II)	http://www.genome.jp/dbget-bin/www_bget?ko:K12667	Q93Z16	825	6.5e-87	Dolichyl-diphosphooligosaccharide--protein glycosyltransferase subunit 2 OS=Arabidopsis thaliana OX=3702 GN=RPN2 PE=1 SV=1	PF05817	Oligosaccharyltransferase subunit Ribophorin II	GO:0006487	protein N-linked glycosylation	--	--	GO:0008250//GO:0016021	oligosaccharyltransferase complex//integral component of membrane	KOG2447	Oligosaccharyltransferase, delta subunit (ribophorin II)
Pm132354g0010	unknown [Picea sitchensis]	--	--	--	--	--	--	PF03824//PF02038	High-affinity nickel-transport protein//ATP1G1/PLM/MAT8 family	GO:0006811//GO:0015675//GO:0035444	ion transport//nickel cation transport//nickel cation transmembrane transport	GO:0005216//GO:0046872//GO:0015099	ion channel activity//metal ion binding//nickel cation transmembrane transporter activity	GO:0016020//GO:0016021	membrane//integral component of membrane	--	--
Pm10434331g0010	Protein HOTHEAD [Glycine soja]	fatty acid omega-hydroxy dehydrogenase	http://www.genome.jp/dbget-bin/www_bget?ko:K15403	Q9S746	522	8.6e-52	Protein HOTHEAD OS=Arabidopsis thaliana OX=3702 GN=HTH PE=1 SV=1	PF07992//PF01266//PF01494//PF00732//PF05199//PF05834//PF00283	Pyridine nucleotide-disulphide oxidoreductase//FAD dependent oxidoreductase//FAD binding domain//GMC oxidoreductase//GMC oxidoreductase//Lycopene cyclase protein//Cytochrome b559, alpha (gene psbE) and beta (gene psbF)subunits	GO:0015979//GO:0016117//GO:0055114	photosynthesis//carotenoid biosynthetic process//oxidation-reduction process	GO:0071949//GO:0016491//GO:0016705//GO:0050660//GO:0016614	FAD binding//oxidoreductase activity//oxidoreductase activity, acting on paired donors, with incorporation or reduction of molecular oxygen//flavin adenine dinucleotide binding//oxidoreductase activity, acting on CH-OH group of donors	--	--	--	--
Pm17845g0010	unknown [Picea sitchensis]	--	--	Q9SSA7	489	6.6e-48	GDSL esterase/lipase 5 OS=Arabidopsis thaliana OX=3702 GN=GLIP5 PE=2 SV=2	PF00657	GDSL-like Lipase/Acylhydrolase	--	--	GO:0016788	hydrolase activity, acting on ester bonds	--	--	--	--
Pm184894g0010	unknown [Picea sitchensis]	small subunit ribosomal protein S17e	http://www.genome.jp/dbget-bin/www_bget?ko:K02962	P49215	573	4.4e-58	40S ribosomal protein S17 OS=Solanum lycopersicum OX=4081 GN=RPS17 PE=2 SV=3	PF00833	Ribosomal S17	GO:0006412//GO:0042254	translation//ribosome biogenesis	GO:0003735	structural constituent of ribosome	GO:0005622//GO:0005840	intracellular//ribosome	KOG0187	40S ribosomal protein S17
Pm10431249g0010	unknown [Picea sitchensis]	--	--	Q9XEX2	658	6.9e-68	Peroxiredoxin-2B OS=Arabidopsis thaliana OX=3702 GN=PRXIIB PE=1 SV=1	PF00578//PF08534	AhpC/TSA family//Redoxin	GO:0055114	oxidation-reduction process	GO:0016209//GO:0016491	antioxidant activity//oxidoreductase activity	--	--	KOG0541	Alkyl hydroperoxide reductase/peroxiredoxin
Pm1189g0010	unknown [Picea sitchensis]	small subunit ribosomal protein S4e	http://www.genome.jp/dbget-bin/www_bget?ko:K02987	P46299	469	7.5e-46	40S ribosomal protein S4 OS=Gossypium hirsutum OX=3635 GN=RPS4 PE=2 SV=1	--	--	--	--	--	--	--	--	KOG0378	40S ribosomal protein S4
Pm19967g0010	unknown [Picea sitchensis]	large subunit ribosomal protein L4e	http://www.genome.jp/dbget-bin/www_bget?ko:K02930	Q9SF40	296	1.2e-25	60S ribosomal protein L4-1 OS=Arabidopsis thaliana OX=3702 GN=RPL4A PE=1 SV=1	PF00573//PF09458	Ribosomal protein L4/L1 family//H-type lectin domain	GO:0042254//GO:0006412//GO:0007155	ribosome biogenesis//translation//cell adhesion	GO:0003735//GO:0030246	structural constituent of ribosome//carbohydrate binding	GO:0005840	ribosome	KOG1475	Ribosomal protein RPL1/RPL2/RL4L4
Pm119894g0010	unknown [Picea sitchensis]	small subunit ribosomal protein S24e	http://www.genome.jp/dbget-bin/www_bget?ko:K02974	Q9SS17	478	4.2e-47	40S ribosomal protein S24-1 OS=Arabidopsis thaliana OX=3702 GN=RPS24A PE=2 SV=1	PF01282	Ribosomal protein S24e	GO:0042254//GO:0006412	ribosome biogenesis//translation	GO:0003735	structural constituent of ribosome	GO:0005622//GO:0005840	intracellular//ribosome	KOG3424	40S ribosomal protein S24
Pm111018g0010	unknown [Picea sitchensis]	small subunit ribosomal protein S10e	http://www.genome.jp/dbget-bin/www_bget?ko:K02947	P0DKK9	468	8.3e-46	40S ribosomal protein S10-2 OS=Oryza sativa subsp. japonica OX=39947 GN=RPS10-2 PE=2 SV=1	--	--	--	--	--	--	--	--	KOG3344	40s ribosomal protein s10
Pm12969g0010	unknown [Picea sitchensis]	xyloglucan:xyloglucosyl transferase	http://www.genome.jp/dbget-bin/www_bget?ko:K08235	Q9SJL9	748	5.3e-78	Probable xyloglucan endotransglucosylase/hydrolase protein 32 OS=Arabidopsis thaliana OX=3702 GN=XTH32 PE=2 SV=1	PF06955//PF00722	Xyloglucan endo-transglycosylase (XET) C-terminus//Glycosyl hydrolases family 16	GO:0006073//GO:0005975	cellular glucan metabolic process//carbohydrate metabolic process	GO:0016762//GO:0004553	xyloglucan:xyloglucosyl transferase activity//hydrolase activity, hydrolyzing O-glycosyl compounds	GO:0048046//GO:0005618	apoplast//cell wall	--	--
Pm10425800g0010	unknown [Picea sitchensis]	histone H2A	http://www.genome.jp/dbget-bin/www_bget?ko:K11251	Q9S9K7	281	3.1e-24	Probable histone H2AXb OS=Arabidopsis thaliana OX=3702 GN=At1g54690 PE=1 SV=1	PF00125	Core histone H2A/H2B/H3/H4	--	--	GO:0003677	DNA binding	--	--	KOG1756	Histone 2A
Pm10436556g0010	unknown [Picea sitchensis]	--	--	Q9M8S0	317	1.2e-28	Protein METHYLENE BLUE SENSITIVITY 1 OS=Arabidopsis thaliana OX=3702 GN=MBS1 PE=2 SV=1	--	--	--	--	--	--	--	--	--	--
Pm52620g0020	unknown [Picea sitchensis]	anthocyanidin reductase	http://www.genome.jp/dbget-bin/www_bget?ko:K08695	Q5XLY0	1243	2.1e-135	Putative anthocyanidin reductase OS=Ginkgo biloba OX=3311 PE=2 SV=1	PF01370//PF00106//PF01073	NAD dependent epimerase/dehydratase family//short chain dehydrogenase//3-beta hydroxysteroid dehydrogenase/isomerase family	GO:0008207//GO:0008209//GO:0006694//GO:0008210//GO:0055114//GO:0008152	C21-steroid hormone metabolic process//androgen metabolic process//steroid biosynthetic process//estrogen metabolic process//oxidation-reduction process//metabolic process	GO:0003824//GO:0003854//GO:0016616//GO:0016491//GO:0050662	catalytic activity//3-beta-hydroxy-delta5-steroid dehydrogenase activity//oxidoreductase activity, acting on the CH-OH group of donors, NAD or NADP as acceptor//oxidoreductase activity//coenzyme binding	--	--	--	--
Pm10426567g0010	serine carboxypeptidase-like [Dendrobium catenatum]	serine carboxypeptidase-like clade IV	http://www.genome.jp/dbget-bin/www_bget?ko:K16298	P37891	151	2.6e-09	Serine carboxypeptidase 3 OS=Oryza sativa subsp. japonica OX=39947 GN=CBP3 PE=2 SV=1	--	--	--	--	--	--	--	--	--	--
Pm81991g0010	unknown [Picea sitchensis]	calreticulin	http://www.genome.jp/dbget-bin/www_bget?ko:K08057	O81919	804	1.3e-84	Calreticulin OS=Beta vulgaris OX=161934 PE=2 SV=1	PF00262	Calreticulin family	GO:0006457	protein folding	GO:0005509//GO:0051082	calcium ion binding//unfolded protein binding	GO:0005783	endoplasmic reticulum	KOG0674	Calreticulin
Pm10437163g0010	unknown [Picea sitchensis]	alanine-glyoxylate transaminase / (R)-3-amino-2-methylpropionate-pyruvate transaminase	http://www.genome.jp/dbget-bin/www_bget?ko:K00827	Q940M2	1124	1.5e-121	Alanine--glyoxylate aminotransferase 2 homolog 1, mitochondrial OS=Arabidopsis thaliana OX=3702 GN=AGT2 PE=1 SV=1	PF00202	Aminotransferase class-III	--	--	GO:0008483//GO:0030170	transaminase activity//pyridoxal phosphate binding	--	--	KOG1404	Alanine-glyoxylate aminotransferase AGT2
Pm10431843g0010	unknown [Picea sitchensis]	small subunit ribosomal protein S18e	http://www.genome.jp/dbget-bin/www_bget?ko:K02964	P34788	591	3.7e-60	40S ribosomal protein S18 OS=Arabidopsis thaliana OX=3702 GN=RPS18A PE=1 SV=1	PF00416	Ribosomal protein S13/S18	GO:0042254//GO:0006412	ribosome biogenesis//translation	GO:0003735//GO:0003723	structural constituent of ribosome//RNA binding	GO:0005840//GO:0005622	ribosome//intracellular	KOG3311	Ribosomal protein S18
Pm10431917g0010	unknown [Picea sitchensis]	formate dehydrogenase	http://www.genome.jp/dbget-bin/www_bget?ko:K00122	Q9ZRI8	501	7.1e-50	Formate dehydrogenase, mitochondrial OS=Hordeum vulgare OX=4513 PE=2 SV=1	PF02826	D-isomer specific 2-hydroxyacid dehydrogenase, NAD binding domain	GO:0055114	oxidation-reduction process	GO:0051287	NAD binding	--	--	KOG0068	D-3-phosphoglycerate dehydrogenase, D-isomer-specific 2-hydroxy acid dehydrogenase superfamily
Pm8065g0010	unknown [Picea sitchensis]	histone H2B	http://www.genome.jp/dbget-bin/www_bget?ko:K11252	Q9FFC0	438	1.9e-42	Histone H2B.10 OS=Arabidopsis thaliana OX=3702 GN=At5g22880 PE=1 SV=3	PF00125//PF03847	Core histone H2A/H2B/H3/H4//Transcription initiation factor TFIID subunit A	GO:0006352	DNA-templated transcription, initiation	GO:0003677	DNA binding	GO:0005669	transcription factor TFIID complex	--	--
Pm57835g0010	unknown [Picea sitchensis]	small subunit ribosomal protein S15Ae	http://www.genome.jp/dbget-bin/www_bget?ko:K02957	Q9LX88	569	1e-57	40S ribosomal protein S15a-4 OS=Arabidopsis thaliana OX=3702 GN=RPS15AD PE=2 SV=3	PF00410	Ribosomal protein S8	GO:0006412//GO:0042254	translation//ribosome biogenesis	GO:0003735	structural constituent of ribosome	GO:0005840	ribosome	KOG1754	40S ribosomal protein S15/S22
Pm3203075g0010	unknown [Picea sitchensis]	--	--	Q6ZCC4	137	5.8e-08	Succinate dehydrogenase subunit 6, mitochondrial OS=Oryza sativa subsp. japonica OX=39947 GN=SDH6 PE=1 SV=1	--	--	--	--	--	--	--	--	--	--
Pm10436259g0020	unknown [Picea sitchensis]	large subunit ribosomal protein L27Ae	http://www.genome.jp/dbget-bin/www_bget?ko:K02900	P49637	685	4.5e-71	60S ribosomal protein L27a-3 OS=Arabidopsis thaliana OX=3702 GN=RPL27AC PE=2 SV=2	--	--	--	--	--	--	--	--	KOG1742	60s ribosomal protein L15/L27
novel.3636	unknown [Picea sitchensis]	F-type H+-transporting ATPase subunit gamma	http://www.genome.jp/dbget-bin/www_bget?ko:K02136	P26360	272	6.4e-23	ATP synthase subunit gamma, mitochondrial OS=Ipomoea batatas OX=4120 GN=ATPC PE=1 SV=2	PF00231	ATP synthase	GO:0015992//GO:0006119//GO:0015986	proton transport//oxidative phosphorylation//ATP synthesis coupled proton transport	GO:0046961//GO:0046933	proton-transporting ATPase activity, rotational mechanism//proton-transporting ATP synthase activity, rotational mechanism	GO:0045259//GO:0045261	proton-transporting ATP synthase complex//proton-transporting ATP synthase complex, catalytic core F(1)	KOG1531	F0F1-type ATP synthase, gamma subunit
novel.2313	--	--	--	--	--	--	--	--	--	--	--	--	--	--	--	--	--
novel.3767	unknown [Picea sitchensis]	--	--	Q9AS75	147	2.3e-08	Thioredoxin H4-1 OS=Oryza sativa subsp. japonica OX=39947 GN=Os01g0168200 PE=2 SV=1	PF00085	Thioredoxin	GO:0045454	cell redox homeostasis	--	--	--	--	--	--
novel.8179	--	--	--	--	--	--	--	--	--	--	--	--	--	--	--	--	--
novel.2763	unknown [Picea sitchensis]	large subunit ribosomal protein L23Ae	http://www.genome.jp/dbget-bin/www_bget?ko:K02893	O22644	553	2.6e-55	60S ribosomal protein L23A OS=Fritillaria agrestis OX=64177 GN=RPL23A PE=2 SV=1	PF00276	Ribosomal protein L23	GO:0006412//GO:0042254	translation//ribosome biogenesis	GO:0003735	structural constituent of ribosome	GO:0005840	ribosome	KOG1751	60s ribosomal protein L23

## Sheet: magenta
Genes	NR Description	KO Description	Http Link	Swissprot ID	Swissprot Evalue	Swissprot Description	PFAM ID	PFAM description	Gene Ontology Biological Pathway	BP Description	Gene Ontology Molecular Function	MF Description	Gene Ontology Cellular Component	CC Description	KOG ID	KOG Description
Pm185991g0010	unknown [Picea sitchensis]	--	--	--	--	--	--	--	--	--	--	--	--	--	--	--
Pm101038g0020	unknown [Picea sitchensis]	suppressor of tumorigenicity protein 13	http://www.genome.jp/dbget-bin/www_bget?ko:K09560	Q93YR3	1.5e-66	FAM10 family protein At4g22670 OS=Arabidopsis thaliana OX=3702 GN=At4g22670 PE=1 SV=1	PF13465//PF13414//PF00515//PF13181//PF13371	Zinc-finger double domain//TPR repeat//Tetratricopeptide repeat//Tetratricopeptide repeat//Tetratricopeptide repeat	--	--	GO:0005515//GO:0046872	protein binding//metal ion binding	--	--	KOG1308	Hsp70-interacting protein Hip/Transient component of progesterone receptor complexes and an Hsp70-binding protein
Pm916238g0010	unknown [Picea sitchensis]	thioredoxin 1	http://www.genome.jp/dbget-bin/www_bget?ko:K03671	O65049	5.5e-54	Thioredoxin H-type OS=Picea mariana OX=3335 GN=SB09 PE=2 SV=1	PF00085//PF08534//PF00578	Thioredoxin//Redoxin//AhpC/TSA family	GO:0045454//GO:0055114	cell redox homeostasis//oxidation-reduction process	GO:0016491//GO:0016209	oxidoreductase activity//antioxidant activity	--	--	--	--
Pm19990g0010	--	--	--	--	--	--	--	--	--	--	--	--	--	--	--	--
Pm47683g0010	unknown [Picea sitchensis]	ubiquitin-conjugating enzyme (huntingtin interacting protein 2)	http://www.genome.jp/dbget-bin/www_bget?ko:K04649	Q9FI61	1.5e-20	Ubiquitin-conjugating enzyme E2 27 OS=Arabidopsis thaliana OX=3702 GN=UBC27 PE=2 SV=1	--	--	--	--	--	--	--	--	KOG0418	Ubiquitin-protein ligase
Pm76906g0010	unknown [Picea sitchensis]	--	--	Q6PGU2	2.7e-35	Repressor of RNA polymerase III transcription MAF1 homolog OS=Danio rerio OX=7955 GN=maf1 PE=2 SV=1	PF03037//PF09174	Kinetoplastid membrane protein 11//Maf1 regulator	GO:0008284//GO:0016480//GO:0006952	positive regulation of cell proliferation//negative regulation of transcription from RNA polymerase III promoter//defense response	--	--	--	--	KOG3104	Mod5 protein sorting/negative effector of RNA Pol III synthesis
Pm10427936g0010	PREDICTED: peroxidase 42 [Juglans regia]	peroxidase	http://www.genome.jp/dbget-bin/www_bget?ko:K00430	Q9SB81	1.7e-140	Peroxidase 42 OS=Arabidopsis thaliana OX=3702 GN=PER42 PE=1 SV=2	PF00141	Peroxidase	GO:0006979//GO:0055114//GO:0006804	response to oxidative stress//oxidation-reduction process//obsolete peroxidase reaction	GO:0020037//GO:0004601	heme binding//peroxidase activity	--	--	--	--
Pm405683g0010	unknown [Picea sitchensis]	--	--	--	--	--	--	--	--	--	--	--	--	--	--	--
Pm116775g0010	Endoplasmin-like protein [Zea mays]	heat shock protein 90kDa beta	http://www.genome.jp/dbget-bin/www_bget?ko:K09487	P35016	1.7e-37	Endoplasmin homolog OS=Catharanthus roseus OX=4058 GN=HSP90 PE=2 SV=1	PF03040//PF00183	CemA family//Hsp90 protein	GO:0006950//GO:0006457	response to stress//protein folding	GO:0005524//GO:0051082	ATP binding//unfolded protein binding	GO:0016021	integral component of membrane	KOG0020	Endoplasmic reticulum glucose-regulated protein (GRP94/endoplasmin), HSP90 family
Pm41668g0010	--	--	--	--	--	--	--	--	--	--	--	--	--	--	--	--
Pm40637g0010	unknown [Picea sitchensis]	--	--	--	--	--	PF07499//PF00706	RuvA, C-terminal domain//Anenome neurotoxin	GO:0006281//GO:0006310//GO:0009966	DNA repair//DNA recombination//regulation of signal transduction	GO:0005524//GO:0009378	ATP binding//four-way junction helicase activity	GO:0005576//GO:0005657//GO:0009379	extracellular region//replication fork//Holliday junction helicase complex	--	--
Pm63040g0010	unknown [Picea sitchensis]	FUS-interacting serine-arginine-rich protein 1	http://www.genome.jp/dbget-bin/www_bget?ko:K12900	Q9SEU4	9.7e-14	Serine/arginine-rich SC35-like splicing factor SCL33 OS=Arabidopsis thaliana OX=3702 GN=SCL33 PE=1 SV=1	PF00076	RNA recognition motif. (a.k.a. RRM, RBD, or RNP domain)	--	--	GO:0003676	nucleic acid binding	--	--	--	--
Pm52620g0010	unknown [Picea sitchensis]	anthocyanidin reductase	http://www.genome.jp/dbget-bin/www_bget?ko:K08695	Q5XLY0	5.2e-126	Putative anthocyanidin reductase OS=Ginkgo biloba OX=3311 PE=2 SV=1	PF01073//PF01370	3-beta hydroxysteroid dehydrogenase/isomerase family//NAD dependent epimerase/dehydratase family	GO:0008207//GO:0008209//GO:0006694//GO:0055114//GO:0008210	C21-steroid hormone metabolic process//androgen metabolic process//steroid biosynthetic process//oxidation-reduction process//estrogen metabolic process	GO:0003824//GO:0003854//GO:0016616//GO:0050662	catalytic activity//3-beta-hydroxy-delta5-steroid dehydrogenase activity//oxidoreductase activity, acting on the CH-OH group of donors, NAD or NADP as acceptor//coenzyme binding	--	--	--	--
Pm10431031g0010	endoplasmin-like protein [Nicotiana attenuata]	heat shock protein 90kDa beta	http://www.genome.jp/dbget-bin/www_bget?ko:K09487	P36183	1.7e-209	Endoplasmin homolog OS=Hordeum vulgare OX=4513 PE=2 SV=1	PF00183	Hsp90 protein	GO:0006950//GO:0006457	response to stress//protein folding	GO:0051082//GO:0005524	unfolded protein binding//ATP binding	--	--	KOG0020	Endoplasmic reticulum glucose-regulated protein (GRP94/endoplasmin), HSP90 family
Pm10429427g0010	unknown [Picea sitchensis]	chaperonin GroES	http://www.genome.jp/dbget-bin/www_bget?ko:K04078	P34893	1.5e-33	10 kDa chaperonin, mitochondrial OS=Arabidopsis thaliana OX=3702 GN=CPN10 PE=1 SV=1	PF00166	Chaperonin 10 Kd subunit	GO:0006457	protein folding	--	--	GO:0005737	cytoplasm	KOG1641	Mitochondrial chaperonin
Pm53407g0010	hypothetical protein AMTR_s00007p00161340 [Amborella trichopoda]	--	--	Q9SR96	1.5e-130	DnaJ protein ERDJ3A OS=Arabidopsis thaliana OX=3702 GN=ERDJ3A PE=1 SV=1	PF00085	Thioredoxin	GO:0045454	cell redox homeostasis	--	--	--	--	KOG0714	Molecular chaperone (DnaJ superfamily)
Pm10434031g0010	unknown [Picea sitchensis]	pectinesterase	http://www.genome.jp/dbget-bin/www_bget?ko:K01051	O04886	1.8e-131	Pectinesterase 1 OS=Citrus sinensis OX=2711 GN=PECS-1.1 PE=2 SV=1	PF04043//PF01095	Plant invertase/pectin methylesterase inhibitor//Pectinesterase	GO:0005982//GO:0042545//GO:0005985	starch metabolic process//cell wall modification//sucrose metabolic process	GO:0004857//GO:0030599	enzyme inhibitor activity//pectinesterase activity	GO:0005618	cell wall	--	--
Pm10426614g0010	unknown [Picea sitchensis]	HSP20 family protein	http://www.genome.jp/dbget-bin/www_bget?ko:K13993	P19037	1.6e-50	18.1 kDa class I heat shock protein OS=Arabidopsis thaliana OX=3702 GN=HSP18.1 PE=1 SV=1	--	--	--	--	--	--	--	--	--	--
Pm73524g0010	unknown [Picea sitchensis]	E3 ubiquitin-protein ligase ATL23	http://www.genome.jp/dbget-bin/www_bget?ko:K19037	Q8L9W3	2.1e-13	E3 ubiquitin-protein ligase ATL23 OS=Arabidopsis thaliana OX=3702 GN=ATL23 PE=1 SV=2	PF14634//PF17122//PF17123//PF13639//PF12678//PF12861//PF13912//PF00097	zinc-RING finger domain//Zinc-finger//RING-like zinc finger//Ring finger domain//RING-H2 zinc finger//Anaphase-promoting complex subunit 11 RING-H2 finger//C2H2-type zinc finger//Zinc finger, C3HC4 type (RING finger)	GO:0016567	protein ubiquitination	GO:0008270//GO:0046872//GO:0005515//GO:0004842	zinc ion binding//metal ion binding//protein binding//ubiquitin-protein transferase activity	GO:0005680	anaphase-promoting complex	--	--
Pm34807g0010	unknown [Picea sitchensis]	--	--	Q93VR4	1.1e-22	MLP-like protein 423 OS=Arabidopsis thaliana OX=3702 GN=MLP423 PE=2 SV=1	PF00407	Pathogenesis-related protein Bet v I family	GO:0006952//GO:0009607	defense response//response to biotic stimulus	--	--	--	--	--	--
Pm498754g0010	unknown [Picea sitchensis]	--	--	--	--	--	PF05337	Macrophage colony stimulating factor-1 (CSF-1)	GO:0008283//GO:0007165//GO:0040007	cell proliferation//signal transduction//growth	GO:0008083//GO:0005125	growth factor activity//cytokine activity	GO:0016021	integral component of membrane	--	--
Pm447480g0010	HSP [Pinus tabuliformis]	HSP20 family protein	http://www.genome.jp/dbget-bin/www_bget?ko:K13993	P19243	1.2e-27	18.1 kDa class I heat shock protein OS=Pisum sativum OX=3888 GN=HSP18.1 PE=1 SV=1	--	--	--	--	--	--	--	--	--	--
Pm141902g0010	hypothetical protein AQUCO_03500037v1 [Aquilegia coerulea]	--	--	--	--	--	--	--	--	--	--	--	--	--	--	--
Pm101038g0010	unknown [Picea sitchensis]	suppressor of tumorigenicity protein 13	http://www.genome.jp/dbget-bin/www_bget?ko:K09560	Q93YR3	2.1e-10	FAM10 family protein At4g22670 OS=Arabidopsis thaliana OX=3702 GN=At4g22670 PE=1 SV=1	--	--	--	--	--	--	--	--	KOG1308	Hsp70-interacting protein Hip/Transient component of progesterone receptor complexes and an Hsp70-binding protein
Pm10436711g0010	unknown [Picea sitchensis]	--	--	Q9SE96	4.3e-65	GEM-like protein 1 OS=Arabidopsis thaliana OX=3702 GN=FIP1 PE=1 SV=1	--	--	--	--	--	--	--	--	--	--
Pm24913g0010	PREDICTED: proline dehydrogenase 2, mitochondrial-like [Nelumbo nucifera]	proline dehydrogenase	http://www.genome.jp/dbget-bin/www_bget?ko:K00318	P92983	3.1e-92	Proline dehydrogenase 1, mitochondrial OS=Arabidopsis thaliana OX=3702 GN=POX1 PE=1 SV=2	PF13103//PF04847	TonB C terminal//Calcipressin	GO:0019722//GO:0006810	calcium-mediated signaling//transport	--	--	--	--	KOG0186	Proline oxidase
Pm397393g0010	unknown [Picea sitchensis]	--	--	A0A1C9CX66	2.5e-110	Iridoid synthase CYC2 OS=Camptotheca acuminata OX=16922 GN=CYC2 PE=1 SV=1	--	--	--	--	--	--	--	--	--	--
Pm110313g0010	unknown [Picea sitchensis]	--	--	Q9FL41	8.2e-108	WAT1-related protein At5g07050 OS=Arabidopsis thaliana OX=3702 GN=At5g07050 PE=2 SV=1	PF00892	EamA-like transporter family	--	--	--	--	GO:0016020//GO:0016021	membrane//integral component of membrane	--	--
Pm9668286g0010	unknown [Picea sitchensis]	--	--	--	--	--	--	--	--	--	--	--	--	--	--	--
Pm223841g0010	E3 ubiquitin-protein ligase RHA1B [Amborella trichopoda]	RING-H2 zinc finger protein RHA1	http://www.genome.jp/dbget-bin/www_bget?ko:K16281	Q9XF92	2.9e-16	Brassinosteroid-responsive RING protein 1 OS=Arabidopsis thaliana OX=3702 GN=BRH1 PE=2 SV=1	PF12678//PF13639//PF17123//PF14634//PF12906//PF00628//PF00097//PF12861//PF11789	RING-H2 zinc finger//Ring finger domain//RING-like zinc finger//zinc-RING finger domain//RING-variant domain//PHD-finger//Zinc finger, C3HC4 type (RING finger)//Anaphase-promoting complex subunit 11 RING-H2 finger//Zinc-finger of the MIZ type in Nse subunit	GO:0016567	protein ubiquitination	GO:0005515//GO:0046872//GO:0004842//GO:0008270	protein binding//metal ion binding//ubiquitin-protein transferase activity//zinc ion binding	GO:0005680	anaphase-promoting complex	--	--
Pm44157g0010	unknown [Picea sitchensis]	DnaJ homolog subfamily B member 11	http://www.genome.jp/dbget-bin/www_bget?ko:K09517	Q9LZK5	3e-108	DnaJ protein ERDJ3B OS=Arabidopsis thaliana OX=3702 GN=ERDJ3B PE=1 SV=1	--	--	--	--	--	--	--	--	KOG0712	Molecular chaperone (DnaJ superfamily)
Pm4229641g0010	PREDICTED: Down syndrome critical region protein 3 isoform X1 [Ziziphus jujuba]	--	--	O14972	1.1e-08	Vacuolar protein sorting-associated protein 26C OS=Homo sapiens OX=9606 GN=VPS26C PE=1 SV=1	--	--	--	--	--	--	--	--	KOG2717	Uncharacterized conserved protein with similarity to embryogenesis protein H beta 58 and VPS26
Pm943349g0010	unknown [Picea sitchensis]	--	--	--	--	--	--	--	--	--	--	--	--	--	--	--
Pm1928596g0010	unknown [Picea sitchensis]	peroxidase	http://www.genome.jp/dbget-bin/www_bget?ko:K00430	Q9SB81	6e-25	Peroxidase 42 OS=Arabidopsis thaliana OX=3702 GN=PER42 PE=1 SV=2	PF00141	Peroxidase	GO:0006804//GO:0055114//GO:0006979	obsolete peroxidase reaction//oxidation-reduction process//response to oxidative stress	GO:0004601//GO:0020037	peroxidase activity//heme binding	--	--	--	--
Pm957794g0010	unknown [Picea sitchensis]	--	--	--	--	--	--	--	--	--	--	--	--	--	--	--
Pm17795g0010	unknown [Picea sitchensis]	histone H2B	http://www.genome.jp/dbget-bin/www_bget?ko:K11252	Q9SI96	7.2e-42	Histone H2B.3 OS=Arabidopsis thaliana OX=3702 GN=At2g28720 PE=1 SV=3	PF00125//PF03847	Core histone H2A/H2B/H3/H4//Transcription initiation factor TFIID subunit A	GO:0006352	DNA-templated transcription, initiation	GO:0003677	DNA binding	GO:0005669	transcription factor TFIID complex	--	--
Pm89005g0010	alkylated DNA repair protein [Dendrobium catenatum]	--	--	--	--	--	--	--	--	--	--	--	--	--	--	--
Pm9982g0010	unknown [Picea sitchensis]	--	--	--	--	--	--	--	--	--	--	--	--	--	--	--
Pm10432754g0010	unknown [Picea sitchensis]	--	--	--	--	--	PF03492	SAM dependent carboxyl methyltransferase	--	--	GO:0008168	methyltransferase activity	--	--	--	--
Pm128030g0010	unknown [Picea sitchensis]	--	--	--	--	--	--	--	--	--	--	--	--	--	--	--
Pm14308g0010	unknown [Picea sitchensis]	--	--	Q9C5H5	9.4e-11	Mitogen-activated protein kinase kinase kinase 5 OS=Arabidopsis thaliana OX=3702 GN=MAPKKK5 PE=1 SV=1	PF00069	Protein kinase domain	GO:0006468	protein phosphorylation	GO:0004672//GO:0005524	protein kinase activity//ATP binding	--	--	--	--
Pm13536g0010	ras-related protein RABA5c [Amborella trichopoda]	Ras-related protein Rab-11A	http://www.genome.jp/dbget-bin/www_bget?ko:K07904	P28187	2.7e-85	Ras-related protein RABA5c OS=Arabidopsis thaliana OX=3702 GN=RABA5C PE=1 SV=1	PF00025//PF01926//PF00735//PF08477//PF00071//PF04670	ADP-ribosylation factor family//50S ribosome-binding GTPase//Septin//Ras of Complex, Roc, domain of DAPkinase//Ras family//Gtr1/RagA G protein conserved region	GO:0007264	small GTPase mediated signal transduction	GO:0005525	GTP binding	--	--	KOG0087	GTPase Rab11/YPT3, small G protein superfamily
Pm65818g0010	transcription factor bHLH30-like [Durio zibethinus]	--	--	Q9S7Y1	3.4e-29	Transcription factor bHLH30 OS=Arabidopsis thaliana OX=3702 GN=BHLH30 PE=1 SV=1	PF00010//PF00669	Helix-loop-helix DNA-binding domain//Bacterial flagellin N-terminal helical region	GO:0071973	bacterial-type flagellum-dependent cell motility	GO:0005198//GO:0046983	structural molecule activity//protein dimerization activity	--	--	--	--
Pm129465g0010	unknown [Picea sitchensis]	--	--	Q93ZN2	1.8e-136	Probable aldo-keto reductase 4 OS=Arabidopsis thaliana OX=3702 GN=At1g60710 PE=2 SV=1	PF16519//PF03333	Tetramerisation domain of TRPM//Adhesin biosynthesis transcription regulatory protein	GO:0006355//GO:0051262	regulation of transcription, DNA-templated//protein tetramerization	--	--	--	--	--	--
Pm2658388g0010	cationic amino acid transporter 7, chloroplastic-like [Dorcoceras hygrometricum]	--	--	Q9LZ20	1.6e-29	Cationic amino acid transporter 6, chloroplastic OS=Arabidopsis thaliana OX=3702 GN=CAT6 PE=2 SV=1	PF02129//PF04216	X-Pro dipeptidyl-peptidase (S15 family)//Protein involved in formate dehydrogenase formation	--	--	GO:0016787	hydrolase activity	GO:0005737	cytoplasm	--	--
Pm10432413g0010	GH3 auxin-responsive promoter [Macleaya cordata]	auxin responsive GH3 gene family	http://www.genome.jp/dbget-bin/www_bget?ko:K14487	Q9LSQ4	1e-67	Indole-3-acetic acid-amido synthetase GH3.6 OS=Arabidopsis thaliana OX=3702 GN=GH3.6 PE=1 SV=1	--	--	--	--	--	--	--	--	--	--
Pm46288g0010	unknown [Picea sitchensis]	--	--	--	--	--	--	--	--	--	--	--	--	--	--	--
Pm30833g0020	unknown [Picea sitchensis]	alpha-amylase	http://www.genome.jp/dbget-bin/www_bget?ko:K01176	P27933	3.1e-150	Alpha-amylase isozyme 3D OS=Oryza sativa subsp. japonica OX=39947 GN=AMY1.3 PE=2 SV=2	PF02324//PF00128//PF07821//PF02219	Glycosyl hydrolase family 70//Alpha amylase, catalytic domain//Alpha-amylase C-terminal beta-sheet domain//Methylenetetrahydrofolate reductase	GO:0006555//GO:0046653//GO:0009250//GO:0005975//GO:0055114//GO:0005982//GO:0005985	methionine metabolic process//tetrahydrofolate metabolic process//glucan biosynthetic process//carbohydrate metabolic process//oxidation-reduction process//starch metabolic process//sucrose metabolic process	GO:0003824//GO:0046527//GO:0043169//GO:0005509//GO:0004556//GO:0004489	catalytic activity//glucosyltransferase activity//cation binding//calcium ion binding//alpha-amylase activity//methylenetetrahydrofolate reductase (NAD(P)H) activity	--	--	--	--
Pm10426883g0010	--	--	--	--	--	--	--	--	--	--	--	--	--	--	--	--
Pm10426614g0020	HSP [Pinus tabuliformis]	HSP20 family protein	http://www.genome.jp/dbget-bin/www_bget?ko:K13993	P19037	3.2e-43	18.1 kDa class I heat shock protein OS=Arabidopsis thaliana OX=3702 GN=HSP18.1 PE=1 SV=1	--	--	--	--	--	--	--	--	--	--
Pm10436017g0020	unknown [Picea sitchensis]	--	--	--	--	--	--	--	--	--	--	--	--	--	--	--
Pm10433685g0010	unknown [Picea sitchensis]	--	--	--	--	--	PF00334	Nucleoside diphosphate kinase	GO:0006144//GO:0006206//GO:0006165//GO:0006228//GO:0006241//GO:0006183	purine nucleobase metabolic process//pyrimidine nucleobase metabolic process//nucleoside diphosphate phosphorylation//UTP biosynthetic process//CTP biosynthetic process//GTP biosynthetic process	GO:0004550	nucleoside diphosphate kinase activity	--	--	--	--
Pm134964g0010	PREDICTED: uncharacterized protein LOC107418711 isoform X1 [Ziziphus jujuba]	--	--	--	--	--	--	--	--	--	--	--	--	--	--	--
Pm195847g0010	unknown [Picea sitchensis]	solute carrier family 50 (sugar transporter)	http://www.genome.jp/dbget-bin/www_bget?ko:K15382	Q6K4V2	3.3e-52	Bidirectional sugar transporter SWEET4 OS=Oryza sativa subsp. japonica OX=39947 GN=SWEET4 PE=2 SV=1	PF03083	Sugar efflux transporter for intercellular exchange	--	--	--	--	GO:0016021	integral component of membrane	--	--
Pm52700g0010	unknown [Picea sitchensis]	HSP20 family protein	http://www.genome.jp/dbget-bin/www_bget?ko:K13993	P31673	3.5e-38	17.4 kDa class I heat shock protein OS=Oryza sativa subsp. japonica OX=39947 GN=HSP17.4 PE=2 SV=2	--	--	--	--	--	--	--	--	--	--
Pm315276g0010	PREDICTED: protein GrpE-like [Phoenix dactylifera]	molecular chaperone GrpE	http://www.genome.jp/dbget-bin/www_bget?ko:K03687	Q8LB47	1.7e-49	GrpE protein homolog 2, mitochondrial OS=Arabidopsis thaliana OX=3702 GN=Mge2 PE=1 SV=1	PF09055//PF01025//PF07851//PF03623	Nickel-containing superoxide dismutase//GrpE//TMPIT-like protein//Focal adhesion targeting region	GO:0007172//GO:0006457//GO:0006468//GO:0007165//GO:0006801	signal complex assembly//protein folding//protein phosphorylation//signal transduction//superoxide metabolic process	GO:0016209//GO:0004871//GO:0016151//GO:0004713//GO:0004784//GO:0042803//GO:0000774//GO:0051087	antioxidant activity//signal transducer activity//nickel cation binding//protein tyrosine kinase activity//superoxide dismutase activity//protein homodimerization activity//adenyl-nucleotide exchange factor activity//chaperone binding	GO:0005925//GO:0016021	focal adhesion//integral component of membrane	KOG3003	Molecular chaperone of the GrpE family
Pm10432500g0010	Protein of unknown function DUF620 [Macleaya cordata]	--	--	--	--	--	--	--	--	--	--	--	--	--	--	--
Pm913811g0010	unknown [Picea sitchensis]	--	--	--	--	--	--	--	--	--	--	--	--	--	--	--
Pm1785579g0010	unknown [Picea sitchensis]	14-3-3 protein epsilon	http://www.genome.jp/dbget-bin/www_bget?ko:K06630	Q6ZKC0	5.9e-49	14-3-3-like protein GF14-C OS=Oryza sativa subsp. japonica OX=39947 GN=GF14C PE=1 SV=1	--	--	--	--	--	--	--	--	KOG0841	Multifunctional chaperone (14-3-3 family)
Pm317011g0010	CSC1-like protein RXW8 isoform X6 [Amborella trichopoda]	--	--	Q94A87	1e-29	CSC1-like protein At1g10090 OS=Arabidopsis thaliana OX=3702 GN=At1g10090 PE=1 SV=1	PF02714	Calcium-dependent channel, 7TM region, putative phosphate	--	--	--	--	GO:0016020	membrane	--	--
Pm136177g0010	uncharacterized protein LOC111014509 [Momordica charantia]	--	--	--	--	--	PF00515//PF13181//PF13414	Tetratricopeptide repeat//Tetratricopeptide repeat//TPR repeat	--	--	GO:0005515	protein binding	--	--	--	--
Pm360142g0010	unknown [Picea sitchensis]	--	--	--	--	--	--	--	--	--	--	--	--	--	--	--
Pm122010g0010	activator of 90 kDa heat shock protein ATPase homolog [Amborella trichopoda]	--	--	Q55DB6	4.2e-39	Activator of 90 kDa heat shock protein ATPase homolog OS=Dictyostelium discoideum OX=44689 GN=ahsa PE=2 SV=1	PF09229//PF08327	Activator of Hsp90 ATPase, N-terminal//Activator of Hsp90 ATPase homolog 1-like protein	GO:0006950	response to stress	GO:0051087//GO:0001671	chaperone binding//ATPase activator activity	--	--	KOG2936	Uncharacterized conserved protein
Pm10431234g0010	putative oxidase [Taxus baccata]	--	--	Q9FYG4	5e-19	Aldehyde oxidase GLOX1 OS=Arabidopsis thaliana OX=3702 GN=GLOX1 PE=2 SV=1	--	--	--	--	--	--	--	--	--	--
Pm31325g0010	unknown [Picea sitchensis]	chaperonin GroES	http://www.genome.jp/dbget-bin/www_bget?ko:K04078	O65282	1.1e-80	20 kDa chaperonin, chloroplastic OS=Arabidopsis thaliana OX=3702 GN=CPN20 PE=1 SV=2	PF00166	Chaperonin 10 Kd subunit	GO:0006457	protein folding	--	--	GO:0005737	cytoplasm	KOG1641	Mitochondrial chaperonin
Pm103104g0010	unknown [Picea sitchensis]	HSP20 family protein	http://www.genome.jp/dbget-bin/www_bget?ko:K13993	O82013	2.3e-15	17.3 kDa class II heat shock protein OS=Solanum peruvianum OX=4082 PE=2 SV=1	--	--	--	--	--	--	--	--	--	--
Pm118g0010	unknown [Picea sitchensis]	--	--	--	--	--	PF00023//PF13606	Ankyrin repeat//Ankyrin repeat	--	--	GO:0005515	protein binding	--	--	KOG0504	FOG: Ankyrin repeat
Pm104614g0010	hypothetical protein AQUCO_02600418v1 [Aquilegia coerulea]	HSP20 family protein	http://www.genome.jp/dbget-bin/www_bget?ko:K13993	O81822	1.1e-29	17.7 kDa class II heat shock protein OS=Arabidopsis thaliana OX=3702 GN=HSP17.7 PE=2 SV=1	--	--	--	--	--	--	--	--	--	--
Pm10436211g0010	unknown [Picea sitchensis]	HSP20 family protein	http://www.genome.jp/dbget-bin/www_bget?ko:K13993	Q6K7E9	1e-25	18.6 kDa class III heat shock protein OS=Oryza sativa subsp. japonica OX=39947 GN=HSP18.6 PE=2 SV=1	--	--	--	--	--	--	--	--	--	--
Pm10428916g0010	unknown [Picea sitchensis]	homeobox-leucine zipper protein	http://www.genome.jp/dbget-bin/www_bget?ko:K09338	Q02283	1.5e-25	Homeobox-leucine zipper protein HAT5 OS=Arabidopsis thaliana OX=3702 GN=HAT5 PE=1 SV=1	PF00046//PF05920	Homeobox domain//Homeobox KN domain	GO:0006355	regulation of transcription, DNA-templated	GO:0003677	DNA binding	--	--	--	--
Pm10432106g0010	unknown [Picea sitchensis]	primary-amine oxidase	http://www.genome.jp/dbget-bin/www_bget?ko:K00276	Q07123	5.4e-73	Copper methylamine oxidase OS=Arthrobacter sp. (strain P1) OX=47915 GN=maoII PE=1 SV=1	PF02727//PF01179//PF02728	Copper amine oxidase, N2 domain//Copper amine oxidase, enzyme domain//Copper amine oxidase, N3 domain	GO:0009308//GO:0055114	amine metabolic process//oxidation-reduction process	GO:0008131//GO:0048038//GO:0005507	primary amine oxidase activity//quinone binding//copper ion binding	--	--	--	--
Pm96700g0010	cyclin-dependent kinase E-1 isoform X3 [Amborella trichopoda]	cyclin-dependent kinase 8/11	http://www.genome.jp/dbget-bin/www_bget?ko:K02208	Q336M2	1.9e-16	Cyclin-dependent kinase E-1 OS=Oryza sativa subsp. japonica OX=39947 GN=CDKE-1 PE=2 SV=2	--	--	--	--	--	--	--	--	--	--
Pm133206g0010	PREDICTED: protein SGT1 homolog isoform X2 [Eucalyptus grandis]	suppressor of G2 allele of SKP1	http://www.genome.jp/dbget-bin/www_bget?ko:K12795	Q9SUT5	5.5e-74	Protein SGT1 homolog B OS=Arabidopsis thaliana OX=3702 GN=SGT1B PE=1 SV=1	PF00515//PF13176//PF13371//PF13414//PF13181	Tetratricopeptide repeat//Tetratricopeptide repeat//Tetratricopeptide repeat//TPR repeat//Tetratricopeptide repeat	--	--	GO:0005515	protein binding	--	--	--	--
Pm158170g0010	uric acid degradation bifunctional protein TTL-like isoform X2 [Physcomitrella patens]	5-hydroxyisourate hydrolase / 2-oxo-4-hydroxy-4-carboxy-5-ureidoimidazoline decarboxylase	http://www.genome.jp/dbget-bin/www_bget?ko:K13484	Q9LVM5	1.4e-10	Uric acid degradation bifunctional protein TTL OS=Arabidopsis thaliana OX=3702 GN=TTL PE=1 SV=1	--	--	--	--	--	--	--	--	--	--
Pm4374488g0010	heat shock 70 kDa protein [Hevea brasiliensis]	heat shock 70kDa protein 1/8	http://www.genome.jp/dbget-bin/www_bget?ko:K03283	P26413	1.3e-82	Heat shock 70 kDa protein OS=Glycine max OX=3847 GN=HSP70 PE=3 SV=1	PF06723	MreB/Mbl protein	GO:0000902	cell morphogenesis	--	--	--	--	KOG0101	Molecular chaperones HSP70/HSC70, HSP70 superfamily
Pm10433505g0010	hypothetical protein KFL_001530130 [Klebsormidium nitens]	--	--	--	--	--	PF04810	Sec23/Sec24 zinc finger	GO:0006886//GO:0006888	intracellular protein transport//ER to Golgi vesicle-mediated transport	GO:0008270	zinc ion binding	GO:0030127	COPII vesicle coat	--	--
Pm10428582g0010	unknown [Picea sitchensis]	--	--	Q8VY98	9.4e-08	ATG8-interacting protein 2 OS=Arabidopsis thaliana OX=3702 GN=ATI2 PE=1 SV=1	--	--	--	--	--	--	--	--	--	--
Pm203340g0010	PREDICTED: hexokinase-1-like [Nelumbo nucifera]	hexokinase	http://www.genome.jp/dbget-bin/www_bget?ko:K00844	Q9SEK3	4e-27	Hexokinase-1 OS=Spinacia oleracea OX=3562 GN=HXK1 PE=2 SV=1	PF05699//PF03727	hAT family C-terminal dimerisation region//Hexokinase	GO:0005975	carbohydrate metabolic process	GO:0005524//GO:0016773//GO:0046983	ATP binding//phosphotransferase activity, alcohol group as acceptor//protein dimerization activity	--	--	--	--
Pm10430766g0010	Target SNARE coiled-coil domain [Macleaya cordata]	syntaxin of plants SYP7	http://www.genome.jp/dbget-bin/www_bget?ko:K08506	Q9SF29	2e-52	Syntaxin-71 OS=Arabidopsis thaliana OX=3702 GN=SYP71 PE=1 SV=1	--	--	--	--	--	--	--	--	--	--
Pm10432788g0010	unknown [Picea sitchensis]	HSP20 family protein	http://www.genome.jp/dbget-bin/www_bget?ko:K13993	P19243	1.1e-14	18.1 kDa class I heat shock protein OS=Pisum sativum OX=3888 GN=HSP18.1 PE=1 SV=1	--	--	--	--	--	--	--	--	--	--
Pm10171355g0010	sulfhydryl oxidase 2-like [Hevea brasiliensis]	thiol oxidase	http://www.genome.jp/dbget-bin/www_bget?ko:K10758	Q6AUC6	3.9e-43	Sulfhydryl oxidase 1 OS=Oryza sativa subsp. japonica OX=39947 GN=QSOX1 PE=2 SV=1	PF04777//PF02268	Erv1 / Alr family//Transcription initiation factor IIA, gamma subunit, helical domain	GO:0055114//GO:0006367	oxidation-reduction process//transcription initiation from RNA polymerase II promoter	GO:0016972	thiol oxidase activity	GO:0005672	transcription factor TFIIA complex	KOG1731	FAD-dependent sulfhydryl oxidase/quiescin and related proteins
Pm10425897g0010	unknown [Picea sitchensis]	HSP20 family protein	http://www.genome.jp/dbget-bin/www_bget?ko:K13993	P27396	4.3e-35	17.8 kDa class I heat shock protein OS=Daucus carota OX=4039 PE=3 SV=1	--	--	--	--	--	--	--	--	--	--
Pm209006g0010	unknown [Picea sitchensis]	--	--	--	--	--	--	--	--	--	--	--	--	--	--	--
Pm874653g0010	hypothetical protein MARPO_0015s0140 [Marchantia polymorpha]	--	--	P77619	4.2e-10	Putative D-alanyl-D-alanine carboxypeptidase OS=Escherichia coli (strain K12) OX=83333 GN=yfeW PE=1 SV=2	--	--	--	--	--	--	--	--	--	--
Pm7016698g0010	unknown [Picea sitchensis]	HSP20 family protein	http://www.genome.jp/dbget-bin/www_bget?ko:K13993	Q01545	1.2e-15	18.8 kDa class II heat shock protein OS=Ipomoea nil OX=35883 GN=SHSP-2 PE=2 SV=1	--	--	--	--	--	--	--	--	--	--
Pm432009g0010	unknown [Picea sitchensis]	--	--	--	--	--	PF01445	Viral small hydrophobic protein	--	--	--	--	GO:0016020	membrane	--	--
Pm25267g0010	PREDICTED: universal stress protein PHOS32-like isoform X2 [Daucus carota subsp. sativus]	--	--	Q8VYN9	8.6e-15	Universal stress protein PHOS32 OS=Arabidopsis thaliana OX=3702 GN=PHOS32 PE=1 SV=1	PF00582	Universal stress protein family	GO:0006950	response to stress	--	--	--	--	--	--
Pm14497g0010	unknown [Picea sitchensis]	--	--	Q9LD45	3.5e-50	Bax inhibitor 1 OS=Arabidopsis thaliana OX=3702 GN=BI-1 PE=1 SV=1	--	--	--	--	--	--	--	--	--	--
Pm328340g0010	unknown [Picea sitchensis]	xyloglucan:xyloglucosyl transferase	http://www.genome.jp/dbget-bin/www_bget?ko:K08235	Q8LDW9	5.6e-76	Xyloglucan endotransglucosylase/hydrolase protein 9 OS=Arabidopsis thaliana OX=3702 GN=XTH9 PE=2 SV=2	PF06955//PF00722	Xyloglucan endo-transglycosylase (XET) C-terminus//Glycosyl hydrolases family 16	GO:0005975//GO:0006073	carbohydrate metabolic process//cellular glucan metabolic process	GO:0004553//GO:0016762	hydrolase activity, hydrolyzing O-glycosyl compounds//xyloglucan:xyloglucosyl transferase activity	GO:0005618//GO:0048046	cell wall//apoplast	--	--
Pm10430510g0020	uncharacterized protein LOC110639273 isoform X1 [Hevea brasiliensis]	--	--	Q8LGG8	1.4e-15	Universal stress protein A-like protein OS=Arabidopsis thaliana OX=3702 GN=At3g01520 PE=1 SV=2	PF00582	Universal stress protein family	GO:0006950	response to stress	--	--	--	--	--	--
Pm40679g0010	hypothetical protein CL892Contig1_03, partial [Pinus taeda]	suppressor of G2 allele of SKP1	http://www.genome.jp/dbget-bin/www_bget?ko:K12795	Q0JL44	3.4e-31	Protein SGT1 homolog OS=Oryza sativa subsp. japonica OX=39947 GN=SGT1 PE=1 SV=1	--	--	--	--	--	--	--	--	KOG1309	Suppressor of G2 allele of skp1
Pm35821g0010	unknown [Picea sitchensis]	--	--	--	--	--	PF00873	AcrB/AcrD/AcrF family	GO:0006810	transport	GO:0005215	transporter activity	GO:0016020	membrane	--	--
Pm744447g0010	--	--	--	--	--	--	--	--	--	--	--	--	--	--	--	--
Pm19406g0010	unknown [Picea sitchensis]	FK506-binding protein 4/5	http://www.genome.jp/dbget-bin/www_bget?ko:K09571	Q43207	2.2e-206	70 kDa peptidyl-prolyl isomerase OS=Triticum aestivum OX=4565 GN=FKBP70 PE=1 SV=1	PF13174//PF13176//PF00254//PF00515//PF13414//PF13181	Tetratricopeptide repeat//Tetratricopeptide repeat//FKBP-type peptidyl-prolyl cis-trans isomerase//Tetratricopeptide repeat//TPR repeat//Tetratricopeptide repeat	GO:0006457	protein folding	GO:0005515	protein binding	--	--	KOG0543	FKBP-type peptidyl-prolyl cis-trans isomerase
Pm181061g0010	unknown [Picea sitchensis]	DnaJ homolog subfamily B member 11	http://www.genome.jp/dbget-bin/www_bget?ko:K09517	B9FHF3	1e-19	DnaJ protein ERDJ3B OS=Oryza sativa subsp. japonica OX=39947 GN=ERDJ3B PE=1 SV=1	--	--	--	--	--	--	--	--	KOG0716	Molecular chaperone (DnaJ superfamily)
Pm10436881g0010	hypothetical protein AMTR_s00022p00162750 [Amborella trichopoda]	--	--	Q9SVW8	3.1e-61	Plant intracellular Ras-group-related LRR protein 4 OS=Arabidopsis thaliana OX=3702 GN=PIRL4 PE=1 SV=1	PF00560//PF13855//PF08225	Leucine Rich Repeat//Leucine rich repeat//Pseudin antimicrobial peptide	GO:0006952	defense response	GO:0005515	protein binding	--	--	--	--
Pm82787g0010	unknown [Picea sitchensis]	--	--	--	--	--	--	--	--	--	--	--	--	--	--	--
Pm416318g0010	unknown [Picea sitchensis]	glutathione S-transferase	http://www.genome.jp/dbget-bin/www_bget?ko:K00799	Q9LZ06	1.7e-50	Glutathione S-transferase L3 OS=Arabidopsis thaliana OX=3702 GN=GSTL3 PE=2 SV=1	PF13417	Glutathione S-transferase, N-terminal domain	--	--	GO:0005515	protein binding	--	--	KOG0406	Glutathione S-transferase
Pm106449g0010	unknown [Picea sitchensis]	HSP20 family protein	http://www.genome.jp/dbget-bin/www_bget?ko:K13993	P19244	3.3e-35	22.7 kDa class IV heat shock protein OS=Pisum sativum OX=3888 GN=HSP22.7 PE=2 SV=1	--	--	--	--	--	--	--	--	--	--
Pm688105g0010	unknown [Picea sitchensis]	--	--	O22317	5.9e-20	Glucan endo-1,3-beta-glucosidase OS=Musa acuminata OX=4641 GN=BANGLUC PE=1 SV=2	PF00332	Glycosyl hydrolases family 17	GO:0005975	carbohydrate metabolic process	GO:0004553	hydrolase activity, hydrolyzing O-glycosyl compounds	--	--	--	--
Pm101371g0010	PREDICTED: peptidyl-prolyl cis-trans isomerase FKBP62-like isoform X1 [Nelumbo nucifera]	FK506-binding protein 4/5	http://www.genome.jp/dbget-bin/www_bget?ko:K09571	Q38931	5e-198	Peptidyl-prolyl cis-trans isomerase FKBP62 OS=Arabidopsis thaliana OX=3702 GN=FKBP62 PE=1 SV=2	PF13371//PF13414//PF13181//PF13174//PF13176//PF00254//PF00515	Tetratricopeptide repeat//TPR repeat//Tetratricopeptide repeat//Tetratricopeptide repeat//Tetratricopeptide repeat//FKBP-type peptidyl-prolyl cis-trans isomerase//Tetratricopeptide repeat	GO:0006457	protein folding	GO:0005515	protein binding	--	--	KOG0543	FKBP-type peptidyl-prolyl cis-trans isomerase
Pm10437233g0010	putative oxidase [Taxus baccata]	--	--	Q3HRQ2	4.4e-69	Aldehyde oxidase GLOX OS=Vitis pseudoreticulata OX=231512 GN=GLOX PE=2 SV=1	PF07646	Kelch motif	--	--	GO:0005515	protein binding	--	--	--	--
Pm427046g0010	histone H2A-like protein, partial [Picea sitchensis]	histone H2A	http://www.genome.jp/dbget-bin/www_bget?ko:K11251	A2YVE5	9.5e-34	Probable histone H2A.3 OS=Oryza sativa subsp. indica OX=39946 GN=OsI_028288 PE=3 SV=1	PF00125	Core histone H2A/H2B/H3/H4	--	--	GO:0003677	DNA binding	--	--	--	--
Pm960806g0010	unknown [Picea sitchensis]	nucleolar protein 53	http://www.genome.jp/dbget-bin/www_bget?ko:K14840	O22892	9.5e-21	Ribosome biogenesis protein NOP53 OS=Arabidopsis thaliana OX=3702 GN=At2g40430 PE=1 SV=2	--	--	--	--	--	--	--	--	KOG2823	Cellular protein (glioma tumor suppressor candidate region gene 2)
Pm10430238g0010	tRNA 2'-phosphotransferase 1-like [Olea europaea var. sylvestris]	2'-phosphotransferase	http://www.genome.jp/dbget-bin/www_bget?ko:K10669	O14045	9.4e-15	Putative tRNA 2'-phosphotransferase OS=Schizosaccharomyces pombe (strain 972 / ATCC 24843) OX=284812 GN=SPAC2C4.12c PE=3 SV=2	PF01885	RNA 2'-phosphotransferase, Tpt1 / KptA family	GO:0006388	tRNA splicing, via endonucleolytic cleavage and ligation	GO:0016772	transferase activity, transferring phosphorus-containing groups	--	--	KOG2278	RNA:NAD 2'-phosphotransferase TPT1
Pm4993147g0010	unknown [Picea sitchensis]	putative transcription factor	http://www.genome.jp/dbget-bin/www_bget?ko:K03627	Q9LV58	1.2e-19	Multiprotein-bridging factor 1c OS=Arabidopsis thaliana OX=3702 GN=MBF1C PE=1 SV=1	PF12844//PF01381	Helix-turn-helix domain//Helix-turn-helix	--	--	GO:0043565	sequence-specific DNA binding	--	--	KOG3398	Transcription factor MBF1
Pm39829g0020	serine decarboxylase [Carica papaya]	histidine decarboxylase	http://www.genome.jp/dbget-bin/www_bget?ko:K01590	Q6ESZ9	2.1e-130	Serine decarboxylase 1 OS=Oryza sativa subsp. japonica OX=39947 GN=SDC1 PE=3 SV=1	PF00282	Pyridoxal-dependent decarboxylase conserved domain	GO:0019752	carboxylic acid metabolic process	GO:0016831//GO:0030170	carboxy-lyase activity//pyridoxal phosphate binding	--	--	KOG0629	Glutamate decarboxylase and related proteins
Pm10435323g0010	unknown [Picea sitchensis]	chaperonin GroES	http://www.genome.jp/dbget-bin/www_bget?ko:K04078	P34893	6e-24	10 kDa chaperonin, mitochondrial OS=Arabidopsis thaliana OX=3702 GN=CPN10 PE=1 SV=1	PF00166	Chaperonin 10 Kd subunit	GO:0006457	protein folding	--	--	GO:0005737	cytoplasm	KOG1641	Mitochondrial chaperonin
Pm880000g0010	PREDICTED: CBL-interacting protein kinase 23 isoform X2 [Phoenix dactylifera]	5'-AMP-activated protein kinase, catalytic alpha subunit	http://www.genome.jp/dbget-bin/www_bget?ko:K07198	Q93VD3	5.6e-75	CBL-interacting serine/threonine-protein kinase 23 OS=Arabidopsis thaliana OX=3702 GN=CIPK23 PE=1 SV=1	PF07714//PF06293//PF00069	Protein tyrosine kinase//Lipopolysaccharide kinase (Kdo/WaaP) family//Protein kinase domain	GO:0006468	protein phosphorylation	GO:0016773//GO:0005524//GO:0004672	phosphotransferase activity, alcohol group as acceptor//ATP binding//protein kinase activity	GO:0016020	membrane	--	--
Pm130334g0010	--	--	--	--	--	--	PF02529	Cytochrome B6-F complex subunit 5	--	--	--	--	GO:0009512	cytochrome b6f complex	--	--
Pm7909094g0010	kelch domain-containing protein 4-like [Physcomitrella patens]	--	--	--	--	--	--	--	--	--	--	--	--	--	--	--
Pm61758g0010	unknown [Picea sitchensis]	--	--	--	--	--	--	--	--	--	--	--	--	--	--	--
Pm4286721g0010	hypothetical protein BVC80_521g16 [Macleaya cordata]	--	--	--	--	--	PF01442//PF05834	Apolipoprotein A1/A4/E domain//Lycopene cyclase protein	GO:0016117//GO:0042157//GO:0006869	carotenoid biosynthetic process//lipoprotein metabolic process//lipid transport	GO:0008289//GO:0016705	lipid binding//oxidoreductase activity, acting on paired donors, with incorporation or reduction of molecular oxygen	GO:0005576	extracellular region	--	--
Pm124056g0010	phenylcoumaran benzylic ether reductase homolog TH6 [Tsuga heterophylla]	--	--	M1T9X3	3.8e-142	Phenylcoumaran benzylic ether reductase IRL1 OS=Ginkgo biloba OX=3311 GN=IRL1 PE=1 SV=1	PF03435//PF01073//PF01370//PF01118	Saccharopine dehydrogenase NADP binding domain//3-beta hydroxysteroid dehydrogenase/isomerase family//NAD dependent epimerase/dehydratase family//Semialdehyde dehydrogenase, NAD binding domain	GO:0008210//GO:0055114//GO:0008209//GO:0006694//GO:0008207	estrogen metabolic process//oxidation-reduction process//androgen metabolic process//steroid biosynthetic process//C21-steroid hormone metabolic process	GO:0051287//GO:0003824//GO:0050662//GO:0016616//GO:0016620//GO:0016491//GO:0003854	NAD binding//catalytic activity//coenzyme binding//oxidoreductase activity, acting on the CH-OH group of donors, NAD or NADP as acceptor//oxidoreductase activity, acting on the aldehyde or oxo group of donors, NAD or NADP as acceptor//oxidoreductase activity//3-beta-hydroxy-delta5-steroid dehydrogenase activity	--	--	--	--
Pm94624g0010	josephin-like protein [Amborella trichopoda]	josephin	http://www.genome.jp/dbget-bin/www_bget?ko:K15235	O82391	5.4e-59	Josephin-like protein OS=Arabidopsis thaliana OX=3702 GN=At2g29640 PE=2 SV=1	PF01799//PF02099	[2Fe-2S] binding domain//Josephin	GO:0055114	oxidation-reduction process	GO:0008242//GO:0016491//GO:0046872	omega peptidase activity//oxidoreductase activity//metal ion binding	--	--	KOG2934	Uncharacterized conserved protein, contains Josephin domain
Pm962403g0010	PREDICTED: LOB domain-containing protein 30-like [Cicer arietinum]	--	--	O81323	1.4e-39	LOB domain-containing protein 30 OS=Arabidopsis thaliana OX=3702 GN=LBD30 PE=1 SV=1	--	--	--	--	--	--	--	--	--	--
Pm9035900g0010	unknown [Picea sitchensis]	HSP20 family protein	http://www.genome.jp/dbget-bin/www_bget?ko:K13993	P11890	1.1e-39	Small heat shock protein, chloroplastic OS=Oxybasis rubra OX=3560 GN=HSP23 PE=2 SV=1	--	--	--	--	--	--	--	--	--	--
Pm694407g0010	unknown [Picea sitchensis]	--	--	Q87JZ5	7.8e-30	Macro domain-containing protein VPA0103 OS=Vibrio parahaemolyticus serotype O3:K6 (strain RIMD 2210633) OX=223926 GN=VPA0103 PE=4 SV=1	--	--	--	--	--	--	--	--	KOG2633	Hismacro and SEC14 domain-containing proteins
Pm17751g0010	unknown [Picea sitchensis]	--	--	--	--	--	--	--	--	--	--	--	--	--	--	--
Pm16172g0010	unknown [Picea sitchensis]	--	--	--	--	--	PF01698//PF07941	Floricaula / Leafy protein//Potassium channel Kv1.4 tandem inactivation domain	GO:0006355//GO:0006813	regulation of transcription, DNA-templated//potassium ion transport	GO:0030955//GO:0005249//GO:0003677	potassium ion binding//voltage-gated potassium channel activity//DNA binding	GO:0008076//GO:0016021	voltage-gated potassium channel complex//integral component of membrane	--	--
Pm164918g0010	unknown [Picea sitchensis]	myeloid leukemia factor 1	http://www.genome.jp/dbget-bin/www_bget?ko:K15622	--	--	--	PF00706	Anenome neurotoxin	GO:0009966	regulation of signal transduction	--	--	GO:0005576	extracellular region	--	--
Pm10426052g0030	unknown [Picea sitchensis]	--	--	--	--	--	--	--	--	--	--	--	--	--	--	--
Pm825007g0010	unknown [Picea sitchensis]	--	--	O82013	4.7e-07	17.3 kDa class II heat shock protein OS=Solanum peruvianum OX=4082 PE=2 SV=1	--	--	--	--	--	--	--	--	--	--
Pm10434303g0010	unknown [Picea sitchensis]	--	--	A0AT33	4.5e-27	Non-specific lipid-transfer protein 4 (Fragment) OS=Lens culinaris OX=3864 PE=1 SV=1	--	--	--	--	--	--	--	--	--	--
Pm10427785g0010	unknown [Picea sitchensis]	myb proto-oncogene protein, plant	http://www.genome.jp/dbget-bin/www_bget?ko:K09422	Q8VWK4	6.5e-30	Telomere repeat-binding factor 1 OS=Arabidopsis thaliana OX=3702 GN=TRB1 PE=1 SV=1	--	--	--	--	--	--	--	--	--	--
Pm180857g0010	unnamed protein product [Coffea canephora]	--	--	Q3V384	3.9e-31	AFG1-like ATPase OS=Mus musculus OX=10090 GN=Afg1l PE=1 SV=1	PF03969	AFG1-like ATPase	--	--	GO:0005524	ATP binding	--	--	KOG2383	Predicted ATPase
Pm10426556g0010	unknown [Picea sitchensis]	HSP20 family protein	http://www.genome.jp/dbget-bin/www_bget?ko:K13993	Q9FHQ3	4.8e-27	15.7 kDa heat shock protein, peroxisomal OS=Arabidopsis thaliana OX=3702 GN=HSP15.7 PE=2 SV=1	--	--	--	--	--	--	--	--	--	--
Pm12081g0010	unknown [Picea sitchensis]	--	--	Q9M8R7	3.5e-143	Probable protein phosphatase 2C 33 OS=Arabidopsis thaliana OX=3702 GN=PPC6-1 PE=1 SV=1	PF00481	Protein phosphatase 2C	--	--	GO:0003824	catalytic activity	--	--	--	--
Pm110270g0010	unknown [Picea sitchensis]	L-ascorbate peroxidase	http://www.genome.jp/dbget-bin/www_bget?ko:K00434	Q1PER6	3.5e-103	L-ascorbate peroxidase 2, cytosolic OS=Arabidopsis thaliana OX=3702 GN=APX2 PE=2 SV=3	PF00141//PF08769	Peroxidase//Sporulation initiation factor Spo0A C terminal	GO:0006979//GO:0006804//GO:0055114//GO:0006355//GO:0042173	response to oxidative stress//obsolete peroxidase reaction//oxidation-reduction process//regulation of transcription, DNA-templated//regulation of sporulation resulting in formation of a cellular spore	GO:0020037//GO:0003700//GO:0005509//GO:0004601	heme binding//transcription factor activity, sequence-specific DNA binding//calcium ion binding//peroxidase activity	GO:0005737//GO:0005667	cytoplasm//transcription factor complex	--	--
Pm53055g0010	unknown [Picea sitchensis]	--	--	P80728	2.8e-10	Mavicyanin OS=Cucurbita pepo OX=3663 PE=1 SV=1	PF02298	Plastocyanin-like domain	GO:0006118	obsolete electron transport	GO:0009055	electron carrier activity	--	--	--	--
Pm39293g0020	hypothetical protein 2_2501_01, partial [Pinus pinaster]	--	--	Q9FMR1	5e-37	Rho GTPase-activating protein 1 OS=Arabidopsis thaliana OX=3702 GN=ROPGAP1 PE=2 SV=1	PF00620	RhoGAP domain	GO:0007165	signal transduction	--	--	--	--	--	--
Pm19389g0020	hypothetical protein MARPO_0032s0100 [Marchantia polymorpha]	serine/threonine-protein phosphatase 2A regulatory subunit B''	http://www.genome.jp/dbget-bin/www_bget?ko:K11583	--	--	--	--	--	--	--	--	--	--	--	--	--
Pm1630050g0010	unknown [Picea sitchensis]	HSP20 family protein	http://www.genome.jp/dbget-bin/www_bget?ko:K13993	Q9SYG1	9.2e-16	17.4 kDa class III heat shock protein OS=Arabidopsis thaliana OX=3702 GN=HSP17.4B PE=2 SV=1	--	--	--	--	--	--	--	--	--	--
Pm133711g0010	hexokinase [Taxus wallichiana var. chinensis]	hexokinase	http://www.genome.jp/dbget-bin/www_bget?ko:K00844	Q2KNB9	2.9e-61	Hexokinase-2 OS=Oryza sativa subsp. japonica OX=39947 GN=HXK2 PE=2 SV=1	PF03727//PF00349	Hexokinase//Hexokinase	GO:0005975	carbohydrate metabolic process	GO:0016773//GO:0005524	phosphotransferase activity, alcohol group as acceptor//ATP binding	--	--	KOG1369	Hexokinase
Pm89416g0010	PREDICTED: serine..arginine-rich splicing factor SR45a isoform X2 [Glycine max]	transformer-2 protein	http://www.genome.jp/dbget-bin/www_bget?ko:K12897	Q84TH4	1.7e-25	Serine/arginine-rich splicing factor SR45a OS=Arabidopsis thaliana OX=3702 GN=SR45A PE=1 SV=1	PF00076	RNA recognition motif. (a.k.a. RRM, RBD, or RNP domain)	--	--	GO:0003676	nucleic acid binding	--	--	KOG4661	Hsp27-ERE-TATA-binding protein/Scaffold attachment factor (SAF-B)
Pm9486006g0010	uncharacterized protein LOC111300917 [Durio zibethinus]	--	--	--	--	--	PF03006//PF05241//PF06220	Haemolysin-III related//Emopamil binding protein//U1 zinc finger	GO:0016125//GO:0006694	sterol metabolic process//steroid biosynthetic process	GO:0047750//GO:0008270	cholestenol delta-isomerase activity//zinc ion binding	GO:0016021	integral component of membrane	--	--
Pm56321g0010	--	--	--	--	--	--	--	--	--	--	--	--	--	--	--	--
Pm10199247g0010	unknown [Picea sitchensis]	dynein light chain LC8-type	http://www.genome.jp/dbget-bin/www_bget?ko:K10418	P61285	3e-16	Dynein light chain 1, cytoplasmic OS=Bos taurus OX=9913 GN=DYNLL1 PE=1 SV=1	PF03118//PF01221	Bacterial RNA polymerase, alpha chain C terminal domain//Dynein light chain type 1	GO:0007017//GO:0006144//GO:0006351//GO:0006206	microtubule-based process//purine nucleobase metabolic process//transcription, DNA-templated//pyrimidine nucleobase metabolic process	GO:0003677//GO:0003899	DNA binding//DNA-directed RNA polymerase activity	GO:0005730//GO:0005875	nucleolus//microtubule associated complex	KOG3430	Dynein light chain type 1
Pm89416g0020	serine..arginine-rich splicing factor SR45a isoform X2 [Amborella trichopoda]	--	--	Q84TH4	1.2e-17	Serine/arginine-rich splicing factor SR45a OS=Arabidopsis thaliana OX=3702 GN=SR45A PE=1 SV=1	--	--	--	--	--	--	--	--	--	--
Pm9853020g0010	legumin-like storage protein [Picea glauca]	--	--	Q8GZP6	2.2e-18	11S globulin seed storage protein Ana o 2.0101 (Fragment) OS=Anacardium occidentale OX=171929 PE=1 SV=1	PF00190	Cupin	--	--	GO:0045735	nutrient reservoir activity	--	--	--	--
Pm10433087g0010	PREDICTED: probable receptor-like protein kinase At5g47070 [Nelumbo nucifera]	--	--	Q9SF86	1e-62	Serine/threonine-protein kinase PCRK1 OS=Arabidopsis thaliana OX=3702 GN=PCRK1 PE=1 SV=1	PF15453//PF00069//PF07714	Protein incorporated later into Tight Junctions//Protein kinase domain//Protein tyrosine kinase	GO:0006468	protein phosphorylation	GO:0004672//GO:0005524	protein kinase activity//ATP binding	GO:0005923	bicellular tight junction	--	--
Pm103104g0020	heat shock protein 17.0 [Picea glauca]	--	--	--	--	--	--	--	--	--	--	--	--	--	--	--
Pm10429654g0010	hypothetical protein GOBAR_DD25720 [Gossypium barbadense]	proline dehydrogenase	http://www.genome.jp/dbget-bin/www_bget?ko:K00318	Q6NKX1	1.1e-24	Proline dehydrogenase 2, mitochondrial OS=Arabidopsis thaliana OX=3702 GN=POX2 PE=2 SV=1	--	--	--	--	--	--	--	--	KOG0186	Proline oxidase
Pm469246g0010	unknown [Picea sitchensis]	--	--	P86888	7.3e-20	Peamaclein OS=Prunus persica OX=3760 PE=1 SV=1	--	--	--	--	--	--	--	--	--	--
Pm12775g0010	unknown [Picea sitchensis]	--	--	Q9SU71	3.5e-42	Protein EDS1B OS=Arabidopsis thaliana OX=3702 GN=EDS1B PE=1 SV=1	PF01764	Lipase (class 3)	GO:0006629	lipid metabolic process	--	--	--	--	--	--
Pm364465g0010	unknown [Picea sitchensis]	--	--	Q9SX20	9.5e-123	Protein NRT1/ PTR FAMILY 3.1 OS=Arabidopsis thaliana OX=3702 GN=NPF3.1 PE=2 SV=1	PF00854	POT family	GO:0006810	transport	GO:0005215	transporter activity	GO:0016020	membrane	--	--
Pm951514g0010	unknown [Picea sitchensis]	uncharacterized protein	http://www.genome.jp/dbget-bin/www_bget?ko:K07119	Q9SLN8	5.9e-41	2-alkenal reductase (NADP(+)-dependent) OS=Nicotiana tabacum OX=4097 GN=DBR PE=1 SV=1	PF00107	Zinc-binding dehydrogenase	GO:0055114	oxidation-reduction process	--	--	--	--	--	--
Pm88311g0010	unknown [Picea sitchensis]	cytosolic prostaglandin-E synthase	http://www.genome.jp/dbget-bin/www_bget?ko:K15730	Q9FR62	3.8e-31	Co-chaperone protein p23-1 OS=Brassica napus OX=3708 GN=P23-1 PE=1 SV=1	PF00018	SH3 domain	--	--	GO:0005515	protein binding	--	--	KOG3158	HSP90 co-chaperone p23
Pm10434451g0010	--	hexokinase	http://www.genome.jp/dbget-bin/www_bget?ko:K00844	Q9SQ76	4.9e-59	Hexokinase-2 OS=Solanum tuberosum OX=4113 GN=HXK2 PE=2 SV=1	PF00349	Hexokinase	GO:0005975	carbohydrate metabolic process	GO:0005524//GO:0016773	ATP binding//phosphotransferase activity, alcohol group as acceptor	--	--	KOG1369	Hexokinase
Pm200111g0010	--	--	--	--	--	--	--	--	--	--	--	--	--	--	--	--
Pm7077241g0010	--	--	--	--	--	--	--	--	--	--	--	--	--	--	--	--
Pm417207g0010	--	tartrate-resistant acid phosphatase type 5	http://www.genome.jp/dbget-bin/www_bget?ko:K14379	Q8H129	4.8e-95	Purple acid phosphatase 3 OS=Arabidopsis thaliana OX=3702 GN=PAP3 PE=2 SV=1	PF00149	Calcineurin-like phosphoesterase	--	--	GO:0016787	hydrolase activity	--	--	KOG2679	Purple (tartrate-resistant) acid phosphatase
Pm94560g0010	--	--	--	--	--	--	--	--	--	--	--	--	--	--	--	--
Pm10429895g0010	--	--	--	Q93VG8	4.5e-33	DeSI-like protein At4g17486 OS=Arabidopsis thaliana OX=3702 GN=At4g17486 PE=2 SV=1	--	--	--	--	--	--	--	--	KOG0324	Uncharacterized conserved protein
Pm10435456g0030	--	beta-glucosidase	http://www.genome.jp/dbget-bin/www_bget?ko:K05349	A7LXU3	3.1e-36	Beta-glucosidase BoGH3B OS=Bacteroides ovatus (strain ATCC 8483 / DSM 1896 / JCM 5824 / NCTC 11153) OX=411476 GN=BACOVA_02659 PE=1 SV=1	PF01915//PF00933	Glycosyl hydrolase family 3 C-terminal domain//Glycosyl hydrolase family 3 N terminal domain	GO:0005975	carbohydrate metabolic process	GO:0004553	hydrolase activity, hydrolyzing O-glycosyl compounds	--	--	--	--
Pm16152g0010	--	--	--	O81416	5.7e-206	Endoglucanase 17 OS=Arabidopsis thaliana OX=3702 GN=At4g02290 PE=2 SV=1	PF00759//PF08024	Glycosyl hydrolase family 9//Ant antimicrobial peptide	GO:0019836//GO:0005975	hemolysis by symbiont of host erythrocytes//carbohydrate metabolic process	GO:0004553	hydrolase activity, hydrolyzing O-glycosyl compounds	GO:0005576	extracellular region	--	--
Pm2485g0010	--	uncharacterized protein	http://www.genome.jp/dbget-bin/www_bget?ko:K06995	--	--	--	PF03079	ARD/ARD' family	GO:0055114	oxidation-reduction process	GO:0010309	acireductone dioxygenase [iron(II)-requiring] activity	--	--	--	--
Pm18316g0010	IST1 homolog [Durio zibethinus]	vacuolar protein sorting-associated protein IST1	http://www.genome.jp/dbget-bin/www_bget?ko:K19476	Q54I39	9.3e-24	IST1-like protein OS=Dictyostelium discoideum OX=44689 GN=DDB_G0289029 PE=3 SV=1	--	--	--	--	--	--	--	--	KOG2027	Spindle pole body protein
Pm10434502g0010	unknown [Picea sitchensis]	iron-sulfur cluster assembly protein	http://www.genome.jp/dbget-bin/www_bget?ko:K13628	Q8LBM4	1e-45	Iron-sulfur assembly protein IscA-like 1, mitochondrial OS=Arabidopsis thaliana OX=3702 GN=At2g16710 PE=2 SV=2	--	--	--	--	--	--	--	--	KOG1120	Fe-S cluster biosynthesis protein ISA1 (contains a HesB-like domain)
Pm10426928g0010	unknown [Picea sitchensis]	HSP20 family protein	http://www.genome.jp/dbget-bin/www_bget?ko:K13993	Q01545	2.9e-23	18.8 kDa class II heat shock protein OS=Ipomoea nil OX=35883 GN=SHSP-2 PE=2 SV=1	--	--	--	--	--	--	--	--	--	--
Pm959504g0010	unknown [Picea sitchensis]	ADP-ribosylation factor-like protein 2	http://www.genome.jp/dbget-bin/www_bget?ko:K07943	Q9ZPX1	9.9e-22	ADP-ribosylation factor-like protein 2 OS=Arabidopsis thaliana OX=3702 GN=ARL2 PE=2 SV=1	PF08477//PF01591//PF01926//PF00025//PF00503	Ras of Complex, Roc, domain of DAPkinase//6-phosphofructo-2-kinase//50S ribosome-binding GTPase//ADP-ribosylation factor family//G-protein alpha subunit	GO:0007186//GO:0007264//GO:0006000//GO:0006013//GO:0007165	G-protein coupled receptor signaling pathway//small GTPase mediated signal transduction//fructose metabolic process//mannose metabolic process//signal transduction	GO:0005524//GO:0005525//GO:0031683//GO:0019001//GO:0003924//GO:0004871//GO:0003873	ATP binding//GTP binding//G-protein beta/gamma-subunit complex binding//guanyl nucleotide binding//GTPase activity//signal transducer activity//6-phosphofructo-2-kinase activity	--	--	KOG0073	GTP-binding ADP-ribosylation factor-like protein ARL2
Pm89855g0010	probable alkaline..neutral invertase F [Selaginella moellendorffii]	--	--	Q69T31	8.8e-125	Cytosolic invertase 1 OS=Oryza sativa subsp. japonica OX=39947 GN=CINV1 PE=1 SV=1	PF12899	Alkaline and neutral invertase	--	--	GO:0033926	glycopeptide alpha-N-acetylgalactosaminidase activity	--	--	--	--
Pm913693g0010	Aluminum-activated malate transporter [Parasponia andersonii]	--	--	--	--	--	PF11744	Aluminium activated malate transporter	GO:0015743	malate transport	--	--	--	--	--	--
Pm60598g0010	probable trafficking protein particle complex subunit 13 homolog [Amborella trichopoda]	--	--	Q6GPR5	6e-17	Trafficking protein particle complex subunit 13 OS=Xenopus laevis OX=8355 GN=trappc13 PE=2 SV=2	--	--	--	--	--	--	--	--	KOG2625	Uncharacterized conserved protein
Pm41251g0030	polyubiquitin [Brassica napus]	ubiquitin C	http://www.genome.jp/dbget-bin/www_bget?ko:K08770	P0CG71	5.3e-279	Polyubiquitin-A OS=Caenorhabditis elegans OX=6239 GN=ubq-1 PE=3 SV=1	PF14560//PF00240//PF04452	Ubiquitin-like domain//Ubiquitin family//RNA methyltransferase	GO:0006364	rRNA processing	GO:0005515//GO:0008168	protein binding//methyltransferase activity	--	--	KOG0001	Ubiquitin and ubiquitin-like proteins
Pm10431235g0010	patatin-like protein 6 [Amborella trichopoda]	--	--	O80959	1.2e-77	Patatin-like protein 6 OS=Arabidopsis thaliana OX=3702 GN=PLP6 PE=2 SV=1	PF01734	Patatin-like phospholipase	GO:0006629	lipid metabolic process	--	--	--	--	--	--
Pm237930g0010	unknown [Picea sitchensis]	--	--	Q6L4D2	1.4e-18	Membrane protein PM19L OS=Oryza sativa subsp. japonica OX=39947 GN=PM19L PE=2 SV=1	PF01122	Eukaryotic cobalamin-binding protein	GO:0015889	cobalamin transport	GO:0031419	cobalamin binding	--	--	--	--
Pm10432716g0030	unknown [Picea sitchensis]	--	--	P49237	3.9e-57	Glucan endo-1,3-beta-glucosidase, acidic isoform OS=Zea mays OX=4577 PE=2 SV=1	PF00332	Glycosyl hydrolases family 17	GO:0005975	carbohydrate metabolic process	GO:0004553	hydrolase activity, hydrolyzing O-glycosyl compounds	--	--	--	--
Pm13077g0010	Zinc finger matrin-type protein [Actinidia chinensis var. chinensis]	U4/U6.U5 tri-snRNP component SNU23	http://www.genome.jp/dbget-bin/www_bget?ko:K12848	Q96NC0	1.8e-28	Zinc finger matrin-type protein 2 OS=Homo sapiens OX=9606 GN=ZMAT2 PE=1 SV=1	PF06220//PF00096	U1 zinc finger//Zinc finger, C2H2 type	--	--	GO:0008270//GO:0046872	zinc ion binding//metal ion binding	--	--	KOG4727	U1-like Zn-finger protein
Pm10428529g0010	unknown [Picea sitchensis]	--	--	Q167Z6	8.9e-10	Tol-Pal system protein TolB OS=Roseobacter denitrificans (strain ATCC 33942 / OCh 114) OX=375451 GN=tolB PE=3 SV=1	PF14583//PF00930	Oligogalacturonate lyase//Dipeptidyl peptidase IV (DPP IV) N-terminal region	GO:0006508//GO:0045490	proteolysis//pectin catabolic process	GO:0047487	oligogalacturonide lyase activity	--	--	--	--
Pm371071g0010	polyubiquitin 4 [Capsella rubella]	ubiquitin C	http://www.genome.jp/dbget-bin/www_bget?ko:K08770	P0CG84	1e-145	Polyubiquitin (Fragment) OS=Nicotiana sylvestris OX=4096 GN=UBI4 PE=2 SV=1	PF04452//PF14560//PF00240	RNA methyltransferase//Ubiquitin-like domain//Ubiquitin family	GO:0006364	rRNA processing	GO:0008168//GO:0005515	methyltransferase activity//protein binding	--	--	KOG0001	Ubiquitin and ubiquitin-like proteins
Pm5838g0010	unknown [Picea sitchensis]	HSP20 family protein	http://www.genome.jp/dbget-bin/www_bget?ko:K13993	P46254	2.8e-25	Heat shock 22 kDa protein, mitochondrial OS=Pisum sativum OX=3888 GN=HSP22 PE=2 SV=1	--	--	--	--	--	--	--	--	--	--
Pm103473g0010	unknown [Picea sitchensis]	putative transcription factor	http://www.genome.jp/dbget-bin/www_bget?ko:K03627	Q9LXT3	4.1e-57	Multiprotein-bridging factor 1b OS=Arabidopsis thaliana OX=3702 GN=MBF1B PE=2 SV=1	PF12844//PF01381	Helix-turn-helix domain//Helix-turn-helix	--	--	GO:0043565	sequence-specific DNA binding	--	--	KOG3398	Transcription factor MBF1
Pm10433001g0010	unknown [Picea sitchensis]	--	--	Q9LD45	2.9e-23	Bax inhibitor 1 OS=Arabidopsis thaliana OX=3702 GN=BI-1 PE=1 SV=1	--	--	--	--	--	--	--	--	--	--
Pm104039g0010	dolichol kinase [Apostasia shenzhenica]	dolichol kinase	http://www.genome.jp/dbget-bin/www_bget?ko:K00902	F4J4C8	4e-19	Dolichol kinase EVAN OS=Arabidopsis thaliana OX=3702 GN=EVN PE=2 SV=1	--	--	--	--	--	--	--	--	--	--
Pm43229g0010	PREDICTED: beta-fructofuranosidase, insoluble isoenzyme CWINV1 [Nelumbo nucifera]	beta-fructofuranosidase	http://www.genome.jp/dbget-bin/www_bget?ko:K01193	P26792	2.2e-163	Beta-fructofuranosidase, insoluble isoenzyme 1 OS=Daucus carota OX=4039 GN=INV1 PE=1 SV=1	PF00481	Protein phosphatase 2C	--	--	GO:0003824	catalytic activity	--	--	--	--
Pm1478g0030	Heat shock protein 83 [Ananas comosus]	molecular chaperone HtpG	http://www.genome.jp/dbget-bin/www_bget?ko:K04079	P27323	7.9e-77	Heat shock protein 90-1 OS=Arabidopsis thaliana OX=3702 GN=HSP90-1 PE=1 SV=3	PF00183//PF00393	Hsp90 protein//6-phosphogluconate dehydrogenase, C-terminal domain	GO:0006950//GO:0006457//GO:0019521//GO:0006098//GO:0055114	response to stress//protein folding//D-gluconate metabolic process//pentose-phosphate shunt//oxidation-reduction process	GO:0050661//GO:0004616//GO:0051082//GO:0005524	NADP binding//phosphogluconate dehydrogenase (decarboxylating) activity//unfolded protein binding//ATP binding	--	--	KOG0019	Molecular chaperone (HSP90 family)
Pm422806g0010	PREDICTED: hexokinase-1-like [Cucumis sativus]	hexokinase	http://www.genome.jp/dbget-bin/www_bget?ko:K00844	Q42525	4.5e-19	Hexokinase-1 OS=Arabidopsis thaliana OX=3702 GN=HXK1 PE=1 SV=2	PF05298//PF00349	Bombinin//Hexokinase	GO:0042742//GO:0005975	defense response to bacterium//carbohydrate metabolic process	GO:0005524//GO:0016773	ATP binding//phosphotransferase activity, alcohol group as acceptor	GO:0005576	extracellular region	--	--
Pm10430861g0010	unknown [Picea sitchensis]	poly(rC)-binding protein 2/3/4	http://www.genome.jp/dbget-bin/www_bget?ko:K13162	P58223	9.9e-31	KH domain-containing protein At4g18375 OS=Arabidopsis thaliana OX=3702 GN=At4g18375 PE=2 SV=1	PF00013//PF07650//PF13184//PF13014	KH domain//KH domain//NusA-like KH domain//KH domain	--	--	GO:0003723	RNA binding	--	--	--	--
Pm83882g0010	unknown [Picea sitchensis]	--	--	--	--	--	PF12678//PF00097//PF13639//PF12861	RING-H2 zinc finger//Zinc finger, C3HC4 type (RING finger)//Ring finger domain//Anaphase-promoting complex subunit 11 RING-H2 finger	GO:0016567	protein ubiquitination	GO:0008270//GO:0004842//GO:0046872//GO:0005515	zinc ion binding//ubiquitin-protein transferase activity//metal ion binding//protein binding	GO:0005680	anaphase-promoting complex	--	--
Pm10435802g0010	unknown [Picea sitchensis]	--	--	--	--	--	PF00487	Fatty acid desaturase	GO:0006629	lipid metabolic process	--	--	--	--	--	--
Pm10433612g0010	unknown [Picea sitchensis]	prefoldin subunit 4	http://www.genome.jp/dbget-bin/www_bget?ko:K09550	Q9M4C4	7.6e-41	Probable prefoldin subunit 4 OS=Avena fatua OX=4499 GN=VIP3 PE=2 SV=1	PF03462//PF04977//PF04111//PF01920//PF08653	PCRF domain//Septum formation initiator//Autophagy protein Apg6//Prefoldin subunit//DASH complex subunit Dam1	GO:0006449//GO:0007049//GO:0006914//GO:0008608//GO:0006457//GO:0006415	regulation of translational termination//cell cycle//autophagy//attachment of spindle microtubules to kinetochore//protein folding//translational termination	GO:0051082//GO:0016149	unfolded protein binding//translation release factor activity, codon specific	GO:0072686//GO:0042729//GO:0018444//GO:0016272//GO:0005840//GO:0005737	mitotic spindle//DASH complex//translation release factor complex//prefoldin complex//ribosome//cytoplasm	KOG1760	Molecular chaperone Prefoldin, subunit 4
Pm60015g0010	uncharacterized protein LOC18436678 [Amborella trichopoda]	--	--	--	--	--	--	--	--	--	--	--	--	--	--	--
Pm204527g0010	dnaJ homolog subfamily B member 6-like isoform X2 [Herrania umbratica]	DnaJ homolog subfamily B member 6	http://www.genome.jp/dbget-bin/www_bget?ko:K09512	A0A0P0VG31	5.2e-13	DnaJ protein P58IPK homolog A OS=Oryza sativa subsp. japonica OX=39947 GN=P58A PE=1 SV=1	--	--	--	--	--	--	--	--	--	--
Pm10434030g0010	hypothetical protein B456_004G034000 [Gossypium raimondii]	molecular chaperone HtpG	http://www.genome.jp/dbget-bin/www_bget?ko:K04079	P27323	4.2e-215	Heat shock protein 90-1 OS=Arabidopsis thaliana OX=3702 GN=HSP90-1 PE=1 SV=3	PF00183	Hsp90 protein	GO:0006457//GO:0006950	protein folding//response to stress	GO:0051082//GO:0005524	unfolded protein binding//ATP binding	--	--	KOG0019	Molecular chaperone (HSP90 family)
Pm171162g0010	uncharacterized protein LOC112041043, partial [Quercus suber]	primary-amine oxidase	http://www.genome.jp/dbget-bin/www_bget?ko:K00276	P46881	1.4e-26	Phenylethylamine oxidase OS=Arthrobacter globiformis OX=1665 PE=1 SV=1	PF01179	Copper amine oxidase, enzyme domain	GO:0009308//GO:0055114	amine metabolic process//oxidation-reduction process	GO:0005507//GO:0048038//GO:0008131	copper ion binding//quinone binding//primary amine oxidase activity	--	--	--	--
novel.7447	unknown [Picea sitchensis]	--	--	--	--	--	PF03274	Foamy virus BEL 1/2 protein	GO:0016032//GO:0045893	viral process//positive regulation of transcription, DNA-templated	--	--	--	--	--	--
novel.7793	--	--	--	--	--	--	--	--	--	--	--	--	--	--	--	--
novel.6296	--	--	--	--	--	--	--	--	--	--	--	--	--	--	--	--
novel.4083	unknown [Picea sitchensis]	--	--	--	--	--	PF00076	RNA recognition motif. (a.k.a. RRM, RBD, or RNP domain)	--	--	GO:0003676	nucleic acid binding	--	--	--	--
novel.9993	--	--	--	--	--	--	--	--	--	--	--	--	--	--	--	--
novel.4701	2S albumin-like protein [Picea glauca]	--	--	P26986	1.2e-06	2S seed storage-like protein OS=Picea glauca OX=3330 PE=2 SV=1	--	--	--	--	--	--	--	--	--	--
novel.127	unknown [Picea sitchensis]	--	--	--	--	--	--	--	--	--	--	--	--	--	--	--
novel.1491	unknown [Picea sitchensis]	--	--	Q8W4R9	6e-100	WAT1-related protein At4g19185 OS=Arabidopsis thaliana OX=3702 GN=At4g19185 PE=2 SV=1	PF00892	EamA-like transporter family	--	--	--	--	GO:0016020//GO:0016021	membrane//integral component of membrane	--	--
novel.2660	--	--	--	--	--	--	--	--	--	--	--	--	--	--	--	--
novel.9517	metacaspase type I [Picea abies]	--	--	Q7XJE6	5.3e-32	Metacaspase-1 OS=Arabidopsis thaliana OX=3702 GN=AMC1 PE=1 SV=1	PF00656	Caspase domain	GO:0006508	proteolysis	GO:0004197	cysteine-type endopeptidase activity	--	--	--	--
novel.10040	unknown [Picea sitchensis]	--	--	Q9MBD8	4.3e-20	Bax inhibitor 1 OS=Oryza sativa subsp. japonica OX=39947 GN=BI1 PE=2 SV=1	--	--	--	--	--	--	--	--	--	--
novel.5899	hypothetical protein PRUPE_6G236500 [Prunus persica]	--	--	--	--	--	--	--	--	--	--	--	--	--	--	--
novel.3145	unknown [Picea sitchensis]	--	--	Q6ZKL8	2.2e-10	Probable protein phosphatase 2C 66 OS=Oryza sativa subsp. japonica OX=39947 GN=Os08g0500300 PE=2 SV=1	--	--	--	--	--	--	--	--	--	--
novel.6160	unknown [Picea sitchensis]	--	--	--	--	--	--	--	--	--	--	--	--	--	--	--

## Sheet: pink
Genes	NR Description	KO Description	Swissprot Description	PFAM ID	PFAM description	Gene Ontology Biological Pathway	BP Description	Gene Ontology Molecular Function	MF Description	Gene Ontology Cellular Component	CC Description	KOG ID	KOG Description
Pm11956g0010	unknown [Picea sitchensis]	--	--	--	--	--	--	--	--	--	--	--	--
Pm19604g0010	--	--	--	--	--	--	--	--	--	--	--	--	--
Pm10426064g0010	unknown [Picea sitchensis]	--	GDSL esterase/lipase At4g01130 OS=Arabidopsis thaliana OX=3702 GN=At4g01130 PE=2 SV=1	PF00657	GDSL-like Lipase/Acylhydrolase	--	--	GO:0016788	hydrolase activity, acting on ester bonds	--	--	--	--
Pm10435232g0010	DEAD-box ATP-dependent RNA helicase 42 [Amborella trichopoda]	--	--	PF01160//PF02038	Vertebrate endogenous opioids neuropeptide//ATP1G1/PLM/MAT8 family	GO:0006811//GO:0007218	ion transport//neuropeptide signaling pathway	GO:0005216	ion channel activity	GO:0016020	membrane	--	--
Pm45312g0010	unknown [Picea sitchensis]	--	--	--	--	--	--	--	--	--	--	--	--
Pm72759g0030	--	--	--	--	--	--	--	--	--	--	--	--	--
Pm823246g0010	beta-D-galactosidase [Persea americana]	--	Beta-galactosidase 9 OS=Arabidopsis thaliana OX=3702 GN=BGAL9 PE=2 SV=1	PF02140	Galactose binding lectin domain	--	--	GO:0030246	carbohydrate binding	--	--	--	--
Pm110915g0010	hypothetical protein CFOL_v3_22768 [Cephalotus follicularis]	--	--	PF02083//PF01442	Urotensin II//Apolipoprotein A1/A4/E domain	GO:0007165//GO:0006869//GO:0008217//GO:0042157//GO:0042312	signal transduction//lipid transport//regulation of blood pressure//lipoprotein metabolic process//regulation of vasodilation	GO:0008289//GO:0005179	lipid binding//hormone activity	GO:0005576	extracellular region	--	--
Pm10434624g0020	unknown [Picea sitchensis]	pectinesterase	Pectinesterase/pectinesterase inhibitor OS=Ficus pumila var. awkeotsang OX=204231 PE=1 SV=1	PF01095//PF04043//PF02202	Pectinesterase//Plant invertase/pectin methylesterase inhibitor//Tachykinin family	GO:0042545//GO:0007268//GO:0005985//GO:0005982//GO:0007217	cell wall modification//synaptic transmission//sucrose metabolic process//starch metabolic process//tachykinin receptor signaling pathway	GO:0004857//GO:0030599	enzyme inhibitor activity//pectinesterase activity	GO:0005618	cell wall	--	--
Pm12166g0010	--	--	--	--	--	--	--	--	--	--	--	--	--
Pm10435784g0010	PREDICTED: phospholipase A-2-activating protein isoform X1 [Nelumbo nucifera]	phospholipase A-2-activating protein	Phospholipase A-2-activating protein OS=Homo sapiens OX=9606 GN=PLAA PE=1 SV=2	PF00400	WD domain, G-beta repeat	--	--	GO:0005515	protein binding	--	--	KOG0301	Phospholipase A2-activating protein (contains WD40 repeats)
Pm947523g0010	--	--	--	--	--	--	--	--	--	--	--	--	--
Pm10436073g0010	unknown [Picea sitchensis]	biotin synthase	Biotin synthase, mitochondrial OS=Arabidopsis thaliana OX=3702 GN=BIO2 PE=1 SV=1	PF04055	Radical SAM superfamily	--	--	GO:0051536//GO:0003824	iron-sulfur cluster binding//catalytic activity	--	--	KOG2900	Biotin synthase
Pm10342g0010	unknown [Picea sitchensis]	phosphoglucan, water dikinase	Phosphoglucan, water dikinase, chloroplastic OS=Arabidopsis thaliana OX=3702 GN=GWD3 PE=1 SV=1	PF00686	Starch binding domain	--	--	GO:2001070	starch binding	--	--	--	--
Pm103758g0010	btb..poz and math domain-containing protein 2 [Quercus suber]	speckle-type POZ protein	BTB/POZ and MATH domain-containing protein 2 OS=Arabidopsis thaliana OX=3702 GN=BPM2 PE=1 SV=1	PF00651//PF00917	BTB/POZ domain//MATH domain	--	--	GO:0005515	protein binding	--	--	KOG1987	Speckle-type POZ protein SPOP and related proteins with TRAF, MATH and BTB/POZ domains
Pm3158g0010	pathogenesis-related homeodomain protein [Amborella trichopoda]	--	Pathogenesis-related homeodomain protein OS=Arabidopsis thaliana OX=3702 GN=PRH PE=2 SV=1	PF05920//PF00046	Homeobox KN domain//Homeobox domain	GO:0006355	regulation of transcription, DNA-templated	GO:0003677	DNA binding	--	--	--	--
Pm52574g0010	Putative phagocytic receptor 1b [Triticum urartu]	--	Transmembrane 9 superfamily member 4 OS=Arabidopsis thaliana OX=3702 GN=TMN4 PE=2 SV=1	PF02990	Endomembrane protein 70	--	--	--	--	GO:0016021	integral component of membrane	KOG1277	Endosomal membrane proteins, EMP70
Pm127228g0010	unknown [Picea sitchensis]	--	--	--	--	--	--	--	--	--	--	--	--
Pm318086g0010	--	--	--	--	--	--	--	--	--	--	--	--	--
Pm20242g0010	unknown [Picea sitchensis]	L-ascorbate peroxidase	Probable L-ascorbate peroxidase 4, peroxisomal OS=Oryza sativa subsp. japonica OX=39947 GN=APX4 PE=2 SV=1	PF00141	Peroxidase	GO:0006979//GO:0055114//GO:0006804	response to oxidative stress//oxidation-reduction process//obsolete peroxidase reaction	GO:0020037//GO:0004601	heme binding//peroxidase activity	--	--	--	--
Pm10430977g0020	LOW QUALITY PROTEIN: polyubiquitin-like [Cucurbita maxima]	ubiquitin C	Polyubiquitin 4 OS=Arabidopsis thaliana OX=3702 GN=UBQ4 PE=3 SV=1	PF14560//PF00240//PF04452	Ubiquitin-like domain//Ubiquitin family//RNA methyltransferase	GO:0006364	rRNA processing	GO:0008168//GO:0005515	methyltransferase activity//protein binding	--	--	KOG0001	Ubiquitin and ubiquitin-like proteins
Pm74839g0010	--	--	--	--	--	--	--	--	--	--	--	--	--
Pm10427486g0010	unknown [Picea sitchensis]	dual-specificity kinase	Serine/threonine-protein kinase AFC2 OS=Arabidopsis thaliana OX=3702 GN=AFC2 PE=1 SV=1	PF00069//PF07714	Protein kinase domain//Protein tyrosine kinase	GO:0006468	protein phosphorylation	GO:0004672//GO:0005524	protein kinase activity//ATP binding	--	--	KOG0671	LAMMER dual specificity kinases
Pm10281818g0010	unknown [Picea sitchensis]	--	--	--	--	--	--	--	--	--	--	--	--
Pm10308489g0010	unknown [Picea sitchensis]	--	--	PF01344	Kelch motif	--	--	GO:0005515	protein binding	--	--	--	--
Pm19604g0020	--	--	--	--	--	--	--	--	--	--	--	--	--
Pm9898952g0010	PREDICTED: uncharacterized protein LOC108980125 [Juglans regia]	--	--	--	--	--	--	--	--	--	--	--	--
Pm514370g0010	unknown [Picea sitchensis]	amidase	Probable amidase At4g34880 OS=Arabidopsis thaliana OX=3702 GN=At4g34880 PE=2 SV=1	--	--	--	--	--	--	--	--	--	--
Pm10435789g0020	unknown [Picea sitchensis]	transformer-2 protein	Serine/arginine-rich splicing factor SR45a OS=Arabidopsis thaliana OX=3702 GN=SR45A PE=1 SV=1	PF00076	RNA recognition motif. (a.k.a. RRM, RBD, or RNP domain)	--	--	GO:0003676	nucleic acid binding	--	--	KOG4661	Hsp27-ERE-TATA-binding protein/Scaffold attachment factor (SAF-B)
Pm349751g0010	--	--	--	--	--	--	--	--	--	--	--	--	--
Pm10432304g0010	unknown [Picea sitchensis]	--	--	--	--	--	--	--	--	--	--	--	--
Pm10433378g0010	hypothetical protein AMTR_s00045p00203370 [Amborella trichopoda]	--	Uncharacterized protein P8A3.02c OS=Schizosaccharomyces pombe (strain 972 / ATCC 24843) OX=284812 GN=SPAP8A3.02c PE=1 SV=1	--	--	--	--	--	--	--	--	--	--
Pm55730g0010	protein FMP32, mitochondrial-like [Physcomitrella patens]	--	Protein FMP32, mitochondrial OS=Saccharomyces cerevisiae (strain ATCC 204508 / S288c) OX=559292 GN=FMP32 PE=1 SV=1	PF16331	TolA binding protein trimerisation	GO:0070206	protein trimerization	--	--	--	--	KOG3156	Uncharacterized membrane protein
Pm115583g0010	unknown [Picea sitchensis]	--	Exocyst complex component 5 OS=Oryza sativa subsp. japonica OX=39947 GN=SEC10 PE=2 SV=1	PF07393	Exocyst complex component Sec10	GO:0006887//GO:0048278	exocytosis//vesicle docking	--	--	GO:0005737	cytoplasm	--	--
Pm942954g0010	unknown [Picea sitchensis]	glutathione peroxidase	Probable phospholipid hydroperoxide glutathione peroxidase OS=Spinacia oleracea OX=3562 PE=2 SV=1	PF00255	Glutathione peroxidase	GO:0006979//GO:0006749//GO:0055114//GO:0006804	response to oxidative stress//glutathione metabolic process//oxidation-reduction process//obsolete peroxidase reaction	GO:0004602	glutathione peroxidase activity	--	--	--	--
Pm6505g0010	unknown [Picea sitchensis]	--	Pathogenesis-related thaumatin-like protein 3.4 OS=Cryptomeria japonica OX=3369 PE=1 SV=1	PF00947	Picornavirus core protein 2A	GO:0016032//GO:0006508	viral process//proteolysis	GO:0008233	peptidase activity	--	--	--	--
Pm37009g0010	unknown [Picea sitchensis]	large subunit ribosomal protein L14e	60S ribosomal protein L14-2 OS=Arabidopsis thaliana OX=3702 GN=RPL14B PE=1 SV=1	PF01929	Ribosomal protein L14	GO:0042254//GO:0006412	ribosome biogenesis//translation	GO:0003735	structural constituent of ribosome	GO:0005840//GO:0005622	ribosome//intracellular	KOG3421	60S ribosomal protein L14
Pm17031g0010	Cullin-1 -like protein [Gossypium arboreum]	cullin 1	Cullin-1 OS=Oryza sativa subsp. japonica OX=39947 GN=CUL1 PE=1 SV=1	PF00888	Cullin family	GO:0006511	ubiquitin-dependent protein catabolic process	GO:0031625	ubiquitin protein ligase binding	--	--	KOG2167	Cullins
Pm10430265g0010	hypothetical protein CL118Contig1_01, partial [Pinus radiata]	large subunit ribosomal protein LP0	60S acidic ribosomal protein P0 OS=Lupinus luteus OX=3873 PE=2 SV=1	PF00466//PF15243	Ribosomal protein L10//Anaphase-promoting complex subunit 15	GO:0042254//GO:0090266	ribosome biogenesis//regulation of mitotic cell cycle spindle assembly checkpoint	--	--	GO:0005680//GO:0005622	anaphase-promoting complex//intracellular	--	--
Pm141920g0010	Pentatricopeptide repeat-containing protein [Actinidia chinensis var. chinensis]	--	Pentatricopeptide repeat-containing protein At4g02750 OS=Arabidopsis thaliana OX=3702 GN=PCMP-H24 PE=3 SV=1	PF00637	Region in Clathrin and VPS	GO:0006886//GO:0016192	intracellular protein transport//vesicle-mediated transport	--	--	--	--	--	--
Pm60296g0010	unknown [Picea sitchensis]	--	--	PF00036//PF13202//PF13833//PF13405//PF10591//PF13499	EF hand//EF hand//EF-hand domain pair//EF-hand domain//Secreted protein acidic and rich in cysteine Ca binding region//EF-hand domain pair	GO:0007165	signal transduction	GO:0005509	calcium ion binding	GO:0005578	proteinaceous extracellular matrix	--	--
Pm10430067g0010	BXL1 [Pinus tabuliformis]	beta-D-xylosidase 4	Beta-D-xylosidase 4 OS=Arabidopsis thaliana OX=3702 GN=BXL4 PE=1 SV=1	PF06039//PF00933//PF01915//PF13014	Malate:quinone oxidoreductase (Mqo)//Glycosyl hydrolase family 3 N terminal domain//Glycosyl hydrolase family 3 C-terminal domain//KH domain	GO:0006090//GO:0005975//GO:0006099	pyruvate metabolic process//carbohydrate metabolic process//tricarboxylic acid cycle	GO:0003723//GO:0004553//GO:0008924	RNA binding//hydrolase activity, hydrolyzing O-glycosyl compounds//malate dehydrogenase (quinone) activity	--	--	--	--
Pm519482g0010	unknown [Picea sitchensis]	GTP-binding protein	GTP-binding protein At2g22870 OS=Arabidopsis thaliana OX=3702 GN=EMB2001 PE=2 SV=2	--	--	--	--	--	--	--	--	--	--
Pm199905g0010	uncharacterized protein LOC9646263 isoform X1 [Selaginella moellendorffii]	--	--	--	--	--	--	--	--	--	--	--	--
Pm20601g0010	--	--	--	--	--	--	--	--	--	--	--	--	--
Pm215978g0010	unknown [Picea sitchensis]	--	Probable aspartyl protease At4g16563 OS=Arabidopsis thaliana OX=3702 GN=At4g16563 PE=2 SV=1	PF04999//PF00026	Cell division protein FtsL//Eukaryotic aspartyl protease	GO:0006508//GO:0051301//GO:0007049	proteolysis//cell division//cell cycle	GO:0004190	aspartic-type endopeptidase activity	GO:0016021	integral component of membrane	--	--
Pm10436667g0010	unknown [Picea sitchensis]	--	--	--	--	--	--	--	--	--	--	--	--
Pm9239704g0010	uncharacterized protein LOC110628756 isoform X3 [Manihot esculenta]	--	--	--	--	--	--	--	--	--	--	--	--
Pm286274g0010	PREDICTED: protein SULFUR DEFICIENCY-INDUCED 1-like isoform X2 [Phoenix dactylifera]	--	Protein SULFUR DEFICIENCY-INDUCED 2 OS=Arabidopsis thaliana OX=3702 GN=At1g04770 PE=2 SV=1	PF00515//PF01900//PF13414//PF13176//PF13181	Tetratricopeptide repeat//Rpp14/Pop5 family//TPR repeat//Tetratricopeptide repeat//Tetratricopeptide repeat	GO:0008033//GO:0051252	tRNA processing//regulation of RNA metabolic process	GO:0005515//GO:0004540	protein binding//ribonuclease activity	--	--	--	--
Pm10434786g0010	unknown [Picea sitchensis]	pectinesterase	Pectinesterase OS=Actinidia deliciosa OX=3627 PE=1 SV=1	PF01095	Pectinesterase	GO:0005982//GO:0005985//GO:0042545	starch metabolic process//sucrose metabolic process//cell wall modification	GO:0030599	pectinesterase activity	GO:0005618	cell wall	--	--
Pm10429296g0020	--	--	--	--	--	--	--	--	--	--	--	--	--
Pm299772g0010	protein S-acyltransferase 24 isoform X2 [Dendrobium catenatum]	palmitoyltransferase	Protein S-acyltransferase 24 OS=Arabidopsis thaliana OX=3702 GN=PAT24 PE=2 SV=1	--	--	--	--	--	--	--	--	--	--
Pm191168g0010	unknown [Picea sitchensis]	--	Protein MID1-COMPLEMENTING ACTIVITY 2 OS=Arabidopsis thaliana OX=3702 GN=MCA2 PE=2 SV=1	--	--	--	--	--	--	--	--	--	--
Pm9362485g0010	hypothetical protein AXG93_2615s1040 [Marchantia polymorpha subsp. ruderalis]	casein kinase 1	Casein kinase 1-like protein 5 OS=Arabidopsis thaliana OX=3702 GN=CKL5 PE=1 SV=1	PF07714//PF00069//PF06293	Protein tyrosine kinase//Protein kinase domain//Lipopolysaccharide kinase (Kdo/WaaP) family	GO:0006468	protein phosphorylation	GO:0016773//GO:0004672//GO:0005524	phosphotransferase activity, alcohol group as acceptor//protein kinase activity//ATP binding	GO:0016020	membrane	KOG1164	Casein kinase (serine/threonine/tyrosine protein kinase)
Pm109553g0010	unknown [Picea sitchensis]	large subunit ribosomal protein L34e	60S ribosomal protein L34 OS=Nicotiana tabacum OX=4097 GN=RPL34 PE=2 SV=1	PF01199	Ribosomal protein L34e	GO:0042254//GO:0006412	ribosome biogenesis//translation	GO:0003735	structural constituent of ribosome	GO:0005840//GO:0005622	ribosome//intracellular	KOG1790	60s ribosomal protein L34
Pm10429866g0030	60s ribosomal protein l23 [Quercus suber]	large subunit ribosomal protein L23e	60S ribosomal protein L23 OS=Arabidopsis thaliana OX=3702 GN=RPL23A PE=2 SV=3	PF00238	Ribosomal protein L14p/L23e	GO:0006412//GO:0042254	translation//ribosome biogenesis	GO:0003735	structural constituent of ribosome	GO:0005840	ribosome	KOG0901	60S ribosomal protein L14/L17/L23
Pm104473g0010	unknown [Picea sitchensis]	large subunit ribosomal protein L43	--	--	--	--	--	--	--	--	--	--	--
Pm10428710g0010	autophagy protein 6 [Picea abies]	beclin 1	Beclin-1-like protein OS=Arabidopsis thaliana OX=3702 GN=ATG6 PE=1 SV=2	PF07657//PF04111	N terminus of Notch ligand//Autophagy protein Apg6	GO:0006914//GO:0007219//GO:0007275	autophagy//Notch signaling pathway//multicellular organismal development	--	--	GO:0016021	integral component of membrane	KOG2751	Beclin-like protein
Pm577287g0010	AMP-dependent synthetase..ligase [Macleaya cordata]	--	Probable acyl-activating enzyme 17, peroxisomal OS=Arabidopsis thaliana OX=3702 GN=AAE17 PE=2 SV=1	--	--	--	--	--	--	--	--	--	--
Pm52608g0010	unknown [Picea sitchensis]	--	Non-functional NADPH-dependent codeinone reductase 2 OS=Papaver somniferum OX=3469 GN=COR2 PE=1 SV=1	--	--	--	--	--	--	--	--	--	--
Pm10428153g0010	zinc finger protein [Macleaya cordata]	general transcription factor IIIA	Transcription factor IIIA OS=Arabidopsis thaliana OX=3702 GN=TFIIIA PE=1 SV=1	PF00096//PF03041//PF13465	Zinc finger, C2H2 type//lef-2//Zinc-finger double domain	GO:0019083	viral transcription	GO:0046872	metal ion binding	--	--	KOG1721	FOG: Zn-finger
Pm503714g0010	unknown [Picea sitchensis]	protein transport protein SFT1	Bet1-like protein At4g14600 OS=Arabidopsis thaliana OX=3702 GN=At4g14600 PE=2 SV=1	PF04977	Septum formation initiator	GO:0007049	cell cycle	--	--	--	--	--	--
Pm10435512g0010	unknown [Picea sitchensis]	--	--	--	--	--	--	--	--	--	--	--	--
Pm936462g0010	uncharacterized protein LOC18432458 [Amborella trichopoda]	--	--	--	--	--	--	--	--	--	--	--	--
Pm93052g0010	PREDICTED: mRNA-decapping enzyme-like protein [Elaeis guineensis]	mRNA-decapping enzyme 1B	--	--	--	--	--	--	--	--	--	--	--
Pm4692g0010	unknown [Picea sitchensis]	--	--	--	--	--	--	--	--	--	--	--	--
Pm70588g0010	presequence protease 1, chloroplastic..mitochondrial isoform X1 [Amborella trichopoda]	uncharacterized protein	Presequence protease 1, chloroplastic/mitochondrial OS=Arabidopsis thaliana OX=3702 GN=PREP1 PE=1 SV=2	--	--	--	--	--	--	--	--	KOG2019	Metalloendoprotease HMP1 (insulinase superfamily)
Pm9107g0010	unknown [Picea sitchensis]	DnaJ homolog subfamily B member 4	DnaJ homolog subfamily B member 1 OS=Bos taurus OX=9913 GN=DNAJB1 PE=2 SV=3	PF03854//PF12422	P-11 zinc finger//Condensin II non structural maintenance of chromosomes subunit	--	--	GO:0003723//GO:0008270	RNA binding//zinc ion binding	GO:0005634	nucleus	--	--
Pm95101g0010	unknown [Picea sitchensis]	--	Enoyl-CoA delta isomerase 3 OS=Arabidopsis thaliana OX=3702 GN=ECI3 PE=1 SV=1	PF16113//PF00378	Enoyl-CoA hydratase/isomerase//Enoyl-CoA hydratase/isomerase	GO:0008152	metabolic process	GO:0003824//GO:0016836	catalytic activity//hydro-lyase activity	--	--	--	--
Pm10434707g0010	unknown [Picea sitchensis]	regulator of ribosome biosynthesis	Ribosome biogenesis regulatory protein homolog OS=Arabidopsis thaliana OX=3702 GN=At2g37990 PE=2 SV=2	PF04939	Ribosome biogenesis regulatory protein (RRS1)	GO:0042254	ribosome biogenesis	--	--	GO:0005634	nucleus	KOG1765	Regulator of ribosome synthesis
Pm10426108g0020	phytochrome [Picea abies]	phytochrome A	Phytochrome OS=Picea abies OX=3329 PE=2 SV=1	--	--	--	--	--	--	--	--	--	--
Pm470483g0010	unknown [Picea sitchensis]	DNA-directed RNA polymerases I, II, and III subunit RPABC3	DNA-directed RNA polymerases II and V subunit 8A OS=Arabidopsis thaliana OX=3702 GN=NRPB8A PE=1 SV=1	PF03870	RNA polymerase Rpb8	GO:0006351	transcription, DNA-templated	--	--	--	--	KOG3400	RNA polymerase subunit 8
Pm9120657g0010	PREDICTED: probable alpha-amylase 2 isoform X1 [Juglans regia]	alpha-amylase	Probable alpha-amylase 2 OS=Arabidopsis thaliana OX=3702 GN=AMY2 PE=2 SV=1	PF07821	Alpha-amylase C-terminal beta-sheet domain	GO:0005985//GO:0005975//GO:0005982	sucrose metabolic process//carbohydrate metabolic process//starch metabolic process	GO:0005509//GO:0004556	calcium ion binding//alpha-amylase activity	--	--	--	--
Pm401500g0010	unknown [Picea sitchensis]	long-chain acyl-CoA synthetase	Long chain acyl-CoA synthetase 9, chloroplastic OS=Arabidopsis thaliana OX=3702 GN=LACS9 PE=1 SV=1	--	--	--	--	--	--	--	--	KOG1180	Acyl-CoA synthetase
Pm10428696g0010	PREDICTED: uncharacterized protein LOC105053842 [Elaeis guineensis]	--	--	--	--	--	--	--	--	--	--	--	--
Pm938431g0010	PREDICTED: bifunctional 3-dehydroquinate dehydratase..shikimate dehydrogenase, chloroplastic isoform X2 [Elaeis guineensis]	3-dehydroquinate dehydratase / shikimate dehydrogenase	Bifunctional 3-dehydroquinate dehydratase/shikimate dehydrogenase, chloroplastic OS=Arabidopsis thaliana OX=3702 GN=EMB3004 PE=1 SV=1	--	--	--	--	--	--	--	--	--	--
Pm657g0010	unknown [Picea sitchensis]	F-type H+-transporting ATPase subunit delta	ATP synthase delta chain, chloroplastic OS=Pisum sativum OX=3888 GN=ATPD PE=1 SV=1	PF00213	ATP synthase delta (OSCP) subunit	GO:0015986	ATP synthesis coupled proton transport	GO:0046933	proton-transporting ATP synthase activity, rotational mechanism	GO:0045259	proton-transporting ATP synthase complex	--	--
Pm89825g0010	unnamed protein product, partial [Vitis vinifera]	ELL-associated factor	--	PF09726	Transmembrane protein	--	--	--	--	GO:0016021	integral component of membrane	--	--
Pm10434621g0010	unknown [Picea sitchensis]	large subunit ribosomal protein L32e	60S ribosomal protein L32-1 OS=Arabidopsis thaliana OX=3702 GN=RPL32A PE=2 SV=2	PF01655	Ribosomal protein L32	GO:0042254//GO:0006412	ribosome biogenesis//translation	GO:0003735	structural constituent of ribosome	GO:0005840//GO:0005622	ribosome//intracellular	KOG0878	60S ribosomal protein L32
Pm5795686g0010	PREDICTED: peroxidase 17 [Elaeis guineensis]	peroxidase	Peroxidase 17 OS=Arabidopsis thaliana OX=3702 GN=PER17 PE=2 SV=1	PF00141	Peroxidase	GO:0006979//GO:0006804//GO:0055114	response to oxidative stress//obsolete peroxidase reaction//oxidation-reduction process	GO:0020037//GO:0004601	heme binding//peroxidase activity	--	--	--	--
Pm648g0010	unknown [Picea sitchensis]	large subunit ribosomal protein L15	50S ribosomal protein L15, chloroplastic OS=Spinacia oleracea OX=3562 GN=RPL15 PE=1 SV=3	--	--	--	--	--	--	--	--	--	--
Pm10429044g0010	unknown [Picea sitchensis]	glutathione S-transferase	Glutathione S-transferase L3 OS=Arabidopsis thaliana OX=3702 GN=GSTL3 PE=2 SV=1	--	--	--	--	--	--	--	--	--	--
Pm9114055g0010	unknown [Picea sitchensis]	inorganic pyrophosphatase	Soluble inorganic pyrophosphatase 4 OS=Arabidopsis thaliana OX=3702 GN=PPA4 PE=1 SV=1	PF00719	Inorganic pyrophosphatase	GO:0006119//GO:0006796	oxidative phosphorylation//phosphate-containing compound metabolic process	GO:0004427//GO:0000287	inorganic diphosphatase activity//magnesium ion binding	GO:0005737	cytoplasm	KOG1626	Inorganic pyrophosphatase/Nucleosome remodeling factor, subunit NURF38
Pm10426347g0010	unknown [Picea sitchensis]	chloride channel, nucleotide-sensitive, 1A	Chloride conductance regulatory protein ICln OS=Arabidopsis thaliana OX=3702 GN=At5g62290 PE=2 SV=1	--	--	--	--	--	--	--	--	--	--
Pm104107g0010	unknown [Picea sitchensis]	--	--	--	--	--	--	--	--	--	--	--	--
Pm9159456g0010	glycosyl hydrolase-like protein, partial [Picea sitchensis]	alpha-mannosidase	Alpha-mannosidase OS=Canavalia ensiformis OX=3823 PE=1 SV=1	PF07748	Glycosyl hydrolases family 38 C-terminal domain	GO:0005975//GO:0006013	carbohydrate metabolic process//mannose metabolic process	GO:0015923	mannosidase activity	--	--	--	--
Pm35231g0010	unknown [Picea sitchensis]	--	--	PF06446	Hepcidin	GO:0006879	cellular iron ion homeostasis	--	--	GO:0005576	extracellular region	--	--
Pm10434009g0010	unknown [Picea sitchensis]	--	Protein DMR6-LIKE OXYGENASE 1 OS=Arabidopsis thaliana OX=3702 GN=DLO1 PE=1 SV=1	PF03171	2OG-Fe(II) oxygenase superfamily	GO:0055114	oxidation-reduction process	GO:0016491	oxidoreductase activity	--	--	--	--
Pm10433067g0010	unknown [Picea sitchensis]	4-methyl-5(b-hydroxyethyl)-thiazole monophosphate biosynthesis	Protein DJ-1 homolog B OS=Arabidopsis thaliana OX=3702 GN=DJ1B PE=1 SV=1	PF07685	CobB/CobQ-like glutamine amidotransferase domain	GO:0009236	cobalamin biosynthetic process	GO:0003824	catalytic activity	--	--	KOG2764	Putative transcriptional regulator DJ-1
Pm182632g0010	unknown [Picea sitchensis]	--	DDRGK domain-containing protein 1 OS=Arabidopsis thaliana OX=3702 GN=At4g27120 PE=2 SV=1	--	--	--	--	--	--	--	--	KOG3054	Uncharacterized conserved protein
Pm5409604g0010	unknown [Picea sitchensis]	--	--	--	--	--	--	--	--	--	--	--	--
Pm10433513g0010	unknown [Picea sitchensis]	--	B-box zinc finger protein 19 OS=Arabidopsis thaliana OX=3702 GN=BBX19 PE=1 SV=1	PF00643	B-box zinc finger	--	--	GO:0008270	zinc ion binding	GO:0005622	intracellular	--	--
Pm8740541g0010	unknown [Picea sitchensis]	--	Putative adenylate cyclase regulatory protein OS=Trypanosoma equiperdum OX=5694 GN=ESAG8C PE=2 SV=1	PF13855//PF00560	Leucine rich repeat//Leucine Rich Repeat	--	--	GO:0005515	protein binding	--	--	--	--
Pm537118g0010	unknown [Picea sitchensis]	--	L-type lectin-domain containing receptor kinase VIII.2 OS=Arabidopsis thaliana OX=3702 GN=LECRK82 PE=2 SV=1	PF00139	Legume lectin domain	--	--	GO:0030246	carbohydrate binding	--	--	--	--
Pm5027g0010	unknown [Picea sitchensis]	fatty acyl-ACP thioesterase A	Oleoyl-acyl carrier protein thioesterase 2, chloroplastic OS=Arabidopsis thaliana OX=3702 GN=FATA2 PE=2 SV=1	PF01643	Acyl-ACP thioesterase	GO:0006633	fatty acid biosynthetic process	GO:0016790	thiolester hydrolase activity	--	--	--	--
Pm8624541g0010	--	--	--	PF04977//PF06009	Septum formation initiator//Laminin Domain II	GO:0007155//GO:0007049	cell adhesion//cell cycle	--	--	--	--	--	--
Pm158054g0010	inactive beta-amylase 4, chloroplastic-like isoform X1 [Durio zibethinus]	beta-amylase	Inactive beta-amylase 4, chloroplastic OS=Arabidopsis thaliana OX=3702 GN=BAM4 PE=2 SV=1	PF01373	Glycosyl hydrolase family 14	GO:0000272//GO:0005982//GO:0005985	polysaccharide catabolic process//starch metabolic process//sucrose metabolic process	GO:0016161	beta-amylase activity	--	--	--	--
Pm128287g0010	hypothetical protein AMTR_s00086p00025730 [Amborella trichopoda]	protoheme IX farnesyltransferase	Protoheme IX farnesyltransferase, mitochondrial OS=Arabidopsis thaliana OX=3702 GN=COX10 PE=2 SV=4	PF01040	UbiA prenyltransferase family	--	--	GO:0004659	prenyltransferase activity	GO:0016021	integral component of membrane	--	--
Pm630721g0010	hypothetical protein 2_6460_02, partial [Pinus taeda]	--	Calcium permeable stress-gated cation channel 1 OS=Arabidopsis thaliana OX=3702 GN=CSC1 PE=1 SV=1	--	--	--	--	--	--	--	--	--	--
Pm1489g0010	unknown [Picea sitchensis]	--	Defensin-2 OS=Pinus sylvestris OX=3349 GN=Def2 PE=3 SV=1	PF00537//PF00451	Scorpion toxin-like domain//Scorpion short toxin, BmKK2	GO:0006810//GO:0009405	transport//pathogenesis	GO:0008200	ion channel inhibitor activity	GO:0005576	extracellular region	--	--
Pm10434648g0010	hypothetical protein CRG98_031522 [Punica granatum]	--	--	PF00732	GMC oxidoreductase	GO:0055114	oxidation-reduction process	GO:0050660//GO:0016614	flavin adenine dinucleotide binding//oxidoreductase activity, acting on CH-OH group of donors	--	--	--	--
Pm717677g0010	unknown [Picea sitchensis]	COMPASS component SWD3	COMPASS-like H3K4 histone methylase component WDR5B OS=Arabidopsis thaliana OX=3702 GN=WDR5B PE=1 SV=1	PF00400	WD domain, G-beta repeat	--	--	GO:0005515	protein binding	--	--	KOG0266	WD40 repeat-containing protein
Pm850837g0010	unknown [Picea sitchensis]	--	Coatomer subunit zeta-2 OS=Oryza sativa subsp. japonica OX=39947 GN=COPZ2 PE=2 SV=1	--	--	--	--	--	--	--	--	--	--
Pm10430803g0010	unknown [Picea sitchensis]	4,5-DOPA dioxygenase extradiol	Extradiol ring-cleavage dioxygenase OS=Arabidopsis thaliana OX=3702 GN=LIGB PE=2 SV=1	PF02900	Catalytic LigB subunit of aromatic ring-opening dioxygenase	GO:0006725	cellular aromatic compound metabolic process	GO:0016491//GO:0008198	oxidoreductase activity//ferrous iron binding	--	--	--	--
Pm6352707g0010	unknown [Picea sitchensis]	--	Antifungal protein ginkbilobin-like protein 1 OS=Picea sitchensis OX=3332 PE=2 SV=1	--	--	--	--	--	--	--	--	--	--
Pm424555g0010	PREDICTED: protein MID1-COMPLEMENTING ACTIVITY 1 [Pyrus x bretschneideri]	--	Protein MID1-COMPLEMENTING ACTIVITY 1 OS=Arabidopsis thaliana OX=3702 GN=MCA1 PE=1 SV=1	--	--	--	--	--	--	--	--	--	--
Pm10428941g0010	protein AUXIN RESPONSE 4 [Amborella trichopoda]	--	Protein AUXIN RESPONSE 4 OS=Arabidopsis thaliana OX=3702 GN=AXR4 PE=2 SV=1	PF00122	E1-E2 ATPase	--	--	GO:0000166//GO:0046872	nucleotide binding//metal ion binding	--	--	--	--
Pm2191330g0010	legumin-like storage protein [Pseudotsuga menziesii]	--	--	--	--	--	--	--	--	--	--	--	--
Pm103920g0010	unknown [Picea sitchensis]	--	Tubby-like F-box protein 6 OS=Oryza sativa subsp. japonica OX=39947 GN=TULP6 PE=2 SV=1	--	--	--	--	--	--	--	--	--	--
Pm58990g0010	Mannan endo-1,4-beta-mannosidase [Actinidia chinensis var. chinensis]	mannan endo-1,4-beta-mannosidase	Mannan endo-1,4-beta-mannosidase 1 OS=Oryza sativa subsp. japonica OX=39947 GN=MAN1 PE=2 SV=2	PF00150//PF02449//PF02836	Cellulase (glycosyl hydrolase family 5)//Beta-galactosidase//Glycosyl hydrolases family 2, TIM barrel domain	GO:0006687//GO:0046486//GO:0005975//GO:0006012//GO:0006027	glycosphingolipid metabolic process//glycerolipid metabolic process//carbohydrate metabolic process//galactose metabolic process//glycosaminoglycan catabolic process	GO:0004553//GO:0004565	hydrolase activity, hydrolyzing O-glycosyl compounds//beta-galactosidase activity	GO:0009341	beta-galactosidase complex	--	--
Pm89795g0010	PREDICTED: putative clathrin assembly protein At2g01600 isoform X1 [Elaeis guineensis]	--	Putative clathrin assembly protein At1g14910 OS=Arabidopsis thaliana OX=3702 GN=At1g14910 PE=2 SV=2	PF07651	ANTH domain	--	--	GO:0005543	phospholipid binding	--	--	--	--
Pm27408g0010	unknown [Picea sitchensis]	--	--	PF00645	Poly(ADP-ribose) polymerase and DNA-Ligase Zn-finger region	--	--	GO:0008270//GO:0003677	zinc ion binding//DNA binding	--	--	--	--
Pm9754375g0010	unknown [Picea sitchensis]	--	Protein SULFUR DEFICIENCY-INDUCED 2 OS=Arabidopsis thaliana OX=3702 GN=At1g04770 PE=2 SV=1	PF00515//PF13374//PF13181//PF13414//PF13176	Tetratricopeptide repeat//Tetratricopeptide repeat//Tetratricopeptide repeat//TPR repeat//Tetratricopeptide repeat	--	--	GO:0005515	protein binding	--	--	--	--
Pm7902181g0010	unknown [Picea sitchensis]	--	Protein STRICTOSIDINE SYNTHASE-LIKE 4 OS=Arabidopsis thaliana OX=3702 GN=SSL4 PE=1 SV=1	PF01436//PF03088	NHL repeat//Strictosidine synthase	GO:0009058//GO:0042432//GO:0016114	biosynthetic process//indole biosynthetic process//terpenoid biosynthetic process	GO:0016844//GO:0005515	strictosidine synthase activity//protein binding	--	--	KOG1520	Predicted alkaloid synthase/Surface mucin Hemomucin
Pm6291053g0010	unknown [Picea sitchensis]	--	--	PF03547	Membrane transport protein	GO:0055085	transmembrane transport	--	--	GO:0016021	integral component of membrane	--	--
Pm3883g0010	--	--	--	--	--	--	--	--	--	--	--	--	--
Pm10430955g0010	unknown [Picea sitchensis]	--	Sex determination protein tasselseed-2 OS=Zea mays OX=4577 GN=TS2 PE=2 SV=1	PF00106//PF01370//PF02826//PF02882//PF00440//PF12242	short chain dehydrogenase//NAD dependent epimerase/dehydratase family//D-isomer specific 2-hydroxyacid dehydrogenase, NAD binding domain//Tetrahydrofolate dehydrogenase/cyclohydrolase, NAD(P)-binding domain//Bacterial regulatory proteins, tetR family//NAD(P)H binding domain of trans-2-enoyl-CoA reductase	GO:0055114//GO:0046487//GO:0008152//GO:0009396	oxidation-reduction process//glyoxylate metabolic process//metabolic process//folic acid-containing compound biosynthetic process	GO:0051287//GO:0003824//GO:0016491//GO:0004488//GO:0003677//GO:0050662	NAD binding//catalytic activity//oxidoreductase activity//methylenetetrahydrofolate dehydrogenase (NADP+) activity//DNA binding//coenzyme binding	--	--	--	--
Pm10427994g0010	unknown [Picea sitchensis]	RING-box protein 1	RING-box protein 1a OS=Arabidopsis thaliana OX=3702 GN=RBX1A PE=1 SV=1	PF00097//PF12678//PF13639//PF12861	Zinc finger, C3HC4 type (RING finger)//RING-H2 zinc finger//Ring finger domain//Anaphase-promoting complex subunit 11 RING-H2 finger	GO:0016567	protein ubiquitination	GO:0046872//GO:0005515//GO:0004842//GO:0008270	metal ion binding//protein binding//ubiquitin-protein transferase activity//zinc ion binding	GO:0005680	anaphase-promoting complex	KOG2930	SCF ubiquitin ligase, Rbx1 component
Pm10430223g0010	hypothetical protein GOBAR_AA01516 [Gossypium barbadense]	--	Protein GLUTAMINE DUMPER 5 OS=Arabidopsis thaliana OX=3702 GN=GDU5 PE=2 SV=2	PF05478//PF06736//PF01534//PF11808	Prominin//Protein of unknown function (DUF1211)//Frizzled/Smoothened family membrane region//Domain of unknown function (DUF3329)	GO:0016310//GO:0006813//GO:0007166	phosphorylation//potassium ion transport//cell surface receptor signaling pathway	GO:0005267//GO:0004673	potassium channel activity//protein histidine kinase activity	GO:0009365//GO:0016020//GO:0016021	protein histidine kinase complex//membrane//integral component of membrane	--	--
Pm18311g0010	autophagy protein 6 [Picea abies]	beclin 1	Beclin-1-like protein OS=Arabidopsis thaliana OX=3702 GN=ATG6 PE=1 SV=2	PF10473//PF04111//PF16326//PF06401//PF00435//PF05615//PF01251//PF01920//PF09177	Leucine-rich repeats of kinetochore protein Cenp-F/LEK1//Autophagy protein Apg6//ABC transporter C-terminal domain//Alpha-2-macroglobulin RAP, C-terminal domain//Spectrin repeat//Tho complex subunit 7//Ribosomal protein S7e//Prefoldin subunit//Syntaxin 6, N-terminal	GO:0006457//GO:0042254//GO:0006412//GO:0048193//GO:0006914//GO:0007165//GO:0006397	protein folding//ribosome biogenesis//translation//Golgi vesicle transport//autophagy//signal transduction//mRNA processing	GO:0050750//GO:0003735//GO:0008201//GO:0051082//GO:0042803//GO:0045502//GO:0008134//GO:0005515//GO:0003677	low-density lipoprotein particle receptor binding//structural constituent of ribosome//heparin binding//unfolded protein binding//protein homodimerization activity//dynein binding//transcription factor binding//protein binding//DNA binding	GO:0016272//GO:0030286//GO:0005667//GO:0005840//GO:0016020//GO:0005622//GO:0005783//GO:0000445	prefoldin complex//dynein complex//transcription factor complex//ribosome//membrane//intracellular//endoplasmic reticulum//THO complex part of transcription export complex	KOG2751	Beclin-like protein
Pm37162g0010	--	--	--	--	--	--	--	--	--	--	--	--	--
Pm96029g0010	HAM2 [Pinus tabuliformis]	--	Scarecrow-like protein 6 OS=Arabidopsis thaliana OX=3702 GN=SCL6 PE=1 SV=1	--	--	--	--	--	--	--	--	--	--
Pm36861g0010	unknown [Picea sitchensis]	--	--	--	--	--	--	--	--	--	--	--	--
Pm75925g0010	unknown [Picea sitchensis]	poly(rC)-binding protein 2/3/4	Flowering locus K homology domain OS=Arabidopsis thaliana OX=3702 GN=FLK PE=1 SV=1	PF13014//PF00013	KH domain//KH domain	--	--	GO:0003723	RNA binding	--	--	--	--
Pm15670g0010	hypothetical protein SELMODRAFT_155799 [Selaginella moellendorffii]	glycerol-3-phosphate dehydrogenase (NAD+)	Probable glycerol-3-phosphate dehydrogenase [NAD(+)] 2, cytosolic OS=Oryza sativa subsp. japonica OX=39947 GN=Os01g0801600 PE=2 SV=1	PF06220//PF01210//PF07479	U1 zinc finger//NAD-dependent glycerol-3-phosphate dehydrogenase N-terminus//NAD-dependent glycerol-3-phosphate dehydrogenase C-terminus	GO:0006072//GO:0046486//GO:0046168//GO:0005975//GO:0055114	glycerol-3-phosphate metabolic process//glycerolipid metabolic process//glycerol-3-phosphate catabolic process//carbohydrate metabolic process//oxidation-reduction process	GO:0016616//GO:0008270//GO:0051287//GO:0004367	oxidoreductase activity, acting on the CH-OH group of donors, NAD or NADP as acceptor//zinc ion binding//NAD binding//glycerol-3-phosphate dehydrogenase [NAD+] activity	GO:0009331	glycerol-3-phosphate dehydrogenase complex	--	--
Pm10433715g0010	PREDICTED: OTU domain-containing protein 6B [Nelumbo nucifera]	OTU domain-containing protein 6	OVARIAN TUMOR DOMAIN-containing deubiquitinating enzyme 5 OS=Arabidopsis thaliana OX=3702 GN=OTU5 PE=2 SV=1	--	--	--	--	--	--	--	--	KOG2606	OTU (ovarian tumor)-like cysteine protease
Pm10428700g0020	hypothetical protein MARPO_0064s0049 [Marchantia polymorpha]	protein regulator of cytokinesis 1	65-kDa microtubule-associated protein 6 OS=Arabidopsis thaliana OX=3702 GN=MAP65-6 PE=1 SV=1	PF03999//PF05791	Microtubule associated protein (MAP65/ASE1 family)//Bacillus haemolytic enterotoxin (HBL)	GO:0000226//GO:0009405//GO:0000910	microtubule cytoskeleton organization//pathogenesis//cytokinesis	GO:0008017	microtubule binding	GO:0045298//GO:0016020	tubulin complex//membrane	--	--
Pm171952g0010	unknown [Picea sitchensis]	large subunit ribosomal protein L7e	60S ribosomal protein L7-2 OS=Arabidopsis thaliana OX=3702 GN=RPL7B PE=1 SV=1	--	--	--	--	--	--	--	--	KOG3184	60S ribosomal protein L7
Pm172894g0010	unknown [Picea sitchensis]	--	--	--	--	--	--	--	--	--	--	--	--
Pm10431187g0010	PREDICTED: phosphoribosylamine--glycine ligase [Theobroma cacao]	phosphoribosylamine--glycine ligase	Phosphoribosylamine--glycine ligase, chloroplastic OS=Arabidopsis thaliana OX=3702 GN=PUR2 PE=2 SV=2	PF02843	Phosphoribosylglycinamide synthetase, C domain	GO:0009113//GO:0006144	purine nucleobase biosynthetic process//purine nucleobase metabolic process	GO:0004637	phosphoribosylamine-glycine ligase activity	--	--	KOG0237	Glycinamide ribonucleotide synthetase (GARS)/Aminoimidazole ribonucleotide synthetase (AIRS)
Pm141486g0010	unknown [Picea sitchensis]	--	--	--	--	--	--	--	--	--	--	--	--
Pm10432195g0020	hypothetical protein CRG98_042514 [Punica granatum]	carbonyl reductase 1	(+)-neomenthol dehydrogenase OS=Arabidopsis thaliana OX=3702 GN=SDR1 PE=1 SV=1	PF00106//PF01370//PF02232//PF01073	short chain dehydrogenase//NAD dependent epimerase/dehydratase family//Alpha trans-inducing protein (Alpha-TIF)//3-beta hydroxysteroid dehydrogenase/isomerase family	GO:0008209//GO:0006694//GO:0008207//GO:0006355//GO:0008210//GO:0055114//GO:0008152	androgen metabolic process//steroid biosynthetic process//C21-steroid hormone metabolic process//regulation of transcription, DNA-templated//estrogen metabolic process//oxidation-reduction process//metabolic process	GO:0003824//GO:0016491//GO:0016616//GO:0003854//GO:0003677//GO:0050662	catalytic activity//oxidoreductase activity//oxidoreductase activity, acting on the CH-OH group of donors, NAD or NADP as acceptor//3-beta-hydroxy-delta5-steroid dehydrogenase activity//DNA binding//coenzyme binding	--	--	KOG1208	Dehydrogenases with different specificities (related to short-chain alcohol dehydrogenases)
Pm10425831g0010	unknown [Picea sitchensis]	--	GPI-anchored protein LLG1 OS=Arabidopsis thaliana OX=3702 GN=LLG1 PE=1 SV=1	--	--	--	--	--	--	--	--	--	--
Pm80312g0010	unknown [Picea sitchensis]	--	--	PF15333//PF11716//PF05392	TATA box-binding protein-associated factor 1D//Mycothiol maleylpyruvate isomerase N-terminal domain//Cytochrome C oxidase chain VIIB	GO:0006123//GO:0015992//GO:0006355	mitochondrial electron transport, cytochrome c to oxygen//proton transport//regulation of transcription, DNA-templated	GO:0046872//GO:0004129	metal ion binding//cytochrome-c oxidase activity	GO:0005746//GO:0005634//GO:0045277//GO:0005668	mitochondrial respiratory chain//nucleus//respiratory chain complex IV//RNA polymerase transcription factor SL1 complex	--	--
Pm338838g0010	2S albumin-like protein [Picea glauca]	--	2S seed storage-like protein OS=Picea glauca OX=3330 PE=2 SV=1	--	--	--	--	--	--	--	--	--	--
Pm941055g0010	uncharacterized protein LOC18442860 [Amborella trichopoda]	--	--	PF00397//PF09788	WW domain//Transmembrane protein 55A	GO:0046856	phosphatidylinositol dephosphorylation	GO:0005515//GO:0034597	protein binding//phosphatidylinositol-4,5-bisphosphate 4-phosphatase activity	--	--	--	--
Pm10434974g0010	unknown [Picea sitchensis]	NADH dehydrogenase (ubiquinone) Fe-S protein 1	NADH dehydrogenase [ubiquinone] iron-sulfur protein 1, mitochondrial OS=Arabidopsis thaliana OX=3702 GN=EMB1467 PE=1 SV=2	PF15225//PF00384//PF09326	Interleukin 32//Molybdopterin oxidoreductase//NADH-ubiquinone oxidoreductase subunit G, C-terminal	GO:0006955//GO:0055114	immune response//oxidation-reduction process	GO:0016491//GO:0016651//GO:0051536	oxidoreductase activity//oxidoreductase activity, acting on NAD(P)H//iron-sulfur cluster binding	--	--	KOG2282	NADH-ubiquinone oxidoreductase, NDUFS1/75 kDa subunit
Pm195617g0010	unknown [Picea sitchensis]	SAUR family protein	Auxin-responsive protein SAUR50 OS=Arabidopsis thaliana OX=3702 GN=SAUR50 PE=1 SV=1	PF02519	Auxin responsive protein	GO:0009733	response to auxin	--	--	--	--	--	--
Pm45401g0010	PREDICTED: suppressor of mec-8 and unc-52 protein homolog 1 [Capsicum annuum]	WD40 repeat-containing protein SMU1	Suppressor of mec-8 and unc-52 protein homolog 1 OS=Arabidopsis thaliana OX=3702 GN=SMU1 PE=1 SV=1	--	--	--	--	--	--	--	--	KOG0275	Conserved WD40 repeat-containing protein
Pm387234g0010	PREDICTED: expansin-A4 [Beta vulgaris subsp. vulgaris]	--	Expansin-A7 OS=Oryza sativa subsp. japonica OX=39947 GN=EXPA7 PE=2 SV=1	PF07541	Eukaryotic translation initiation factor 2 alpha subunit	GO:0006446	regulation of translational initiation	GO:0003723//GO:0003743	RNA binding//translation initiation factor activity	GO:0005840//GO:0005850	ribosome//eukaryotic translation initiation factor 2 complex	--	--
Pm135936g0010	unknown [Picea sitchensis]	--	--	--	--	--	--	--	--	--	--	--	--
Pm66402g0010	--	--	Tobamovirus multiplication protein 3 OS=Arabidopsis thaliana OX=3702 GN=TOM3 PE=1 SV=2	--	--	--	--	--	--	--	--	--	--
Pm10427870g0010	--	--	--	PF03823//PF00892	Neurokinin B//EamA-like transporter family	GO:0007217	tachykinin receptor signaling pathway	--	--	GO:0016020//GO:0016021	membrane//integral component of membrane	--	--
Pm78775g0010	--	--	Uncharacterized protein At5g49945 OS=Arabidopsis thaliana OX=3702 GN=At5g49945 PE=2 SV=1	--	--	--	--	--	--	--	--	--	--
Pm73g0010	uncharacterized protein LOC18446937 [Amborella trichopoda]	--	--	--	--	--	--	--	--	--	--	--	--
Pm464653g0010	unknown [Picea sitchensis]	--	--	PF00186	Dihydrofolate reductase	GO:0046656//GO:0009165//GO:0006545//GO:0006761//GO:0055114	folic acid biosynthetic process//nucleotide biosynthetic process//glycine biosynthetic process//dihydrofolate biosynthetic process//oxidation-reduction process	GO:0004146	dihydrofolate reductase activity	--	--	--	--
Pm444701g0010	unknown [Picea sitchensis]	--	--	--	--	--	--	--	--	--	--	--	--
Pm8876374g0010	BXL1 [Pinus tabuliformis]	beta-D-xylosidase 4	Probable beta-D-xylosidase 2 OS=Arabidopsis thaliana OX=3702 GN=BXL2 PE=2 SV=1	PF03552	Cellulose synthase	GO:0005982//GO:0030244//GO:0006011//GO:0005985	starch metabolic process//cellulose biosynthetic process//UDP-glucose metabolic process//sucrose metabolic process	GO:0016760	cellulose synthase (UDP-forming) activity	GO:0016020	membrane	--	--
Pm7380553g0010	unknown [Picea sitchensis]	solute carrier family 39 (zinc transporter), member 1/2/3	Zinc transporter 3 OS=Arabidopsis thaliana OX=3702 GN=ZIP3 PE=2 SV=1	PF02535//PF03554//PF06516	ZIP Zinc transporter//UL73 viral envelope glycoprotein//Purine nucleoside permease (NUP)	GO:0030001//GO:0055085	metal ion transport//transmembrane transport	GO:0046873	metal ion transmembrane transporter activity	GO:0019031//GO:0016020	viral envelope//membrane	--	--
Pm94042g0010	KO1 [Pinus tabuliformis]	ent-kaurene oxidase	Ent-kaurene oxidase, chloroplastic OS=Arabidopsis thaliana OX=3702 GN=KO PE=1 SV=2	PF00067	Cytochrome P450	GO:0055114	oxidation-reduction process	GO:0020037//GO:0016705//GO:0005506	heme binding//oxidoreductase activity, acting on paired donors, with incorporation or reduction of molecular oxygen//iron ion binding	--	--	--	--
Pm10435482g0010	unknown [Picea sitchensis]	--	Nitronate monooxygenase OS=Paraburkholderia phytofirmans (strain DSM 17436 / LMG 22146 / PsJN) OX=398527 GN=Bphyt_4144 PE=1 SV=1	PF03060//PF01070	Nitronate monooxygenase//FMN-dependent dehydrogenase	GO:0006807//GO:0055114	nitrogen compound metabolic process//oxidation-reduction process	GO:0016491//GO:0018580	oxidoreductase activity//nitronate monooxygenase activity	--	--	--	--
Pm9489726g0010	unknown [Picea sitchensis]	--	Iridoid synthase CYC2 OS=Camptotheca acuminata OX=16922 GN=CYC2 PE=1 SV=1	--	--	--	--	--	--	--	--	--	--
Pm77358g0010	unknown [Picea sitchensis]	--	--	--	--	--	--	--	--	--	--	--	--
Pm10309333g0010	unknown [Picea sitchensis]	--	Vacuolar-sorting receptor 1 OS=Pisum sativum OX=3888 GN=BP80 PE=1 SV=1	--	--	--	--	--	--	--	--	--	--
Pm28973g0010	unknown [Picea sitchensis]	--	--	PF01439	Metallothionein	--	--	GO:0046872	metal ion binding	--	--	--	--
Pm183077g0010	unknown [Picea sitchensis]	--	--	--	--	--	--	--	--	--	--	--	--
Pm5480022g0010	unknown [Picea sitchensis]	glutathione S-transferase	Glutathione S-transferase F11 OS=Arabidopsis thaliana OX=3702 GN=GSTF11 PE=2 SV=1	PF13417//PF02798	Glutathione S-transferase, N-terminal domain//Glutathione S-transferase, N-terminal domain	--	--	GO:0005515	protein binding	--	--	--	--
Pm45634g0010	unknown [Picea sitchensis]	DNA polymerase delta subunit 2	DNA polymerase delta small subunit OS=Oryza sativa subsp. japonica OX=39947 GN=POLD2 PE=2 SV=1	--	--	--	--	--	--	--	--	--	--
Pm133359g0030	unknown [Picea sitchensis]	--	Protein YLS3 OS=Arabidopsis thaliana OX=3702 GN=YLS3 PE=2 SV=1	--	--	--	--	--	--	--	--	--	--
Pm24653g0010	universal stress protein phos34 [Quercus suber]	--	--	PF00582	Universal stress protein family	GO:0006950	response to stress	--	--	--	--	--	--
Pm779048g0010	cullin-4, partial [Carica papaya]	cullin 4	Cullin-4 OS=Arabidopsis thaliana OX=3702 GN=CUL4 PE=1 SV=1	PF00888	Cullin family	GO:0006511	ubiquitin-dependent protein catabolic process	GO:0031625	ubiquitin protein ligase binding	--	--	KOG2167	Cullins
Pm28469g0010	unknown [Picea sitchensis]	--	--	PF03938//PF05529//PF16331	Outer membrane protein (OmpH-like)//B-cell receptor-associated protein 31-like//TolA binding protein trimerisation	GO:0006886//GO:0070206	intracellular protein transport//protein trimerization	GO:0051082	unfolded protein binding	GO:0005783//GO:0016021	endoplasmic reticulum//integral component of membrane	--	--
Pm135684g0020	hypothetical protein MANES_02G123100 [Manihot esculenta]	neutral ceramidase	Neutral ceramidase 1 OS=Arabidopsis thaliana OX=3702 GN=NCER1 PE=2 SV=1	--	--	--	--	--	--	--	--	KOG2232	Ceramidases
Pm174309g0010	unknown [Picea sitchensis]	--	P-loop guanosine triphosphatase YjiA OS=Escherichia coli (strain K12) OX=83333 GN=yjiA PE=1 SV=3	--	--	--	--	--	--	--	--	--	--
Pm6570g0010	unknown [Picea sitchensis]	--	ACT domain-containing protein ACR3 OS=Arabidopsis thaliana OX=3702 GN=ACR3 PE=2 SV=1	PF13291//PF01842	ACT domain//ACT domain	GO:0008152	metabolic process	GO:0016597	amino acid binding	--	--	--	--
Pm411136g0010	--	--	--	--	--	--	--	--	--	--	--	--	--
Pm8285258g0010	legumin-like storage protein [Picea glauca]	--	Cruciferin CRU4 OS=Brassica napus OX=3708 GN=CRU4 PE=1 SV=1	PF00190	Cupin	--	--	GO:0045735	nutrient reservoir activity	--	--	--	--
Pm12000g0010	unknown [Picea sitchensis]	large subunit ribosomal protein L10Ae	60S ribosomal protein L10a OS=Oryza sativa subsp. indica OX=39946 GN=RPL10A PE=3 SV=1	--	--	--	--	--	--	--	--	KOG1570	60S ribosomal protein L10A
Pm872543g0010	unknown [Picea sitchensis]	--	Thymocyte nuclear protein 1 OS=Homo sapiens OX=9606 GN=THYN1 PE=1 SV=1	--	--	--	--	--	--	--	--	--	--
Pm10426143g0010	putative clathrin assembly protein At5g57200 [Amborella trichopoda]	--	Putative clathrin assembly protein At2g01600 OS=Arabidopsis thaliana OX=3702 GN=At2g01600 PE=2 SV=2	PF07651	ANTH domain	--	--	GO:0005543	phospholipid binding	--	--	--	--
Pm8768277g0010	hypothetical protein BC332_22242 [Capsicum chinense]	--	--	PF03242	Late embryogenesis abundant protein	GO:0006950	response to stress	--	--	--	--	--	--
Pm35797g0010	unknown [Picea sitchensis]	--	--	--	--	--	--	--	--	--	--	--	--
Pm20384g0010	unknown [Picea sitchensis]	--	--	--	--	--	--	--	--	--	--	--	--
Pm10429775g0020	unknown [Picea sitchensis]	--	--	--	--	--	--	--	--	--	--	--	--
Pm120059g0010	hypothetical protein AQUCO_01400192v1 [Aquilegia coerulea]	--	--	--	--	--	--	--	--	--	--	--	--
Pm38999g0010	unknown [Picea sitchensis]	Ran-binding protein 1	Ran-binding protein 1 homolog c OS=Arabidopsis thaliana OX=3702 GN=RANBP1C PE=2 SV=1	PF00638	RanBP1 domain	GO:0046907	intracellular transport	--	--	--	--	KOG0864	Ran-binding protein RANBP1 and related RanBD domain proteins
Pm10434707g0020	unknown [Picea sitchensis]	--	--	--	--	--	--	--	--	--	--	--	--
Pm66158g0010	unknown [Picea sitchensis]	--	--	PF01439	Metallothionein	--	--	GO:0046872	metal ion binding	--	--	--	--
Pm730356g0010	unknown [Picea sitchensis]	--	--	--	--	--	--	--	--	--	--	--	--
Pm10434758g0010	PREDICTED: glycolipid transfer protein 1 [Elaeis guineensis]	--	Glycolipid transfer protein 1 OS=Arabidopsis thaliana OX=3702 GN=GLTP1 PE=2 SV=1	PF08718	Glycolipid transfer protein (GLTP)	GO:0046836	glycolipid transport	GO:0017089//GO:0051861	glycolipid transporter activity//glycolipid binding	GO:0005737	cytoplasm	--	--
Pm16249g0010	hypothetical protein 0_18461_01, partial [Pinus taeda]	--	Factor of DNA methylation 1 OS=Arabidopsis thaliana OX=3702 GN=FDM1 PE=1 SV=1	--	--	--	--	--	--	--	--	--	--
Pm876775g0010	hypothetical protein AQUCO_00700538v1 [Aquilegia coerulea]	malonate-semialdehyde dehydrogenase (acetylating) / methylmalonate-semialdehyde dehydrogenase	Methylmalonate-semialdehyde dehydrogenase [acylating], mitochondrial OS=Arabidopsis thaliana OX=3702 GN=ALDH6B2 PE=1 SV=2	PF00171	Aldehyde dehydrogenase family	GO:0055114//GO:0008152	oxidation-reduction process//metabolic process	GO:0016491	oxidoreductase activity	--	--	KOG2449	Methylmalonate semialdehyde dehydrogenase
Pm10436331g0040	PREDICTED: ubiquitin-activating enzyme E1 1 [Nelumbo nucifera]	ubiquitin-activating enzyme E1	Ubiquitin-activating enzyme E1 1 OS=Triticum aestivum OX=4565 GN=UBA1 PE=1 SV=1	PF00899//PF06052//PF01294//PF15802	ThiF family//3-hydroxyanthranilic acid dioxygenase//Ribosomal protein L13e//DDB1- and CUL4-associated factor 17	GO:0055114//GO:0016567//GO:0006412//GO:0006568//GO:0042254	oxidation-reduction process//protein ubiquitination//translation//tryptophan metabolic process//ribosome biogenesis	GO:0005506//GO:0008641//GO:0003735//GO:0000334	iron ion binding//small protein activating enzyme activity//structural constituent of ribosome//3-hydroxyanthranilate 3,4-dioxygenase activity	GO:0005622//GO:0005840	intracellular//ribosome	KOG2012	Ubiquitin activating enzyme UBA1
Pm616235g0010	unknown [Picea sitchensis]	large subunit ribosomal protein L24e	Probable ribosome biogenesis protein RLP24 OS=Arabidopsis thaliana OX=3702 GN=At2g44860 PE=1 SV=1	--	--	--	--	--	--	--	--	KOG1723	60s ribosomal protein L30 isolog
novel.3229	Tetratricopeptide TPR-1 [Macleaya cordata]	--	--	PF09788	Transmembrane protein 55A	GO:0046856	phosphatidylinositol dephosphorylation	GO:0034597	phosphatidylinositol-4,5-bisphosphate 4-phosphatase activity	--	--	--	--
novel.4084	--	--	--	--	--	--	--	--	--	--	--	--	--
novel.9755	unknown [Picea sitchensis]	homocysteine S-methyltransferase	Homocysteine S-methyltransferase 2 OS=Zea mays OX=4577 GN=HMT-2 PE=2 SV=1	--	--	--	--	--	--	--	--	KOG1579	Homocysteine S-methyltransferase
novel.3489	--	--	--	PF01194	RNA polymerases N / 8 kDa subunit	GO:0006144//GO:0006206//GO:0006351	purine nucleobase metabolic process//pyrimidine nucleobase metabolic process//transcription, DNA-templated	GO:0003899//GO:0003677	DNA-directed RNA polymerase activity//DNA binding	GO:0005730	nucleolus	--	--
novel.4353	legumin-like storage protein [Pseudotsuga menziesii]	--	11S globulin seed storage protein Ana o 2.0101 (Fragment) OS=Anacardium occidentale OX=171929 PE=1 SV=1	PF00190	Cupin	--	--	GO:0045735	nutrient reservoir activity	--	--	--	--
novel.9634	unknown [Picea sitchensis]	--	--	--	--	--	--	--	--	--	--	--	--
novel.9386	PREDICTED: BEACH domain-containing protein C2-like isoform X1 [Phoenix dactylifera]	--	BEACH domain-containing protein C2 OS=Arabidopsis thaliana OX=3702 GN=BCHC2 PE=1 SV=1	--	--	--	--	--	--	--	--	--	--
novel.3685	unknown [Picea sitchensis]	--	--	PF05238//PF03985//PF02932//PF08107//PF03522//PF02535//PF00403//PF06459//PF05843//PF06213//PF01080//PF02724	Kinetochore protein CHL4 like//Paf1//Neurotransmitter-gated ion-channel transmembrane region//Pleurocidin family//Solute carrier family 12//ZIP Zinc transporter//Heavy-metal-associated domain//Ryanodine Receptor TM 4-6//Suppressor of forked protein (Suf)//Cobalamin biosynthesis protein CobT//Presenilin//CDC45-like protein	GO:0009236//GO:0006874//GO:0006270//GO:0055085//GO:0006368//GO:0016570//GO:0007059//GO:0006397//GO:0030001//GO:0006816//GO:0042742//GO:0006810//GO:0006811//GO:0034508	cobalamin biosynthetic process//cellular calcium ion homeostasis//DNA replication initiation//transmembrane transport//transcription elongation from RNA polymerase II promoter//histone modification//chromosome segregation//mRNA processing//metal ion transport//calcium ion transport//defense response to bacterium//transport//ion transport//centromere complex assembly	GO:0005215//GO:0005219//GO:0046873//GO:0046872//GO:0004190	transporter activity//ryanodine-sensitive calcium-release channel activity//metal ion transmembrane transporter activity//metal ion binding//aspartic-type endopeptidase activity	GO:0016593//GO:0005622//GO:0016021//GO:0016020//GO:0005634	Cdc73/Paf1 complex//intracellular//integral component of membrane//membrane//nucleus	--	--
novel.1164	unknown [Picea sitchensis]	--	--	--	--	--	--	--	--	--	--	--	--
novel.8053	--	--	--	--	--	--	--	--	--	--	--	--	--
novel.2090	unknown [Picea sitchensis]	--	--	--	--	--	--	--	--	--	--	--	--
novel.4519	--	--	--	--	--	--	--	--	--	--	--	--	--
novel.2926	PREDICTED: salt stress-induced hydrophobic peptide ESI3-like [Elaeis guineensis]	--	Low temperature-induced protein lt101.2 OS=Hordeum vulgare OX=4513 GN=LT101.2 PE=2 SV=1	PF01679	Proteolipid membrane potential modulator	--	--	--	--	GO:0016021	integral component of membrane	KOG1773	Stress responsive protein
novel.62	unknown [Picea sitchensis]	casein kinase II subunit alpha	Casein kinase II subunit alpha-4, chloroplastic OS=Arabidopsis thaliana OX=3702 GN=CKA4 PE=2 SV=1	PF00069//PF07714	Protein kinase domain//Protein tyrosine kinase	GO:0006468	protein phosphorylation	GO:0005524//GO:0004672	ATP binding//protein kinase activity	--	--	KOG0668	Casein kinase II, alpha subunit
novel.9601	unknown [Picea sitchensis]	--	--	--	--	--	--	--	--	--	--	--	--
novel.3380	--	--	--	--	--	--	--	--	--	--	--	--	--

## Sheet: red
Genes	NR Description	NT Description	KO ID	KO Name	KO Description	Swissprot Score	Swissprot Evalue	Swissprot Description	PFAM ID	PFAM description	Gene Ontology Biological Pathway	BP Description	Gene Ontology Molecular Function	MF Description	Gene Ontology Cellular Component	CC Description	KOG ID	KOG Description
Pm489993g0010	--	--	--	--	--	--	--	--	--	--	--	--	--	--	--	--	--	--
Pm69008g0010	putative Oil body-associated protein [Rosa chinensis]	--	--	--	--	696	3.3e-72	Oil body-associated protein 1A OS=Zea mays OX=4577 GN=OBAP1A PE=2 SV=1	--	--	--	--	--	--	--	--	--	--
Pm10427723g0010	Proteasome component ..PCI.. domain [Macleaya cordata]	--	K15030	EIF3M	translation initiation factor 3 subunit M	544	2.5e-54	Eukaryotic translation initiation factor 3 subunit M OS=Dictyostelium discoideum OX=44689 GN=eif3m PE=1 SV=1	PF01880//PF01399//PF04728	Desulfoferrodoxin//PCI domain//Lipoprotein leucine-zipper	GO:0055114	oxidation-reduction process	GO:0016491//GO:0005506//GO:0005515	oxidoreductase activity//iron ion binding//protein binding	GO:0019867	outer membrane	KOG2753	Uncharacterized conserved protein, contains PCI domain
Pm10434313g0010	PREDICTED: transketolase, chloroplastic-like [Elaeis guineensis]	--	K00615	E2.2.1.1, tktA, tktB	transketolase	1567	9.5e-173	Transketolase-1, chloroplastic OS=Arabidopsis thaliana OX=3702 GN=TKL-1 PE=1 SV=1	PF13292//PF02780//PF10384//PF00676//PF02775	1-deoxy-D-xylulose-5-phosphate synthase//Transketolase, C-terminal domain//Centromere protein Scm3//Dehydrogenase E1 component//Thiamine pyrophosphate enzyme, C-terminal TPP binding domain	GO:0016114//GO:0006694//GO:0008152	terpenoid biosynthetic process//steroid biosynthetic process//metabolic process	GO:0003824//GO:0016624//GO:0030976//GO:0042393//GO:0008661	catalytic activity//oxidoreductase activity, acting on the aldehyde or oxo group of donors, disulfide as acceptor//thiamine pyrophosphate binding//histone binding//1-deoxy-D-xylulose-5-phosphate synthase activity	GO:0005634	nucleus	KOG0523	Transketolase
Pm10426436g0020	Nicotianamine synthase [Cynara cardunculus var. scolymus]	--	K05953	E2.5.1.43	nicotianamine synthase	489	3.4e-48	Probable nicotianamine synthase 4 OS=Arabidopsis thaliana OX=3702 GN=NAS4 PE=2 SV=1	PF03059	Nicotianamine synthase protein	GO:0030418	nicotianamine biosynthetic process	GO:0030410	nicotianamine synthase activity	--	--	--	--
Pm55756g0010	leucoanthocyanidin reductase 1 [Picea abies]	--	K13081	LAR	leucoanthocyanidin reductase	437	3.1e-42	Leucoanthocyanidin reductase OS=Desmodium uncinatum OX=225101 GN=LAR PE=1 SV=1	--	--	--	--	--	--	--	--	--	--
Pm40999g0010	hypothetical protein MARPO_0197s0005 [Marchantia polymorpha]	--	--	--	--	153	1.6e-09	Cell number regulator 5 OS=Zea mays OX=4577 GN=CNR5 PE=2 SV=1	--	--	--	--	--	--	--	--	--	--
Pm17536g0010	sphinganine C4-monooxygenase 2 [Amborella trichopoda]	--	K04713	SUR2	sphinganine C4-monooxygenase	982	2.9e-105	Sphinganine C4-monooxygenase 2 OS=Arabidopsis thaliana OX=3702 GN=SBH2 PE=1 SV=1	PF04116	Fatty acid hydroxylase superfamily	GO:0006633//GO:0055114	fatty acid biosynthetic process//oxidation-reduction process	GO:0016491//GO:0005506	oxidoreductase activity//iron ion binding	--	--	KOG0873	C-4 sterol methyl oxidase
Pm10428258g0010	unknown [Picea sitchensis]	--	--	--	--	--	--	--	PF06668	Inter-alpha-trypsin inhibitor heavy chain C-terminus	GO:0030212	hyaluronan metabolic process	GO:0004867	serine-type endopeptidase inhibitor activity	--	--	--	--
Pm131998g0010	unknown [Picea sitchensis]	--	K12836	U2AF1	splicing factor U2AF 35 kDa subunit	472	3.7e-46	Splicing factor U2af small subunit A OS=Arabidopsis thaliana OX=3702 GN=U2AF35A PE=1 SV=1	PF00642//PF00076	Zinc finger C-x8-C-x5-C-x3-H type (and similar)//RNA recognition motif. (a.k.a. RRM, RBD, or RNP domain)	--	--	GO:0003676//GO:0046872	nucleic acid binding//metal ion binding	--	--	KOG2202	U2 snRNP splicing factor, small subunit, and related proteins
Pm10031049g0010	unknown [Picea sitchensis]	--	--	--	--	279	9.9e-24	Probable plastid-lipid-associated protein 3, chloroplastic OS=Arabidopsis thaliana OX=3702 GN=PAP3 PE=1 SV=1	--	--	--	--	--	--	--	--	--	--
Pm93934g0010	catalase isozyme 2-like [Physcomitrella patens]	--	K03781	katE, CAT, catB, srpA	catalase	2138	5e-239	Catalase-3 OS=Glycine max OX=3847 GN=CAT3 PE=2 SV=1	PF00199	Catalase	GO:0006568//GO:0015947//GO:0006979//GO:0055114//GO:0006804	tryptophan metabolic process//methane metabolic process//response to oxidative stress//oxidation-reduction process//obsolete peroxidase reaction	GO:0020037//GO:0004096	heme binding//catalase activity	--	--	KOG0047	Catalase
Pm13356g0010	unknown [Picea sitchensis]	--	--	--	--	251	1.1e-20	Uncharacterized protein MT0910 OS=Mycobacterium tuberculosis (strain CDC 1551 / Oshkosh) OX=83331 GN=MT0910 PE=4 SV=1	--	--	--	--	--	--	--	--	--	--
Pm12652g0010	unknown [Picea sitchensis]	--	--	--	--	678	4.4e-70	B2 protein OS=Daucus carota OX=4039 PE=2 SV=1	--	--	--	--	--	--	--	--	--	--
Pm92424g0010	PREDICTED: 1-Cys peroxiredoxin [Eucalyptus grandis]	--	K11188	PRDX6	peroxiredoxin 6, 1-Cys peroxiredoxin	781	5e-82	1-Cys peroxiredoxin A OS=Oryza sativa subsp. japonica OX=39947 GN=Os07g0638300 PE=2 SV=1	PF00646//PF08534//PF10417//PF00578	F-box domain//Redoxin//C-terminal domain of 1-Cys peroxiredoxin//AhpC/TSA family	GO:0055114	oxidation-reduction process	GO:0016209//GO:0051920//GO:0005515//GO:0016491	antioxidant activity//peroxiredoxin activity//protein binding//oxidoreductase activity	--	--	KOG0854	Alkyl hydroperoxide reductase, thiol specific antioxidant and related enzymes
Pm103215g0010	dehydroascorbate reductase [Picea abies]	--	--	--	--	391	7.4e-37	Glutathione S-transferase DHAR2 OS=Arabidopsis thaliana OX=3702 GN=DHAR2 PE=1 SV=1	PF02798//PF13417//PF13409	Glutathione S-transferase, N-terminal domain//Glutathione S-transferase, N-terminal domain//Glutathione S-transferase, N-terminal domain	--	--	GO:0005515	protein binding	--	--	--	--
Pm14118g0010	late embryogenesis abundant protein 47 isoform X1 [Selaginella moellendorffii]	--	--	--	--	--	--	--	PF05151	Photosystem II reaction centre M protein (PsbM)	GO:0015979//GO:0019684	photosynthesis//photosynthesis, light reaction	--	--	GO:0009523//GO:0016021	photosystem II//integral component of membrane	--	--
Pm8554602g0010	--	--	--	--	--	--	--	--	--	--	--	--	--	--	--	--	--	--
Pm10434951g0010	PREDICTED: uncharacterized protein LOC104590675 isoform X1 [Nelumbo nucifera]	--	--	--	--	--	--	--	PF16045//PF07820	LisH//TraC-like protein	GO:0000746	conjugation	GO:0005515	protein binding	--	--	--	--
Pm10426377g0010	unknown [Picea sitchensis]	--	K03189	ureG	urease accessory protein	684	6.4e-71	Urease accessory protein G OS=Arabidopsis thaliana OX=3702 GN=UREG PE=2 SV=1	--	--	--	--	--	--	--	--	--	--
Pm17658g0010	unknown [Picea sitchensis]	--	--	--	--	320	1.2e-28	Light-harvesting complex-like protein OHP2, chloroplastic OS=Arabidopsis thaliana OX=3702 GN=OHP2 PE=1 SV=1	--	--	--	--	--	--	--	--	--	--
Pm945815g0010	anoctamin-like protein Os01g0706700 isoform X5 [Amborella trichopoda]	--	K19327	ANO10, TMEM16K	anoctamin-10	301	8.8e-27	Anoctamin-like protein Os01g0706700 OS=Oryza sativa subsp. japonica OX=39947 GN=Os01g0706700 PE=2 SV=1	PF00083	Sugar (and other) transporter	GO:0055085	transmembrane transport	GO:0022857	transmembrane transporter activity	GO:0016021	integral component of membrane	--	--
Pm42218g0010	pumilio homolog 2 [Amborella trichopoda]	--	K17943	PUM	pumilio RNA-binding family	1695	1.1e-187	Pumilio homolog 1 OS=Arabidopsis thaliana OX=3702 GN=APUM1 PE=1 SV=1	PF00806//PF00617//PF07174//PF03798	Pumilio-family RNA binding repeat//RasGEF domain//Fibronectin-attachment protein (FAP)//TLC domain	GO:0007264//GO:0043087	small GTPase mediated signal transduction//regulation of GTPase activity	GO:0003723//GO:0005085//GO:0050840	RNA binding//guanyl-nucleotide exchange factor activity//extracellular matrix binding	GO:0016021//GO:0005576	integral component of membrane//extracellular region	KOG1488	Translational repressor Pumilio/PUF3 and related RNA-binding proteins (Puf superfamily)
Pm306852g0010	unknown [Picea sitchensis]	--	K10688	UBE2W, UBC16	ubiquitin-conjugating enzyme E2 W	434	5.1e-42	Probable ubiquitin-conjugating enzyme E2 18 OS=Arabidopsis thaliana OX=3702 GN=UBC18 PE=2 SV=1	PF05773	RWD domain	--	--	GO:0005515	protein binding	--	--	KOG0427	Ubiquitin conjugating enzyme
Pm10425885g0010	unknown [Picea sitchensis]	--	--	--	--	--	--	--	--	--	--	--	--	--	--	--	--	--
Pm647058g0010	--	--	--	--	--	--	--	--	--	--	--	--	--	--	--	--	--	--
Pm10429847g0010	unknown [Picea sitchensis]	--	--	--	--	1312	2.3e-143	Probable sugar phosphate/phosphate translocator At2g25520 OS=Arabidopsis thaliana OX=3702 GN=At2g25520 PE=1 SV=1	PF00892//PF08449	EamA-like transporter family//UAA transporter family	GO:0055085	transmembrane transport	--	--	GO:0016020//GO:0016021	membrane//integral component of membrane	--	--
Pm42655g0010	hypothetical protein EUGRSUZ_E02260, partial [Eucalyptus grandis]	--	K17871	ndh1	NADH:ubiquinone reductase (non-electrogenic)	661	5.2e-68	Internal alternative NAD(P)H-ubiquinone oxidoreductase A2, mitochondrial OS=Arabidopsis thaliana OX=3702 GN=NDA2 PE=1 SV=1	PF07992	Pyridine nucleotide-disulphide oxidoreductase	GO:0055114	oxidation-reduction process	GO:0016491	oxidoreductase activity	--	--	KOG2495	NADH-dehydrogenase (ubiquinone)
Pm10428035g0020	unnamed protein product, partial [Vitis vinifera]	--	--	--	--	138	1e-07	UBX domain-containing protein 6 OS=Caenorhabditis elegans OX=6239 GN=ubxn-6 PE=1 SV=2	--	--	--	--	--	--	--	--	KOG2699	Predicted ubiquitin regulatory protein
Pm10436750g0010	unknown [Picea sitchensis]	--	--	--	--	763	1.1e-79	SNF1-related protein kinase regulatory subunit gamma-like PV42b OS=Arabidopsis thaliana OX=3702 GN=PV42B PE=2 SV=1	--	--	--	--	--	--	--	--	--	--
Pm5981g0010	hypothetical protein CDL15_Pgr005703 [Punica granatum]	--	K06617	E2.4.1.82	raffinose synthase	1575	1.2e-173	Probable galactinol--sucrose galactosyltransferase 5 OS=Arabidopsis thaliana OX=3702 GN=RFS5 PE=1 SV=1	--	--	--	--	--	--	--	--	--	--
Pm18943g0010	unknown [Picea sitchensis]	--	--	--	--	--	--	--	PF09057//PF03760	Second Mitochondria-derived Activator of Caspases//Late embryogenesis abundant (LEA) group 1	GO:0006915//GO:0009790//GO:0006919	apoptotic process//embryo development//activation of cysteine-type endopeptidase activity involved in apoptotic process	--	--	GO:0005739	mitochondrion	--	--
Pm125674g0010	PREDICTED: poly [ADP-ribose] polymerase 3 [Phoenix dactylifera]	--	K10798	PARP	poly	1760	5.6e-195	Protein ADP-ribosyltransferase PARP3 OS=Medicago truncatula OX=3880 GN=PARP3 PE=3 SV=1	PF08063//PF02877//PF00644	PADR1 (NUC008) domain//Poly(ADP-ribose) polymerase, regulatory domain//Poly(ADP-ribose) polymerase catalytic domain	GO:0006471	protein ADP-ribosylation	GO:0003950	NAD+ ADP-ribosyltransferase activity	GO:0005634	nucleus	KOG1037	NAD+ ADP-ribosyltransferase Parp, required for poly-ADP ribosylation of nuclear proteins
Pm9253721g0010	unknown [Picea sitchensis]	--	--	--	--	--	--	--	--	--	--	--	--	--	--	--	--	--
Pm134064g0010	PREDICTED: uncharacterized protein LOC105049275 [Elaeis guineensis]	--	--	--	--	--	--	--	PF01080	Presenilin	--	--	GO:0004190	aspartic-type endopeptidase activity	GO:0016021	integral component of membrane	--	--
Pm41035g0010	late embryogenesis abundant protein [Picea glauca]	--	--	--	--	126	3.9e-06	Late embryogenesis abundant protein D-29 OS=Gossypium hirsutum OX=3635 PE=3 SV=1	PF05823//PF04632//PF02932//PF01442//PF00430//PF02075	Nematode fatty acid retinoid binding protein (Gp-FAR-1)//Fusaric acid resistance protein family//Neurotransmitter-gated ion-channel transmembrane region//Apolipoprotein A1/A4/E domain//ATP synthase B/B' CF(0)//Crossover junction endodeoxyribonuclease RuvC	GO:0006810//GO:0006811//GO:0015992//GO:0006310//GO:0006281//GO:0006869//GO:0006308//GO:0042157//GO:0015986	transport//ion transport//proton transport//DNA recombination//DNA repair//lipid transport//DNA catabolic process//lipoprotein metabolic process//ATP synthesis coupled proton transport	GO:0008289//GO:0004520//GO:0015078	lipid binding//endodeoxyribonuclease activity//hydrogen ion transmembrane transporter activity	GO:0045263//GO:0005886//GO:0016020//GO:0005576	proton-transporting ATP synthase complex, coupling factor F(o)//plasma membrane//membrane//extracellular region	--	--
Pm10427816g0010	unknown [Picea sitchensis]	--	K00511	SQLE, ERG1	squalene monooxygenase	1283	5e-140	Squalene monooxygenase SE1 OS=Panax ginseng OX=4054 GN=SQE1 PE=2 SV=1	PF08491//PF01494//PF03006	Squalene epoxidase//FAD binding domain//Haemolysin-III related	GO:0055114//GO:0016114//GO:0006694	oxidation-reduction process//terpenoid biosynthetic process//steroid biosynthetic process	GO:0004506//GO:0071949//GO:0050660	squalene monooxygenase activity//FAD binding//flavin adenine dinucleotide binding	GO:0016021	integral component of membrane	KOG1298	Squalene monooxygenase
Pm210494g0010	two-component response regulator ORR23 [Phalaenopsis equestris]	--	K14491	ARR-B	two-component response regulator ARR-B family	325	6.7e-29	Two-component response regulator ORR22 OS=Oryza sativa subsp. japonica OX=39947 GN=RR22 PE=2 SV=1	PF00072	Response regulator receiver domain	GO:0000160	phosphorelay signal transduction system	--	--	--	--	--	--
Pm39164g0010	unknown [Picea sitchensis]	--	--	--	--	--	--	--	PF00573	Ribosomal protein L4/L1 family	GO:0006412//GO:0042254	translation//ribosome biogenesis	GO:0003735	structural constituent of ribosome	GO:0005840	ribosome	--	--
Pm10434959g0010	T-complex protein 1 subunit beta [Lactuca sativa]	--	K09494	CCT2	T-complex protein 1 subunit beta	2304	3e-258	T-complex protein 1 subunit beta OS=Arabidopsis thaliana OX=3702 GN=CCT2 PE=1 SV=1	PF00118	TCP-1/cpn60 chaperonin family	--	--	GO:0005524	ATP binding	--	--	KOG0363	Chaperonin complex component, TCP-1 beta subunit (CCT2)
Pm47454g0010	unknown [Picea sitchensis]	--	K10839	RAD23, HR23	UV excision repair protein RAD23	641	1.3e-65	Ubiquitin receptor RAD23d OS=Arabidopsis thaliana OX=3702 GN=RAD23D PE=1 SV=2	PF09280//PF02845	XPC-binding domain//CUE domain	GO:0006281//GO:0006289//GO:0043161	DNA repair//nucleotide-excision repair//proteasome-mediated ubiquitin-dependent protein catabolic process	GO:0003684//GO:0005515	damaged DNA binding//protein binding	--	--	KOG0011	Nucleotide excision repair factor NEF2, RAD23 component
Pm111802g0010	unknown [Picea sitchensis]	--	--	--	--	--	--	--	--	--	--	--	--	--	--	--	--	--
Pm29151g0010	--	--	--	--	--	--	--	--	--	--	--	--	--	--	--	--	--	--
Pm10437033g0010	hypothetical protein AMTR_s00147p00102480 [Amborella trichopoda]	--	K03691	POFUT	peptide-O-fucosyltransferase	1035	2.7e-111	O-fucosyltransferase 14 OS=Arabidopsis thaliana OX=3702 GN=OFUT14 PE=2 SV=1	--	--	--	--	--	--	--	--	--	--
Pm9676g0010	unknown [Picea sitchensis]	--	K12831	SF3B4, SAP49	splicing factor 3B subunit 4	180	2.4e-12	Splicing factor 3B subunit 4 OS=Rattus norvegicus OX=10116 GN=Sf3b4 PE=2 SV=1	PF00076	RNA recognition motif. (a.k.a. RRM, RBD, or RNP domain)	--	--	GO:0003676	nucleic acid binding	--	--	KOG0131	Splicing factor 3b, subunit 4
Pm10706g0010	unknown [Picea sitchensis]	--	K13248	PHOSPHO2	pyridoxal phosphate phosphatase PHOSPHO2	691	1.9e-71	Inorganic pyrophosphatase 2 OS=Arabidopsis thaliana OX=3702 GN=At1g17710 PE=2 SV=1	PF06888	Putative Phosphatase	GO:0008152	metabolic process	GO:0016791	phosphatase activity	--	--	KOG3120	Predicted haloacid dehalogenase-like hydrolase
Pm248329g0010	unknown [Picea sitchensis]	--	--	--	--	224	1.5e-17	Werner syndrome ATP-dependent helicase homolog OS=Mus musculus OX=10090 GN=Wrn PE=1 SV=3	PF02519//PF01612	Auxin responsive protein//3'-5' exonuclease	GO:0009733//GO:0006139	response to auxin//nucleobase-containing compound metabolic process	GO:0003676//GO:0008408	nucleic acid binding//3'-5' exonuclease activity	--	--	KOG4373	Predicted 3'-5' exonuclease
Pm53043g0010	ubiquitin [Triadica sebifera]	--	K12158	NEDD8	ubiquitin-like protein Nedd8	523	2.9e-52	Polyubiquitin (Fragment) OS=Nicotiana sylvestris OX=4096 GN=UBI4 PE=2 SV=1	PF00240//PF14560	Ubiquitin family//Ubiquitin-like domain	--	--	GO:0005515	protein binding	--	--	KOG0001	Ubiquitin and ubiquitin-like proteins
Pm10430795g0010	DNA-directed RNA polymerase II subunit [Morus notabilis]	--	K03012	RPB4, POLR2D	DNA-directed RNA polymerase II subunit RPB4	201	3.2e-15	DNA-directed RNA polymerase II subunit 4 OS=Arabidopsis thaliana OX=3702 GN=NRPB4 PE=1 SV=1	PF03874	RNA polymerase Rpb4	GO:0006206//GO:0006144//GO:0006351	pyrimidine nucleobase metabolic process//purine nucleobase metabolic process//transcription, DNA-templated	GO:0003899	DNA-directed RNA polymerase activity	GO:0005730	nucleolus	KOG2351	RNA polymerase II, fourth largest subunit
Pm9734g0010	unknown [Picea sitchensis]	--	K14016	UFD1	ubiquitin fusion degradation protein 1	580	1.3e-58	Ubiquitin fusion degradation protein 1 homolog OS=Dictyostelium discoideum OX=44689 GN=ufd1 PE=3 SV=1	PF03152	Ubiquitin fusion degradation protein UFD1	GO:0006511	ubiquitin-dependent protein catabolic process	--	--	--	--	KOG1816	Ubiquitin fusion-degradation protein
Pm79020g0010	protein pleiotropic regulatory locus 1-like [Physcomitrella patens]	--	K12862	PLRG1, PRL1, PRP46	pleiotropic regulator 1	1471	7.7e-162	Protein pleiotropic regulatory locus 1 OS=Arabidopsis thaliana OX=3702 GN=PRL1 PE=1 SV=1	PF00400	WD domain, G-beta repeat	--	--	GO:0005515	protein binding	--	--	KOG0285	Pleiotropic regulator 1
Pm134695g0010	unknown [Picea sitchensis]	--	--	--	--	319	9.5e-29	Cytochrome b5 isoform B OS=Arabidopsis thaliana OX=3702 GN=CYTB5-B PE=1 SV=1	--	--	--	--	--	--	--	--	KOG0537	Cytochrome b5
Pm10436565g0010	polyadenylate-binding protein 2, partial [Amborella trichopoda]	--	K13126	PABPC	polyadenylate-binding protein	1455	8.9e-160	Polyadenylate-binding protein 8 OS=Arabidopsis thaliana OX=3702 GN=PAB8 PE=1 SV=1	PF16367//PF08777//PF00076//PF00658//PF10099	RNA recognition motif//RNA binding motif//RNA recognition motif. (a.k.a. RRM, RBD, or RNP domain)//Poly-adenylate binding protein, unique domain//Anti-sigma-K factor rskA	--	--	GO:0003723//GO:0003676	RNA binding//nucleic acid binding	GO:0016021//GO:0005886	integral component of membrane//plasma membrane	KOG0123	Polyadenylate-binding protein (RRM superfamily)
Pm5723197g0010	late embryogenesis abundant protein LEA1-2 [Pinus tabuliformis]	--	--	--	--	--	--	--	PF03760	Late embryogenesis abundant (LEA) group 1	GO:0009790	embryo development	--	--	--	--	--	--
Pm6598504g0010	hypothetical protein AMTR_s00008p00268530 [Amborella trichopoda]	--	--	--	--	187	2.8e-13	Trihelix transcription factor ASIL2 OS=Arabidopsis thaliana OX=3702 GN=ASIL2 PE=1 SV=1	--	--	--	--	--	--	--	--	--	--
Pm1038g0010	peroxidase 51 [Selaginella moellendorffii]	--	K00430	E1.11.1.7	peroxidase	679	6.4e-70	Peroxidase 55 OS=Arabidopsis thaliana OX=3702 GN=PER55 PE=1 SV=1	PF00141	Peroxidase	GO:0006804//GO:0055114//GO:0006979	obsolete peroxidase reaction//oxidation-reduction process//response to oxidative stress	GO:0004601//GO:0020037	peroxidase activity//heme binding	--	--	--	--
Pm9519739g0010	Methylmalonate semialdehyde dehydrogenase [Handroanthus impetiginosus]	--	--	--	--	--	--	--	--	--	--	--	--	--	--	--	--	--
Pm182897g0020	--	--	--	--	--	--	--	--	--	--	--	--	--	--	--	--	--	--
Pm33392g0010	unknown [Picea sitchensis]	--	--	--	--	329	2.6e-29	Probable transcriptional regulator SLK2 OS=Arabidopsis thaliana OX=3702 GN=SLK2 PE=1 SV=1	--	--	--	--	--	--	--	--	--	--
Pm10396628g0010	uncharacterized protein LOC18422342 [Amborella trichopoda]	--	--	--	--	--	--	--	--	--	--	--	--	--	--	--	--	--
Pm111003g0010	polyadenylate-binding protein 2 [Amborella trichopoda]	--	K13126	PABPC	polyadenylate-binding protein	1970	2e-219	Polyadenylate-binding protein 8 OS=Arabidopsis thaliana OX=3702 GN=PAB8 PE=1 SV=1	PF16367//PF00658//PF08777//PF00076	RNA recognition motif//Poly-adenylate binding protein, unique domain//RNA binding motif//RNA recognition motif. (a.k.a. RRM, RBD, or RNP domain)	--	--	GO:0003676//GO:0003723	nucleic acid binding//RNA binding	--	--	KOG0123	Polyadenylate-binding protein (RRM superfamily)
Pm10432392g0010	unknown [Picea sitchensis]	--	--	--	--	311	1.9e-27	SNF1-related protein kinase regulatory subunit gamma-like PV42a OS=Arabidopsis thaliana OX=3702 GN=PV42A PE=2 SV=1	--	--	--	--	--	--	--	--	--	--
Pm66766g0010	unknown [Picea sitchensis]	--	--	--	--	669	5.1e-69	Tobamovirus multiplication protein 1 OS=Nicotiana tabacum OX=4097 GN=TOM1 PE=1 SV=1	--	--	--	--	--	--	--	--	--	--
Pm10433415g0010	PREDICTED: serine-threonine kinase receptor-associated protein-like isoform X1 [Ipomoea nil]	--	K13137	STRAP, UNRIP	serine-threonine kinase receptor-associated protein	265	1.6e-22	Serine-threonine kinase receptor-associated protein OS=Mus musculus OX=10090 GN=Strap PE=1 SV=2	PF00400	WD domain, G-beta repeat	--	--	GO:0005515	protein binding	--	--	KOG0643	Translation initiation factor 3, subunit i (eIF-3i)/TGF-beta receptor-interacting protein (TRIP-1)
Pm8926440g0010	unknown [Picea sitchensis]	--	K02998	RP-SAe, RPSA	small subunit ribosomal protein SAe	472	1.6e-46	40S ribosomal protein SA OS=Glycine max OX=3847 PE=2 SV=1	PF00318	Ribosomal protein S2	GO:0006412//GO:0042254	translation//ribosome biogenesis	GO:0003735	structural constituent of ribosome	GO:0005840//GO:0005622	ribosome//intracellular	KOG0830	40S ribosomal protein SA (P40)/Laminin receptor 1
Pm137982g0010	Serine carboxypeptidases ..lysosomal cathepsin A.. [Handroanthus impetiginosus]	--	K16297	SCPL-II	serine carboxypeptidase-like clade II	1246	9.6e-136	Serine carboxypeptidase-like 27 OS=Arabidopsis thaliana OX=3702 GN=SCPL27 PE=2 SV=1	PF00450	Serine carboxypeptidase	GO:0006508	proteolysis	GO:0004185	serine-type carboxypeptidase activity	--	--	--	--
Pm10435893g0010	unknown [Picea sitchensis]	--	--	--	--	277	4.6e-24	Uncharacterized protein At4g29660 OS=Arabidopsis thaliana OX=3702 GN=EMB2752 PE=4 SV=1	--	--	--	--	--	--	--	--	--	--
Pm10432755g0010	unknown [Picea sitchensis]	--	--	--	--	--	--	--	--	--	--	--	--	--	--	--	--	--
Pm80432g0010	unknown [Picea sitchensis]	--	K01784	galE, GALE	UDP-glucose 4-epimerase	566	2.5e-57	UDP-glucose 4-epimerase 5 OS=Arabidopsis thaliana OX=3702 GN=UGE5 PE=1 SV=3	PF01370	NAD dependent epimerase/dehydratase family	--	--	GO:0050662//GO:0003824	coenzyme binding//catalytic activity	--	--	KOG1371	UDP-glucose 4-epimerase/UDP-sulfoquinovose synthase
Pm19414g0010	unknown [Picea sitchensis]	--	--	--	--	189	1.7e-13	Density-regulated protein homolog OS=Dictyostelium discoideum OX=44689 GN=denr PE=3 SV=1	PF01253	Translation initiation factor SUI1	GO:0006446//GO:0006413	regulation of translational initiation//translational initiation	GO:0003743	translation initiation factor activity	GO:0005840	ribosome	KOG3239	Density-regulated protein related to translation initiation factor 1 (eIF-1/SUI1)
Pm94115g0010	unknown [Picea sitchensis]	--	--	--	--	--	--	--	--	--	--	--	--	--	--	--	--	--
Pm183104g0010	unknown [Picea sitchensis]	--	--	--	--	--	--	--	--	--	--	--	--	--	--	--	--	--
Pm87021g0010	late embryogenesis abundant protein LEA1-2 [Pinus tabuliformis]	--	--	--	--	--	--	--	PF03760	Late embryogenesis abundant (LEA) group 1	GO:0009790	embryo development	--	--	--	--	--	--
Pm10436218g0010	unknown [Picea sitchensis]	--	--	--	--	629	2.4e-64	Reticulon-like protein B2 OS=Arabidopsis thaliana OX=3702 GN=RTNLB2 PE=1 SV=1	PF03851	UV-endonuclease UvdE	GO:0006289//GO:0009411	nucleotide-excision repair//response to UV	GO:0004519	endonuclease activity	--	--	--	--
Pm87279g0010	hypothetical protein KFL_000300350 [Klebsormidium nitens]	--	--	--	--	--	--	--	PF15200	Keratinocyte differentiation-associated	--	--	--	--	GO:0005576	extracellular region	--	--
Pm238924g0010	unknown [Picea sitchensis]	--	K06883	K06883	uncharacterized protein	280	4.4e-24	GPN-loop GTPase 3 OS=Ustilago maydis (strain 521 / FGSC 9021) OX=237631 GN=UMAG_01243 PE=3 SV=1	PF00448//PF01443//PF00910	SRP54-type protein, GTPase domain//Viral (Superfamily 1) RNA helicase//RNA helicase	GO:0006614	SRP-dependent cotranslational protein targeting to membrane	GO:0003723//GO:0005525//GO:0003724//GO:0005524	RNA binding//GTP binding//RNA helicase activity//ATP binding	--	--	KOG1534	Putative transcription factor FET5
Pm16831g0010	unknown [Picea sitchensis]	--	K14945	QKI	protein quaking	369	1.6e-34	KH domain-containing protein SPIN1 OS=Oryza sativa subsp. japonica OX=39947 GN=SPIN1 PE=1 SV=1	--	--	--	--	--	--	--	--	KOG1588	RNA-binding protein Sam68 and related KH domain proteins
Pm9798619g0010	--	--	--	--	--	--	--	--	--	--	--	--	--	--	--	--	--	--
Pm34468g0010	probable pre-mRNA-splicing factor ATP-dependent RNA helicase DEAH2 isoform X1 [Physcomitrella patens]	--	K12820	DHX15, PRP43	pre-mRNA-splicing factor ATP-dependent RNA helicase DHX15/PRP43	3094	0	Probable pre-mRNA-splicing factor ATP-dependent RNA helicase DEAH2 OS=Arabidopsis thaliana OX=3702 GN=At3g62310 PE=2 SV=1	PF02562//PF00270//PF04851//PF03851//PF01695//PF07652//PF00005//PF00448//PF01580//PF00437//PF04408	PhoH-like protein//DEAD/DEAH box helicase//Type III restriction enzyme, res subunit//UV-endonuclease UvdE//IstB-like ATP binding protein//Flavivirus DEAD domain//ABC transporter//SRP54-type protein, GTPase domain//FtsK/SpoIIIE family//Type II/IV secretion system protein//Helicase associated domain (HA2)	GO:0019079//GO:0009411//GO:0006289//GO:0006810//GO:0006614	viral genome replication//response to UV//nucleotide-excision repair//transport//SRP-dependent cotranslational protein targeting to membrane	GO:0016787//GO:0004519//GO:0008026//GO:0004386//GO:0005525//GO:0005524//GO:0003677//GO:0000166//GO:0003676//GO:0016887	hydrolase activity//endonuclease activity//ATP-dependent helicase activity//helicase activity//GTP binding//ATP binding//DNA binding//nucleotide binding//nucleic acid binding//ATPase activity	--	--	KOG0925	mRNA splicing factor ATP-dependent RNA helicase
Pm63860g0010	unknown [Picea sitchensis]	--	--	--	--	273	5.1e-23	Putative methyltransferase DDB_G0268948 OS=Dictyostelium discoideum OX=44689 GN=DDB_G0268948 PE=1 SV=2	PF05958//PF08241	tRNA (Uracil-5-)-methyltransferase//Methyltransferase domain	GO:0009451//GO:0006396//GO:0008152	RNA modification//RNA processing//metabolic process	GO:0008168//GO:0008173	methyltransferase activity//RNA methyltransferase activity	--	--	KOG3010	Methyltransferase
Pm79741g0010	putative ascorbate peroxidase [Cryptomeria japonica]	--	K00434	E1.11.1.11	L-ascorbate peroxidase	995	1.1e-106	L-ascorbate peroxidase 2, cytosolic OS=Arabidopsis thaliana OX=3702 GN=APX2 PE=2 SV=3	PF00141	Peroxidase	GO:0055114//GO:0006804//GO:0006979	oxidation-reduction process//obsolete peroxidase reaction//response to oxidative stress	GO:0004601//GO:0020037	peroxidase activity//heme binding	--	--	--	--
Pm264296g0010	hypothetical protein Ccrd_009690 [Cynara cardunculus var. scolymus]	--	K01953	asnB, ASNS	asparagine synthase (glutamine-hydrolysing)	451	5.3e-44	Asparagine synthetase [glutamine-hydrolyzing] OS=Sandersonia aurantiaca OX=61864 GN=AND1 PE=2 SV=3	--	--	--	--	--	--	--	--	KOG0571	Asparagine synthase (glutamine-hydrolyzing)
Pm453065g0010	--	--	--	--	--	--	--	--	--	--	--	--	--	--	--	--	--	--
Pm10436989g0010	unknown [Picea sitchensis]	--	--	--	--	135	4.8e-07	Universal stress protein Sll1388 OS=Synechocystis sp. (strain PCC 6803 / Kazusa) OX=1111708 GN=sll1388 PE=3 SV=1	PF04879//PF00582	Molybdopterin oxidoreductase Fe4S4 domain//Universal stress protein family	GO:0055114//GO:0006950	oxidation-reduction process//response to stress	GO:0016491	oxidoreductase activity	--	--	--	--
Pm10428060g0020	unknown [Picea sitchensis]	--	K13199	SERBP1	plasminogen activator inhibitor 1 RNA-binding protein	272	8.5e-23	RGG repeats nuclear RNA binding protein A (Fragment) OS=Nicotiana tabacum OX=4097 GN=RggA PE=2 SV=1	PF04454//PF03509//PF02421	Encapsulating protein for peroxidase//Gap junction alpha-8 protein (Cx50)//Ferrous iron transport protein B	GO:0015684//GO:0007154//GO:0042742	ferrous iron transport//cell communication//defense response to bacterium	GO:0015093//GO:0008233//GO:0005525	ferrous iron transmembrane transporter activity//peptidase activity//GTP binding	GO:0016021//GO:0005922	integral component of membrane//connexon complex	--	--
Pm10435879g0010	PREDICTED: short-chain dehydrogenase..reductase family 42E member 1 isoform X3 [Phoenix dactylifera]	--	--	--	--	691	2.2e-71	Short-chain dehydrogenase/reductase family 42E member 1 OS=Danio rerio OX=7955 GN=sdr42e1 PE=2 SV=1	PF01370//PF01073	NAD dependent epimerase/dehydratase family//3-beta hydroxysteroid dehydrogenase/isomerase family	GO:0008210//GO:0055114//GO:0008207//GO:0008209//GO:0006694	estrogen metabolic process//oxidation-reduction process//C21-steroid hormone metabolic process//androgen metabolic process//steroid biosynthetic process	GO:0003824//GO:0050662//GO:0003854//GO:0016616	catalytic activity//coenzyme binding//3-beta-hydroxy-delta5-steroid dehydrogenase activity//oxidoreductase activity, acting on the CH-OH group of donors, NAD or NADP as acceptor	--	--	KOG1430	C-3 sterol dehydrogenase/3-beta-hydroxysteroid dehydrogenase and related dehydrogenases
Pm9946570g0010	oil body-associated protein 2A isoform X1 [Selaginella moellendorffii]	--	--	--	--	466	1.3e-45	Oil body-associated protein 2C OS=Arabidopsis thaliana OX=3702 GN=OBAP2C PE=1 SV=1	--	--	--	--	--	--	--	--	--	--
Pm167307g0010	hypothetical protein GLYPm04G026500 [Glycine max]	--	--	--	--	1068	3.3e-115	Probable 1-acylglycerol-3-phosphate O-acyltransferase OS=Oryza sativa subsp. japonica OX=39947 GN=Os09g0520200 PE=3 SV=3	PF06821//PF00975//PF12740//PF07859//PF05577//PF07819	Serine hydrolase//Thioesterase domain//Chlorophyllase enzyme//alpha/beta hydrolase fold//Serine carboxypeptidase S28//PGAP1-like protein	GO:0006505//GO:0015996//GO:0006508//GO:0009058//GO:0006886//GO:0015994//GO:0008152	GPI anchor metabolic process//chlorophyll catabolic process//proteolysis//biosynthetic process//intracellular protein transport//chlorophyll metabolic process//metabolic process	GO:0016787//GO:0008236//GO:0016788//GO:0047746	hydrolase activity//serine-type peptidase activity//hydrolase activity, acting on ester bonds//chlorophyllase activity	--	--	KOG4409	Predicted hydrolase/acyltransferase (alpha/beta hydrolase superfamily)
Pm56685g0010	unknown [Picea sitchensis]	--	--	--	--	652	9e-67	Vicilin Pin k 2.0101 OS=Pinus koraiensis OX=88728 PE=1 SV=1	PF00190	Cupin	--	--	GO:0045735	nutrient reservoir activity	--	--	--	--
Pm7286175g0010	late embryogenesis abundant protein LEA4-2 [Pinus tabuliformis]	--	--	--	--	--	--	--	--	--	--	--	--	--	--	--	--	--
Pm10430614g0010	PREDICTED: aspartic proteinase-like protein 1 [Juglans regia]	--	--	--	--	163	1.3e-10	Aspartic proteinase-like protein 1 OS=Arabidopsis thaliana OX=3702 GN=At5g10080 PE=2 SV=1	--	--	--	--	--	--	--	--	--	--
Pm241180g0010	unknown [Picea sitchensis]	--	--	--	--	245	8.4e-20	Heme-binding protein 2 OS=Homo sapiens OX=9606 GN=HEBP2 PE=1 SV=1	--	--	--	--	--	--	--	--	--	--
Pm942060g0010	unknown [Picea sitchensis]	--	--	--	--	335	1.5e-30	Uncharacterized protein At5g64816 OS=Arabidopsis thaliana OX=3702 GN=At5g64816 PE=2 SV=1	--	--	--	--	--	--	--	--	--	--
Pm10429714g0010	26S proteasome non-ATPase regulatory subunit 11 homolog [Amborella trichopoda]	--	K03036	PSMD11, RPN6	26S proteasome regulatory subunit N6	1242	2.9e-135	26S proteasome non-ATPase regulatory subunit 11 homolog OS=Arabidopsis thaliana OX=3702 GN=RPN6 PE=1 SV=1	PF00515//PF01399//PF13176	Tetratricopeptide repeat//PCI domain//Tetratricopeptide repeat	--	--	GO:0005515	protein binding	--	--	KOG1463	26S proteasome regulatory complex, subunit RPN6/PSMD11
Pm10333105g0010	serine carboxypeptidase-like 46 isoform X2 [Olea europaea var. sylvestris]	--	K16297	SCPL-II	serine carboxypeptidase-like clade II	378	1.8e-35	Serine carboxypeptidase-like 45 OS=Arabidopsis thaliana OX=3702 GN=SCPL45 PE=2 SV=1	PF00450	Serine carboxypeptidase	GO:0006508	proteolysis	GO:0004185	serine-type carboxypeptidase activity	--	--	--	--
Pm20247g0020	succinate dehydrogenase [Pinus massoniana]	--	K00234	SDHA, SDH1	succinate dehydrogenase (ubiquinone) flavoprotein subunit	507	1.8e-50	Succinate dehydrogenase [ubiquinone] flavoprotein subunit 2, mitochondrial OS=Arabidopsis thaliana OX=3702 GN=SDH1-2 PE=1 SV=1	PF03789//PF02910	ELK domain//Fumarate reductase flavoprotein C-term	GO:0055114	oxidation-reduction process	GO:0016491//GO:0003677	oxidoreductase activity//DNA binding	--	--	KOG2403	Succinate dehydrogenase, flavoprotein subunit
Pm62483g0010	--	--	--	--	--	--	--	--	--	--	--	--	--	--	--	--	--	--
Pm2409g0010	unknown [Picea sitchensis]	--	--	--	--	--	--	--	--	--	--	--	--	--	--	--	--	--
Pm10430574g0010	--	--	--	--	--	--	--	--	--	--	--	--	--	--	--	--	--	--
Pm303496g0010	Em-like protein [Picea glauca]	--	--	--	--	286	8.7e-25	Em-like protein OS=Picea glauca OX=3330 PE=3 SV=1	--	--	--	--	--	--	--	--	--	--
Pm10434855g0010	PREDICTED: universal stress protein PHOS32 [Phoenix dactylifera]	--	--	--	--	134	5.4e-07	Universal stress protein PHOS34 OS=Arabidopsis thaliana OX=3702 GN=PHOS34 PE=1 SV=1	PF00582	Universal stress protein family	GO:0006950	response to stress	--	--	--	--	--	--
Pm10666g0010	unknown [Picea sitchensis]	--	--	--	--	448	1.8e-43	Rhomboid-like protein 20 OS=Arabidopsis thaliana OX=3702 GN=RBL20 PE=2 SV=1	PF07499	RuvA, C-terminal domain	GO:0006310//GO:0006281	DNA recombination//DNA repair	GO:0009378//GO:0005524	four-way junction helicase activity//ATP binding	GO:0009379//GO:0005657	Holliday junction helicase complex//replication fork	--	--
Pm342462g0010	unknown [Picea sitchensis]	--	--	--	--	252	1.3e-20	Thaumatin-like protein 1 OS=Arabidopsis thaliana OX=3702 GN=TLP1 PE=2 SV=1	PF00947	Picornavirus core protein 2A	GO:0016032//GO:0006508	viral process//proteolysis	GO:0008233	peptidase activity	--	--	--	--
Pm105019g0010	unknown [Picea sitchensis]	--	--	--	--	--	--	--	--	--	--	--	--	--	--	--	--	--
Pm79644g0020	unknown [Picea sitchensis]	--	K17991	PXG	peroxygenase	514	6.6e-51	Peroxygenase OS=Oryza sativa subsp. indica OX=39946 GN=PXG PE=1 SV=1	--	--	--	--	--	--	--	--	--	--
Pm204448g0020	unknown [Picea sitchensis]	--	--	--	--	--	--	--	PF09138	Urm1 (Ubiquitin related modifier)	GO:0034227	tRNA thio-modification	--	--	GO:0005737	cytoplasm	--	--
Pm428490g0010	nucleosome assembly protein 1;2-like isoform X2 [Cucurbita moschata]	--	K11279	NAP1L1, NRP	nucleosome assembly protein 1-like 1	484	8.5e-48	Nucleosome assembly protein 1;1 OS=Oryza sativa subsp. japonica OX=39947 GN=NAP1;1 PE=2 SV=1	PF00956	Nucleosome assembly protein (NAP)	GO:0006334	nucleosome assembly	--	--	GO:0005634	nucleus	KOG1507	Nucleosome assembly protein NAP-1
Pm19584g0010	probable plastidic glucose transporter 2 [Amborella trichopoda]	--	--	--	--	697	3e-72	Probable plastidic glucose transporter 2 OS=Arabidopsis thaliana OX=3702 GN=At1g67300 PE=2 SV=1	PF00083//PF00854//PF07690	Sugar (and other) transporter//POT family//Major Facilitator Superfamily	GO:0006810//GO:0055085	transport//transmembrane transport	GO:0022857//GO:0005215	transmembrane transporter activity//transporter activity	GO:0016021//GO:0016020	integral component of membrane//membrane	--	--
Pm69439g0010	unknown [Picea sitchensis]	--	K02152	ATPeV1G, ATP6G	V-type H+-transporting ATPase subunit G	380	7.9e-36	V-type proton ATPase subunit G1 OS=Arabidopsis thaliana OX=3702 GN=VHA-G1 PE=1 SV=1	PF14942//PF13014//PF01442//PF00430//PF00013	Organelle biogenesis, Muted-like protein//KH domain//Apolipoprotein A1/A4/E domain//ATP synthase B/B' CF(0)//KH domain	GO:0015986//GO:0015992//GO:0042157//GO:0006869	ATP synthesis coupled proton transport//proton transport//lipoprotein metabolic process//lipid transport	GO:0003723//GO:0015078//GO:0008289	RNA binding//hydrogen ion transmembrane transporter activity//lipid binding	GO:0031083//GO:0045263//GO:0005576//GO:0030133	BLOC-1 complex//proton-transporting ATP synthase complex, coupling factor F(o)//extracellular region//transport vesicle	KOG1772	Vacuolar H+-ATPase V1 sector, subunit G
Pm50762g0010	unknown [Picea sitchensis]	--	K12382	PSAP, SGP1	saposin	194	8.7e-14	Prosaposin OS=Bos taurus OX=9913 GN=PSAP PE=1 SV=3	PF00450//PF05184	Serine carboxypeptidase//Saposin-like type B, region 1	GO:0006508//GO:0006629	proteolysis//lipid metabolic process	GO:0004185	serine-type carboxypeptidase activity	--	--	--	--
Pm10436584g0020	unknown [Picea sitchensis]	--	--	--	--	--	--	--	--	--	--	--	--	--	--	--	--	--
Pm48649g0010	uncharacterized protein LOC112343111 [Selaginella moellendorffii]	--	--	--	--	--	--	--	PF00609	Diacylglycerol kinase accessory domain	GO:0007205//GO:0009395//GO:0046486	protein kinase C-activating G-protein coupled receptor signaling pathway//phospholipid catabolic process//glycerolipid metabolic process	GO:0004143	diacylglycerol kinase activity	--	--	--	--
Pm169742g0010	unknown [Picea sitchensis]	--	--	--	--	128	9.2e-07	Probable phospholipase A2 homolog 1 OS=Oryza sativa subsp. japonica OX=39947 GN=PLA2-I PE=2 SV=1	--	--	--	--	--	--	--	--	--	--
Pm258985g0010	--	--	--	--	--	--	--	--	--	--	--	--	--	--	--	--	--	--
Pm86419g0010	steroleosin [Pinus massoniana]	--	--	--	--	661	5.8e-68	11-beta-hydroxysteroid dehydrogenase-like 5 OS=Arabidopsis thaliana OX=3702 GN=HSD5 PE=2 SV=1	PF00106//PF03435//PF02882//PF12242//PF01370//PF00453	short chain dehydrogenase//Saccharopine dehydrogenase NADP binding domain//Tetrahydrofolate dehydrogenase/cyclohydrolase, NAD(P)-binding domain//NAD(P)H binding domain of trans-2-enoyl-CoA reductase//NAD dependent epimerase/dehydratase family//Ribosomal protein L20	GO:0009396//GO:0008152//GO:0042254//GO:0046487//GO:0055114//GO:0006412	folic acid-containing compound biosynthetic process//metabolic process//ribosome biogenesis//glyoxylate metabolic process//oxidation-reduction process//translation	GO:0004488//GO:0050662//GO:0016491//GO:0019843//GO:0003824//GO:0003735	methylenetetrahydrofolate dehydrogenase (NADP+) activity//coenzyme binding//oxidoreductase activity//rRNA binding//catalytic activity//structural constituent of ribosome	GO:0005622//GO:0005840	intracellular//ribosome	--	--
Pm116385g0010	hypothetical protein MARPO_0099s0039 [Marchantia polymorpha]	--	--	--	--	1809	6.8e-201	Probable alkaline/neutral invertase B OS=Arabidopsis thaliana OX=3702 GN=INVB PE=1 SV=1	PF12899	Alkaline and neutral invertase	--	--	GO:0033926	glycopeptide alpha-N-acetylgalactosaminidase activity	--	--	--	--
Pm97574g0010	unknown [Picea sitchensis]	--	--	--	--	830	1.3e-87	Protein TPR1 OS=Oryza sativa subsp. japonica OX=39947 GN=TPR1 PE=1 SV=1	PF08513	LisH	--	--	GO:0005515	protein binding	--	--	--	--
Pm84315g0010	unknown [Picea sitchensis]	--	--	--	--	365	8.3e-34	GEM-like protein 5 OS=Arabidopsis thaliana OX=3702 GN=At5g13200 PE=1 SV=1	--	--	--	--	--	--	--	--	--	--
Pm10436174g0010	unknown [Picea sitchensis]	--	K17987	NBR1	next to BRCA1 gene 1 protein	318	3e-28	Protein NBR1 homolog OS=Arabidopsis thaliana OX=3702 GN=NBR1 PE=1 SV=1	PF00564//PF00569	PB1 domain//Zinc finger, ZZ type	--	--	GO:0008270//GO:0005515	zinc ion binding//protein binding	--	--	--	--
Pm393573g0010	oleosin [Pinus elliottii]	--	--	--	--	201	6.3e-15	Oleosin Bn-III OS=Brassica napus OX=3708 PE=2 SV=1	PF01277	Oleosin	--	--	--	--	GO:0016021//GO:0012511	integral component of membrane//monolayer-surrounded lipid storage body	--	--
Pm136413g0010	Hydroxysteroid 11-beta-dehydrogenase 1-like protein isoform 2 [Theobroma cacao]	--	--	--	--	438	3e-42	11-beta-hydroxysteroid dehydrogenase-like 5 OS=Arabidopsis thaliana OX=3702 GN=HSD5 PE=2 SV=1	PF12242//PF00106//PF01189	NAD(P)H binding domain of trans-2-enoyl-CoA reductase//short chain dehydrogenase//16S rRNA methyltransferase RsmF	GO:0055114//GO:0008152	oxidation-reduction process//metabolic process	GO:0008168//GO:0016491	methyltransferase activity//oxidoreductase activity	--	--	--	--
Pm8902028g0010	unknown [Picea sitchensis]	--	--	--	--	309	2.1e-27	Membrane protein PM19L OS=Oryza sativa subsp. japonica OX=39947 GN=PM19L PE=2 SV=1	--	--	--	--	--	--	--	--	--	--
Pm10430651g0010	unknown [Picea sitchensis]	--	--	--	--	693	1.1e-71	PHD finger protein ALFIN-LIKE 5 OS=Arabidopsis thaliana OX=3702 GN=AL5 PE=2 SV=1	PF02535//PF12165	ZIP Zinc transporter//Domain of unknown function (DUF3594)	GO:0006355//GO:0055085//GO:0030001	regulation of transcription, DNA-templated//transmembrane transport//metal ion transport	GO:0046873//GO:0042393	metal ion transmembrane transporter activity//histone binding	GO:0016020	membrane	--	--
Pm70085g0010	Alpha..beta-Hydrolases superfamily protein isoform 2 [Theobroma cacao]	--	--	--	--	385	5.9e-36	Caffeoylshikimate esterase OS=Arabidopsis thaliana OX=3702 GN=CSE PE=1 SV=1	PF01738//PF02230//PF00326	Dienelactone hydrolase family//Phospholipase/Carboxylesterase//Prolyl oligopeptidase family	GO:0006508	proteolysis	GO:0016787//GO:0008236	hydrolase activity//serine-type peptidase activity	--	--	--	--
Pm10433000g0020	unknown [Picea sitchensis]	--	K01698	hemB, ALAD	porphobilinogen synthase	1533	6.2e-169	Delta-aminolevulinic acid dehydratase, chloroplastic OS=Physcomitrella patens subsp. patens OX=3218 GN=HEMB PE=2 SV=2	PF00490	Delta-aminolevulinic acid dehydratase	GO:0015994//GO:0033014	chlorophyll metabolic process//tetrapyrrole biosynthetic process	GO:0004655//GO:0046872	porphobilinogen synthase activity//metal ion binding	--	--	KOG2794	Delta-aminolevulinic acid dehydratase
Pm17597g0010	late embryogenesis abundant protein [Picea glauca]	--	--	--	--	155	1.3e-09	Uncharacterized protein ECU03_1610 OS=Encephalitozoon cuniculi (strain GB-M1) OX=284813 GN=ECU03_1610 PE=1 SV=1	PF01442//PF00973//PF07743//PF07464//PF01277//PF02601	Apolipoprotein A1/A4/E domain//Paramyxovirus nucleocapsid protein//HSCB C-terminal oligomerisation domain//Apolipophorin-III precursor (apoLp-III)//Oleosin//Exonuclease VII, large subunit	GO:0042157//GO:0006869//GO:0051259//GO:0006308	lipoprotein metabolic process//lipid transport//protein oligomerization//DNA catabolic process	GO:0005198//GO:0008289//GO:0008855	structural molecule activity//lipid binding//exodeoxyribonuclease VII activity	GO:0019013//GO:0005576//GO:0012511//GO:0009318//GO:0016021	viral nucleocapsid//extracellular region//monolayer-surrounded lipid storage body//exodeoxyribonuclease VII complex//integral component of membrane	KOG4744	Uncharacterized conserved protein
Pm5873226g0010	PREDICTED: ubiquitin carboxyl-terminal hydrolase 12 isoform X3 [Nelumbo nucifera]	--	K11838	USP7, UBP15	ubiquitin carboxyl-terminal hydrolase 7	644	2.7e-66	Ubiquitin carboxyl-terminal hydrolase 13 OS=Arabidopsis thaliana OX=3702 GN=UBP13 PE=1 SV=1	PF12153	LPS binding domain of CAP18 (C terminal)	GO:0042742	defense response to bacterium	--	--	--	--	KOG1863	Ubiquitin carboxyl-terminal hydrolase
Pm222634g0010	late embryogenesis abundant protein LEA4-3 [Pinus tabuliformis]	--	--	--	--	476	1.9e-46	Late embryogenesis abundant protein At3g53040 OS=Arabidopsis thaliana OX=3702 GN=At3g53040 PE=2 SV=1	PF01442	Apolipoprotein A1/A4/E domain	GO:0006869//GO:0042157	lipid transport//lipoprotein metabolic process	GO:0008289	lipid binding	GO:0005576	extracellular region	--	--
Pm10429138g0010	unknown [Picea sitchensis]	--	K11338	RUVBL2, RVB2, INO80J	RuvB-like protein 2	1645	7.6e-182	RuvB-like 2 OS=Xenopus laevis OX=8355 GN=ruvbl2 PE=2 SV=1	PF00004//PF00158//PF07728//PF06068//PF05496//PF02367//PF04851//PF06414//PF03796	ATPase family associated with various cellular activities (AAA)//Sigma-54 interaction domain//AAA domain (dynein-related subfamily)//TIP49 C-terminus//Holliday junction DNA helicase ruvB N-terminus//Threonylcarbamoyl adenosine biosynthesis protein TsaE//Type III restriction enzyme, res subunit//Zeta toxin//DnaB-like helicase C terminal domain	GO:0006281//GO:0006355//GO:0006310//GO:0002949//GO:0006260	DNA repair//regulation of transcription, DNA-templated//DNA recombination//tRNA threonylcarbamoyladenosine modification//DNA replication	GO:0016787//GO:0016887//GO:0009378//GO:0005524//GO:0008134//GO:0016301//GO:0003677//GO:0003678	hydrolase activity//ATPase activity//four-way junction helicase activity//ATP binding//transcription factor binding//kinase activity//DNA binding//DNA helicase activity	GO:0005657//GO:0005667//GO:0009379	replication fork//transcription factor complex//Holliday junction helicase complex	KOG2680	DNA helicase TIP49, TBP-interacting protein
Pm45621g0010	Remorin [Cajanus cajan]	--	--	--	--	172	1.8e-11	Remorin OS=Solanum tuberosum OX=4113 PE=1 SV=1	--	--	--	--	--	--	--	--	--	--
Pm117784g0010	unknown [Picea sitchensis]	--	K01953	asnB, ASNS	asparagine synthase (glutamine-hydrolysing)	1648	2.8e-182	Asparagine synthetase [glutamine-hydrolyzing] OS=Triphysaria versicolor OX=64093 GN=AS PE=2 SV=3	PF00733	Asparagine synthase	GO:0006522//GO:0006531//GO:0006529	alanine metabolic process//aspartate metabolic process//asparagine biosynthetic process	GO:0004066	asparagine synthase (glutamine-hydrolyzing) activity	--	--	KOG0571	Asparagine synthase (glutamine-hydrolyzing)
Pm705431g0010	--	--	--	--	--	--	--	--	--	--	--	--	--	--	--	--	--	--
Pm138328g0010	uncharacterized protein LOC109719143 [Ananas comosus]	--	--	--	--	--	--	--	--	--	--	--	--	--	--	--	--	--
Pm8708760g0010	unknown [Picea sitchensis]	--	--	--	--	--	--	--	--	--	--	--	--	--	--	--	--	--
Pm548946g0010	hypothetical protein GLYPm06G019000 [Glycine max]	--	--	--	--	--	--	--	--	--	--	--	--	--	--	--	--	--
Pm218996g0010	unknown [Picea sitchensis]	--	K08901	psbQ	photosystem II oxygen-evolving enhancer protein 3	417	7e-40	Oxygen-evolving enhancer protein 3-1, chloroplastic OS=Arabidopsis thaliana OX=3702 GN=PSBQ1 PE=1 SV=3	PF05757	Oxygen evolving enhancer protein 3 (PsbQ)	GO:0015979	photosynthesis	GO:0005509	calcium ion binding	GO:0019898//GO:0009654//GO:0009523	extrinsic component of membrane//photosystem II oxygen evolving complex//photosystem II	--	--
Pm181748g0010	unknown [Picea sitchensis]	--	K00626	E2.3.1.9, atoB	acetyl-CoA C-acetyltransferase	1516	6e-167	Probable acetyl-CoA acetyltransferase, cytosolic 2 OS=Arabidopsis thaliana OX=3702 GN=At5g47720 PE=2 SV=1	PF02803//PF00108//PF08545	Thiolase, C-terminal domain//Thiolase, N-terminal domain//3-Oxoacyl-[acyl-carrier-protein (ACP)] synthase III	GO:0008152//GO:0042967//GO:0006633	metabolic process//acyl-carrier-protein biosynthetic process//fatty acid biosynthetic process	GO:0004315//GO:0016747	3-oxoacyl-[acyl-carrier-protein] synthase activity//transferase activity, transferring acyl groups other than amino-acyl groups	GO:0005835	fatty acid synthase complex	KOG1390	Acetyl-CoA acetyltransferase
Pm4477g0010	unknown [Picea sitchensis]	--	--	--	--	478	7.2e-47	Cysteine proteinase inhibitor 12 OS=Oryza sativa subsp. japonica OX=39947 GN=Os01g0270100 PE=2 SV=1	PF00031//PF00028	Cystatin domain//Cadherin domain	GO:0007156	homophilic cell adhesion via plasma membrane adhesion molecules	GO:0005509//GO:0004869	calcium ion binding//cysteine-type endopeptidase inhibitor activity	GO:0016020	membrane	--	--
Pm10111432g0010	unknown [Picea sitchensis]	--	K00588	E2.1.1.104	caffeoyl-CoA O-methyltransferase	472	1.8e-46	Caffeoyl-CoA O-methyltransferase OS=Pinus taeda OX=3352 GN=CCOAOMT PE=2 SV=1	PF01596	O-methyltransferase	--	--	GO:0008171	O-methyltransferase activity	--	--	KOG1663	O-methyltransferase
Pm10436174g0020	unknown [Picea sitchensis]	--	K17987	NBR1	next to BRCA1 gene 1 protein	218	5.2e-17	Protein NBR1 homolog OS=Arabidopsis thaliana OX=3702 GN=NBR1 PE=1 SV=1	PF00564	PB1 domain	--	--	GO:0005515	protein binding	--	--	--	--
Pm104063g0010	unknown [Picea sitchensis]	--	--	--	--	153	3.7e-09	E3 ubiquitin-protein ligase RNF165 OS=Homo sapiens OX=9606 GN=RNF165 PE=1 SV=1	PF14634//PF00097//PF12861//PF12678//PF17123//PF13639	zinc-RING finger domain//Zinc finger, C3HC4 type (RING finger)//Anaphase-promoting complex subunit 11 RING-H2 finger//RING-H2 zinc finger//RING-like zinc finger//Ring finger domain	GO:0016567	protein ubiquitination	GO:0008270//GO:0046872//GO:0005515//GO:0004842	zinc ion binding//metal ion binding//protein binding//ubiquitin-protein transferase activity	GO:0005680	anaphase-promoting complex	--	--
Pm882912g0010	--	--	--	--	--	659	5.2e-68	Protein DA1-related 1 OS=Arabidopsis thaliana OX=3702 GN=DAR1 PE=1 SV=3	--	--	--	--	--	--	--	--	--	--
Pm10274785g0010	--	--	K01784	galE, GALE	UDP-glucose 4-epimerase	501	7.8e-50	UDP-glucose 4-epimerase GEPI42 OS=Cyamopsis tetragonoloba OX=3832 PE=2 SV=1	PF01370	NAD dependent epimerase/dehydratase family	--	--	GO:0050662//GO:0003824	coenzyme binding//catalytic activity	--	--	KOG1371	UDP-glucose 4-epimerase/UDP-sulfoquinovose synthase
Pm12413g0010	--	--	--	--	--	503	6.4e-50	Putative glutathione-dependent formaldehyde-activating enzyme OS=Halomonas elongata (strain ATCC 33173 / DSM 2581 / NBRC 15536 / NCIMB 2198 / 1H9) OX=768066 GN=HELO_2322 PE=3 SV=1	PF04828	Glutathione-dependent formaldehyde-activating enzyme	GO:0008152	metabolic process	GO:0016846	carbon-sulfur lyase activity	--	--	--	--
Pm181954g0010	--	--	--	--	--	604	1.1e-61	Probable esterase D14L OS=Oryza sativa subsp. japonica OX=39947 GN=D14L PE=1 SV=1	--	--	--	--	--	--	--	--	--	--
Pm3460g0010	--	--	--	--	--	394	2.4e-37	Nuclear transport factor 2A OS=Arabidopsis thaliana OX=3702 GN=NTF2A PE=1 SV=1	PF02136	Nuclear transport factor 2 (NTF2) domain	GO:0006810	transport	--	--	GO:0005622	intracellular	KOG2104	Nuclear transport factor 2
Pm36839g0010	--	--	K14411	MSI	RNA-binding protein Musashi	194	2.4e-14	Heterogeneous nuclear ribonucleoprotein 1 OS=Arabidopsis thaliana OX=3702 GN=RNP1 PE=1 SV=1	PF16367//PF00076	RNA recognition motif//RNA recognition motif. (a.k.a. RRM, RBD, or RNP domain)	--	--	GO:0003676	nucleic acid binding	--	--	KOG4205	RNA-binding protein musashi/mRNA cleavage and polyadenylation factor I complex, subunit HRP1
Pm481697g0010	hypothetical protein TSUD_34380 [Trifolium subterraneum]	--	--	--	--	716	2e-74	NADPH-dependent aldehyde reductase 1, chloroplastic OS=Arabidopsis thaliana OX=3702 GN=ChlADR1 PE=1 SV=1	PF01370//PF12242//PF00106	NAD dependent epimerase/dehydratase family//NAD(P)H binding domain of trans-2-enoyl-CoA reductase//short chain dehydrogenase	GO:0008152//GO:0055114	metabolic process//oxidation-reduction process	GO:0016491//GO:0050662//GO:0003824	oxidoreductase activity//coenzyme binding//catalytic activity	--	--	KOG0725	Reductases with broad range of substrate specificities
Pm44565g0010	unknown [Picea sitchensis]	--	K00451	HGD, hmgA	homogentisate 1,2-dioxygenase	731	2.6e-76	Homogentisate 1,2-dioxygenase OS=Arabidopsis thaliana OX=3702 GN=HGO PE=2 SV=2	PF04209	homogentisate 1,2-dioxygenase	GO:0042207//GO:0006570//GO:0055114//GO:0006559	styrene catabolic process//tyrosine metabolic process//oxidation-reduction process//L-phenylalanine catabolic process	GO:0004411	homogentisate 1,2-dioxygenase activity	--	--	KOG1417	Homogentisate 1,2-dioxygenase
Pm10016128g0010	unknown [Picea sitchensis]	--	--	--	--	--	--	--	--	--	--	--	--	--	--	--	--	--
Pm170015g0010	--	--	--	--	--	--	--	--	--	--	--	--	--	--	--	--	--	--
Pm28437g0010	PREDICTED: uncharacterized protein LOC100256375 [Vitis vinifera]	--	--	--	--	--	--	--	--	--	--	--	--	--	--	--	--	--
Pm10427055g0010	unknown [Picea sitchensis]	--	--	--	--	--	--	--	--	--	--	--	--	--	--	--	--	--
Pm14060g0010	PREDICTED: probable alkaline..neutral invertase D [Musa acuminata subsp. malaccensis]	--	--	--	--	454	2.2e-44	Cytosolic invertase 1 OS=Oryza sativa subsp. japonica OX=39947 GN=CINV1 PE=1 SV=1	PF12899	Alkaline and neutral invertase	--	--	GO:0033926	glycopeptide alpha-N-acetylgalactosaminidase activity	--	--	--	--
Pm10432585g0010	adhesive plaque matrix protein [Sesamum indicum]	--	--	--	--	135	4.6e-07	Elicitor-responsive protein 1 OS=Oryza sativa subsp. indica OX=39946 GN=ERG1 PE=2 SV=2	PF00168	C2 domain	--	--	GO:0005515	protein binding	--	--	--	--
Pm79152g0010	oleosin [Pinus elliottii]	--	--	--	--	144	2.4e-08	Oleosin 16 kDa OS=Bromus secalinus OX=4502 GN=OLE16 PE=2 SV=1	PF01277	Oleosin	--	--	--	--	GO:0012511//GO:0016021	monolayer-surrounded lipid storage body//integral component of membrane	--	--
Pm10436255g0010	putative autoinhibited Ca2+ -ATPase, isoform 8 [Helianthus annuus]	--	K01537	E3.6.3.8	Ca2+-transporting ATPase	1105	1.9e-119	Calcium-transporting ATPase 5, plasma membrane-type OS=Oryza sativa subsp. japonica OX=39947 GN=ACA5 PE=1 SV=2	PF00122	E1-E2 ATPase	--	--	GO:0046872//GO:0000166	metal ion binding//nucleotide binding	--	--	--	--
Pm10430430g0010	unknown [Picea sitchensis]	--	K01079	serB, PSPH	phosphoserine phosphatase	443	4.1e-43	Phosphoserine phosphatase, chloroplastic OS=Arabidopsis thaliana OX=3702 GN=PSP PE=1 SV=2	PF03767	HAD superfamily, subfamily IIIB (Acid phosphatase)	GO:0006771//GO:0019497	riboflavin metabolic process//hexachlorocyclohexane metabolic process	GO:0003993	acid phosphatase activity	--	--	KOG1615	Phosphoserine phosphatase
Pm286762g0010	unknown [Picea sitchensis]	--	--	--	--	615	1.8e-62	Vicilin Pin k 2.0101 OS=Pinus koraiensis OX=88728 PE=1 SV=1	PF00190//PF00646	Cupin//F-box domain	--	--	GO:0045735//GO:0005515	nutrient reservoir activity//protein binding	--	--	--	--
Pm10069912g0010	late embryogenesis abundant protein LEA4-2 [Pinus tabuliformis]	--	--	--	--	157	5.6e-10	Late embryogenesis abundant protein 2 OS=Cicer arietinum OX=3827 PE=2 SV=1	PF09030	Creb binding	GO:0006355//GO:0042967//GO:0016573	regulation of transcription, DNA-templated//acyl-carrier-protein biosynthetic process//histone acetylation	GO:0003713//GO:0004402	transcription coactivator activity//histone acetyltransferase activity	GO:0000123//GO:0005667//GO:0005634	histone acetyltransferase complex//transcription factor complex//nucleus	--	--
Pm10429137g0010	unknown [Picea sitchensis]	--	--	--	--	411	6.3e-39	Protein FLX-like 1 OS=Arabidopsis thaliana OX=3702 GN=FLXL1 PE=1 SV=1	PF09728//PF07544//PF00435//PF00038//PF09726//PF06156//PF05088//PF05531//PF10473//PF07926//PF04111	Myosin-like coiled-coil protein//RNA polymerase II transcription mediator complex subunit 9//Spectrin repeat//Intermediate filament protein//Transmembrane protein//Protein of unknown function (DUF972)//Bacterial NAD-glutamate dehydrogenase//Nucleopolyhedrovirus P10 protein//Leucine-rich repeats of kinetochore protein Cenp-F/LEK1//TPR/MLP1/MLP2-like protein//Autophagy protein Apg6	GO:0006118//GO:0019551//GO:0006357//GO:0006260//GO:0006807//GO:0006914//GO:0006606	obsolete electron transport//glutamate catabolic process to 2-oxoglutarate//regulation of transcription from RNA polymerase II promoter//DNA replication//nitrogen compound metabolic process//autophagy//protein import into nucleus	GO:0004352//GO:0005198//GO:0019905//GO:0001104//GO:0005515//GO:0045502//GO:0042803//GO:0008134	glutamate dehydrogenase (NAD+) activity//structural molecule activity//syntaxin binding//RNA polymerase II transcription cofactor activity//protein binding//dynein binding//protein homodimerization activity//transcription factor binding	GO:0005667//GO:0016021//GO:0019028//GO:0030286//GO:0016592//GO:0005882	transcription factor complex//integral component of membrane//viral capsid//dynein complex//mediator complex//intermediate filament	--	--
Pm113087g0010	unknown [Picea sitchensis]	--	K01784	galE, GALE	UDP-glucose 4-epimerase	278	4e-24	UDP-glucose 4-epimerase GEPI48 OS=Cyamopsis tetragonoloba OX=3832 PE=2 SV=1	PF03721//PF01073//PF00106//PF13241//PF02737//PF01370	UDP-glucose/GDP-mannose dehydrogenase family, NAD binding domain//3-beta hydroxysteroid dehydrogenase/isomerase family//short chain dehydrogenase//Putative NAD(P)-binding//3-hydroxyacyl-CoA dehydrogenase, NAD binding domain//NAD dependent epimerase/dehydratase family	GO:0006779//GO:0008152//GO:0006554//GO:0008207//GO:0006574//GO:0018874//GO:0006694//GO:0019354//GO:0008210//GO:0055114//GO:0006552//GO:0006633//GO:0006631//GO:0006568//GO:0008209//GO:0006550	porphyrin-containing compound biosynthetic process//metabolic process//lysine catabolic process//C21-steroid hormone metabolic process//valine catabolic process//benzoate metabolic process//steroid biosynthetic process//siroheme biosynthetic process//estrogen metabolic process//oxidation-reduction process//leucine catabolic process//fatty acid biosynthetic process//fatty acid metabolic process//t…	GO:0003854//GO:0043115//GO:0016616//GO:0016491//GO:0050662//GO:0003857//GO:0051287//GO:0003824	3-beta-hydroxy-delta5-steroid dehydrogenase activity//precorrin-2 dehydrogenase activity//oxidoreductase activity, acting on the CH-OH group of donors, NAD or NADP as acceptor//oxidoreductase activity//coenzyme binding//3-hydroxyacyl-CoA dehydrogenase activity//NAD binding//catalytic activity	--	--	KOG1371	UDP-glucose 4-epimerase/UDP-sulfoquinovose synthase
Pm2988g0020	late embryogenesis abundant protein LEA1-2 [Pinus tabuliformis]	--	--	--	--	167	4e-11	11 kDa late embryogenesis abundant protein OS=Helianthus annuus OX=4232 PE=2 SV=1	PF03760	Late embryogenesis abundant (LEA) group 1	GO:0009790	embryo development	--	--	--	--	--	--
Pm138223g0010	--	--	--	--	--	--	--	--	PF00071//PF11857	Ras family//Domain of unknown function (DUF3377)	GO:0007264	small GTPase mediated signal transduction	GO:0004222//GO:0005525	metalloendopeptidase activity//GTP binding	--	--	--	--
Pm92132g0010	hypothetical protein MARPO_0019s0073 [Marchantia polymorpha]	--	--	--	--	2174	3.6e-243	Importin subunit alpha-1 OS=Arabidopsis thaliana OX=3702 GN=IMPA1 PE=1 SV=2	PF00514//PF02985//PF11698//PF10508//PF14736//PF01602//PF01749	Armadillo/beta-catenin-like repeat//HEAT repeat//V-ATPase subunit H//Proteasome non-ATPase 26S subunit//Protein N-terminal asparagine amidohydrolase//Adaptin N terminal region//Importin beta binding domain	GO:0015031//GO:0006528//GO:0006886//GO:0016192//GO:0043248//GO:0006606//GO:0015991	protein transport//asparagine metabolic process//intracellular protein transport//vesicle-mediated transport//proteasome assembly//protein import into nucleus//ATP hydrolysis coupled proton transport	GO:0008565//GO:0005515//GO:0008418//GO:0016820	protein transporter activity//protein binding//protein-N-terminal asparagine amidohydrolase activity//hydrolase activity, acting on acid anhydrides, catalyzing transmembrane movement of substances	GO:0005737//GO:0005634//GO:0030117//GO:0000221	cytoplasm//nucleus//membrane coat//vacuolar proton-transporting V-type ATPase, V1 domain	KOG0166	Karyopherin (importin) alpha
Pm10436797g0010	galactolipid galactosyltransferase SFR2, chloroplastic-like [Physcomitrella patens]	--	--	--	--	530	1.2e-52	Galactolipid galactosyltransferase SFR2, chloroplastic OS=Arabidopsis thaliana OX=3702 GN=SFR2 PE=1 SV=1	PF00232	Glycosyl hydrolase family 1	GO:0005975	carbohydrate metabolic process	GO:0004553	hydrolase activity, hydrolyzing O-glycosyl compounds	--	--	--	--
Pm205780g0010	steroleosin [Pinus massoniana]	--	--	--	--	323	3.7e-29	11-beta-hydroxysteroid dehydrogenase-like 5 OS=Arabidopsis thaliana OX=3702 GN=HSD5 PE=2 SV=1	PF12242//PF00106//PF02882//PF01189	NAD(P)H binding domain of trans-2-enoyl-CoA reductase//short chain dehydrogenase//Tetrahydrofolate dehydrogenase/cyclohydrolase, NAD(P)-binding domain//16S rRNA methyltransferase RsmF	GO:0055114//GO:0046487//GO:0009396//GO:0008152	oxidation-reduction process//glyoxylate metabolic process//folic acid-containing compound biosynthetic process//metabolic process	GO:0003824//GO:0004488//GO:0008168//GO:0016491	catalytic activity//methylenetetrahydrofolate dehydrogenase (NADP+) activity//methyltransferase activity//oxidoreductase activity	--	--	--	--
Pm151481g0010	--	--	--	--	--	--	--	--	PF03739	Predicted permease YjgP/YjgQ family	--	--	--	--	GO:0016021	integral component of membrane	--	--
Pm326239g0010	unknown [Picea sitchensis]	--	K14496	PYL	abscisic acid receptor PYR/PYL family	696	2.9e-72	Abscisic acid receptor PYL8 OS=Arabidopsis thaliana OX=3702 GN=PYL8 PE=1 SV=1	PF00407	Pathogenesis-related protein Bet v I family	GO:0009607//GO:0006952	response to biotic stimulus//defense response	--	--	--	--	--	--
Pm100300g0010	unknown [Picea sitchensis]	--	K11251	H2A	histone H2A	507	2e-50	Probable histone H2A variant 2 OS=Oryza sativa subsp. japonica OX=39947 GN=Os10g0418000 PE=2 SV=1	PF00125	Core histone H2A/H2B/H3/H4	--	--	GO:0003677	DNA binding	--	--	KOG1757	Histone 2A
Pm10194688g0010	unknown [Picea sitchensis]	--	--	--	--	--	--	--	PF00558	Vpu protein	GO:0006812//GO:0032801//GO:0019076	cation transport//receptor catabolic process//viral release from host cell	GO:0005261	cation channel activity	GO:0033644	host cell membrane	--	--
Pm97822g0010	transcription initiation factor TFIID subunit 13 [Sesamum indicum]	--	K03127	TAF13	transcription initiation factor TFIID subunit 13	229	1.6e-18	Transcription initiation factor TFIID subunit 13 OS=Arabidopsis thaliana OX=3702 GN=TAF13 PE=1 SV=1	PF02269	Transcription initiation factor IID, 18kD subunit	GO:0006366	transcription from RNA polymerase II promoter	--	--	--	--	KOG3901	Transcription initiation factor IID subunit
Pm10429707g0010	PREDICTED: LRR receptor-like serine..threonine-protein kinase ERL1 [Phoenix dactylifera]	--	--	--	--	396	1.6e-37	LRR receptor-like serine/threonine-protein kinase SIK1 OS=Oryza sativa subsp. japonica OX=39947 GN=SIK1 PE=1 SV=1	PF07714//PF00069	Protein tyrosine kinase//Protein kinase domain	GO:0006468	protein phosphorylation	GO:0004672//GO:0005524	protein kinase activity//ATP binding	--	--	--	--
Pm824288g0010	unknown [Picea sitchensis]	--	--	--	--	--	--	--	PF11610	Scaffold protein Ste5-Fus5 binding region	--	--	GO:0019900	kinase binding	--	--	--	--
Pm68716g0010	--	--	--	--	--	--	--	--	--	--	--	--	--	--	--	--	--	--
Pm60392g0010	PREDICTED: vacuolar-processing enzyme [Phoenix dactylifera]	--	K01369	LGMN	legumain	1511	2.6e-166	Vacuolar-processing enzyme OS=Citrus sinensis OX=2711 PE=2 SV=1	PF02959//PF01650//PF00656	HTLV Tax//Peptidase C13 family//Caspase domain	GO:0006508//GO:0045893	proteolysis//positive regulation of transcription, DNA-templated	GO:0008233//GO:0004197	peptidase activity//cysteine-type endopeptidase activity	--	--	KOG1349	Gpi-anchor transamidase
Pm18005g0010	polyadenylate-binding protein 8-like [Physcomitrella patens]	--	K13126	PABPC	polyadenylate-binding protein	1151	1e-124	Polyadenylate-binding protein 2 OS=Arabidopsis thaliana OX=3702 GN=PAB2 PE=1 SV=1	PF11411//PF16367//PF00076//PF08777	DNA ligase IV//RNA recognition motif//RNA recognition motif. (a.k.a. RRM, RBD, or RNP domain)//RNA binding motif	GO:0006260//GO:0006281	DNA replication//DNA repair	GO:0003723//GO:0003676//GO:0003910	RNA binding//nucleic acid binding//DNA ligase (ATP) activity	--	--	KOG0123	Polyadenylate-binding protein (RRM superfamily)
Pm42234g0010	unknown [Picea sitchensis]	--	K03028	PSMD2, RPN1	26S proteasome regulatory subunit N1	928	6e-99	26S proteasome non-ATPase regulatory subunit 2 homolog A OS=Arabidopsis thaliana OX=3702 GN=RPN1A PE=1 SV=2	PF06253	Trimethylamine methyltransferase (MTTB)	GO:0015948	methanogenesis	GO:0008168	methyltransferase activity	--	--	KOG2005	26S proteasome regulatory complex, subunit RPN1/PSMD2
Pm468998g0010	uncharacterized protein LOC105630864 [Jatropha curcas]	--	--	--	--	--	--	--	--	--	--	--	--	--	--	--	--	--
Pm10436547g0020	unknown [Picea sitchensis]	--	K10573	UBE2A, UBC2, RAD6A	ubiquitin-conjugating enzyme E2 A	358	4.8e-33	Ubiquitin-conjugating enzyme E2 2 OS=Triticum aestivum OX=4565 GN=UBC2 PE=1 SV=1	--	--	--	--	--	--	--	--	KOG0419	Ubiquitin-protein ligase
Pm180659g0010	--	--	--	--	--	--	--	--	--	--	--	--	--	--	--	--	--	--
Pm124768g0010	unknown [Picea sitchensis]	--	--	--	--	--	--	--	--	--	--	--	--	--	--	--	--	--
Pm45690g0010	unknown [Picea sitchensis]	--	K04392	RAC1	Ras-related C3 botulinum toxin substrate 1	292	6.4e-26	Rac-like GTP-binding protein RAC2 OS=Lotus japonicus OX=34305 GN=RAC2 PE=2 SV=1	PF00025//PF08477//PF00071	ADP-ribosylation factor family//Ras of Complex, Roc, domain of DAPkinase//Ras family	GO:0007264	small GTPase mediated signal transduction	GO:0005525	GTP binding	--	--	--	--
Pm10429533g0010	hypothetical protein CUMW_121480 [Citrus unshiu]	--	--	--	--	871	5.2e-92	Aldose reductase OS=Hordeum vulgare OX=4513 PE=1 SV=1	--	--	--	--	--	--	--	--	KOG1577	Aldo/keto reductase family proteins
Pm10367411g0010	late embryogenesis abundant protein LEA4-2 [Pinus tabuliformis]	--	--	--	--	154	1.3e-09	Late embryogenesis abundant protein 2 OS=Cicer arietinum OX=3827 PE=2 SV=1	PF09030	Creb binding	GO:0016573//GO:0006355//GO:0042967	histone acetylation//regulation of transcription, DNA-templated//acyl-carrier-protein biosynthetic process	GO:0004402//GO:0003713	histone acetyltransferase activity//transcription coactivator activity	GO:0005634//GO:0005667//GO:0000123	nucleus//transcription factor complex//histone acetyltransferase complex	--	--
Pm103578g0010	rare cold inducible protein, partial [Pseudotsuga menziesii]	--	--	--	--	231	8.1e-19	Hydrophobic protein RCI2A OS=Arabidopsis thaliana OX=3702 GN=RCI2A PE=2 SV=1	PF01679	Proteolipid membrane potential modulator	--	--	--	--	GO:0016021	integral component of membrane	KOG1773	Stress responsive protein
Pm70893g0010	PREDICTED: probable plastidic glucose transporter 2 isoform X2 [Lupinus angustifolius]	--	--	--	--	674	1.3e-69	Probable plastidic glucose transporter 2 OS=Arabidopsis thaliana OX=3702 GN=At1g67300 PE=2 SV=1	PF07690//PF00083	Major Facilitator Superfamily//Sugar (and other) transporter	GO:0055085	transmembrane transport	GO:0022857	transmembrane transporter activity	GO:0016021	integral component of membrane	--	--
Pm94496g0010	PREDICTED: blue copper protein-like [Elaeis guineensis]	--	--	--	--	131	1.2e-06	Mavicyanin OS=Cucurbita pepo OX=3663 PE=1 SV=1	PF02298	Plastocyanin-like domain	GO:0006118	obsolete electron transport	GO:0009055	electron carrier activity	--	--	--	--
novel.3959	late embryogenesis abundant protein LEA4-2 [Pinus tabuliformis]	--	--	--	--	--	--	--	PF03760	Late embryogenesis abundant (LEA) group 1	GO:0009790	embryo development	--	--	--	--	--	--
novel.8016	--	--	--	--	--	--	--	--	--	--	--	--	--	--	--	--	--	--
novel.5003	--	--	--	--	--	--	--	--	--	--	--	--	--	--	--	--	--	--
novel.5535	--	--	--	--	--	--	--	--	--	--	--	--	--	--	--	--	--	--
novel.5452	unknown [Picea sitchensis]	--	--	--	--	136	3.3e-07	Putative MO25-like protein At4g17270 OS=Arabidopsis thaliana OX=3702 GN=At4g17270 PE=2 SV=1	PF02874	ATP synthase alpha/beta family, beta-barrel domain	GO:0015992//GO:0046034	proton transport//ATP metabolic process	--	--	--	--	--	--
novel.8605	unknown [Picea sitchensis]	--	K10523	SPOP	speckle-type POZ protein	487	6e-48	BTB/POZ and MATH domain-containing protein 4 OS=Arabidopsis thaliana OX=3702 GN=BPM4 PE=1 SV=1	PF00917	MATH domain	--	--	GO:0005515	protein binding	--	--	--	--
novel.3855	unknown [Picea sitchensis]	--	--	--	--	385	4.2e-36	Plant UBX domain-containing protein 8 OS=Arabidopsis thaliana OX=3702 GN=PUX8 PE=1 SV=1	PF00789	UBX domain	--	--	GO:0005515	protein binding	--	--	KOG1363	Predicted regulator of the ubiquitin pathway (contains UAS and UBX domains)
novel.10038	unknown [Picea sitchensis]	--	--	--	--	--	--	--	--	--	--	--	--	--	--	--	--	--
novel.4226	late embryogenesis abundant protein LEA4-2 [Pinus tabuliformis]	--	--	--	--	136	3.3e-07	Late embryogenesis abundant protein 1 OS=Cicer arietinum OX=3827 PE=2 SV=1	PF01080	Presenilin	--	--	GO:0004190	aspartic-type endopeptidase activity	GO:0016021	integral component of membrane	--	--
novel.7733	--	--	--	--	--	--	--	--	PF03411	Penicillin-insensitive murein endopeptidase	GO:0006508	proteolysis	GO:0004252	serine-type endopeptidase activity	GO:0030288	outer membrane-bounded periplasmic space	--	--
novel.9040	--	--	--	--	--	--	--	--	--	--	--	--	--	--	--	--	--	--
novel.6975	leucoanthocyanidin reductase 3 [Picea abies]	--	K13081	LAR	leucoanthocyanidin reductase	456	1.2e-44	Leucoanthocyanidin reductase OS=Desmodium uncinatum OX=225101 GN=LAR PE=1 SV=1	--	--	--	--	--	--	--	--	--	--

## Sheet: blue
Genes	NR Description	KO Description	Swissprot Description	PFAM ID	PFAM description	BP Description	Gene Ontology Molecular Function	MF Description	Gene Ontology Cellular Component	CC Description	KOG ID	KOG Description
Pm139433g0010	unknown [Picea sitchensis]	--	Universal stress protein PHOS32 OS=Arabidopsis thaliana OX=3702 GN=PHOS32 PE=1 SV=1	PF00582	Universal stress protein family	response to stress	--	--	--	--	--	--
Pm78268g0010	unknown [Picea sitchensis]	--	--	--	--	--	--	--	--	--	--	--
Pm2406414g0010	isocitrate lyase [Pinus taeda]	isocitrate lyase	Isocitrate lyase OS=Pinus taeda OX=3352 GN=ICL 8 PE=2 SV=1	PF00463	Isocitrate lyase family	glyoxylate cycle//carboxylic acid metabolic process	GO:0004451	isocitrate lyase activity	--	--	KOG1260	Isocitrate lyase
Pm274304g0010	--	--	--	--	--	--	--	--	--	--	--	--
Pm7469g0010	PREDICTED: putative aconitate hydratase, cytoplasmic [Phoenix dactylifera]	aconitate hydratase	Aconitate hydratase 3, mitochondrial OS=Arabidopsis thaliana OX=3702 GN=ACO3 PE=1 SV=2	PF00694//PF00330	Aconitase C-terminal domain//Aconitase family (aconitate hydratase)	metabolic process	--	--	--	--	KOG0452	RNA-binding translational regulator IRP (aconitase superfamily)
Pm135987g0010	unknown [Picea sitchensis]	--	--	PF11057	Cortexin of kidney	--	--	--	GO:0031224	intrinsic component of membrane	--	--
Pm717315g0010	unknown [Picea sitchensis]	--	Snakin-2 OS=Solanum tuberosum OX=4113 GN=SN2 PE=1 SV=1	--	--	--	--	--	--	--	--	--
Pm8518489g0010	unknown [Picea sitchensis]	EREBP-like factor	Ethylene-responsive transcription factor RAP2-12 OS=Arabidopsis thaliana OX=3702 GN=RAP2-12 PE=1 SV=1	PF00847	AP2 domain	regulation of transcription, DNA-templated	GO:0003700	transcription factor activity, sequence-specific DNA binding	GO:0005667	transcription factor complex	--	--
Pm113903g0010	unknown [Picea sitchensis]	--	--	--	--	--	--	--	--	--	--	--
Pm156275g0010	unknown [Picea sitchensis]	--	Calcium-binding protein KIC OS=Arabidopsis thaliana OX=3702 GN=KIC PE=1 SV=2	PF00036//PF12763//PF13833//PF13405//PF13499	EF hand//Cytoskeletal-regulatory complex EF hand//EF-hand domain pair//EF-hand domain//EF-hand domain pair	--	GO:0005509//GO:0005515	calcium ion binding//protein binding	--	--	KOG0028	Ca2+-binding protein (centrin/caltractin), EF-Hand superfamily protein
Pm7567986g0010	unknown [Picea sitchensis]	elongation factor 1-beta	Elongation factor 1-delta OS=Pimpinella brachycarpa OX=45043 PE=2 SV=3	PF15185//PF00736	Bcl-2-modifying factor, apoptosis//EF-1 guanine nucleotide exchange domain	apoptotic process//translational elongation//regulation of translational elongation	GO:0003746	translation elongation factor activity	GO:0005853//GO:0005840	eukaryotic translation elongation factor 1 complex//ribosome	KOG1668	Elongation factor 1 beta/delta chain
Pm75222g0010	unknown [Picea sitchensis]	--	--	--	--	--	--	--	--	--	--	--
Pm3443g0010	unknown [Picea sitchensis]	--	Stem-specific protein TSJT1 OS=Nicotiana tabacum OX=4097 GN=TSJT1 PE=2 SV=1	--	--	--	--	--	--	--	--	--
Pm488360g0010	--	--	--	--	--	--	--	--	--	--	--	--
Pm491735g0010	--	--	--	--	--	--	--	--	--	--	--	--
Pm120345g0010	dehydrin-like protein [Picea abies]	--	--	PF14631//PF09726//PF00257//PF02180	Fanconi anaemia protein FancD2 nuclease//Transmembrane protein//Dehydrin//Bcl-2 homology region 4	response to stress//DNA repair//response to water//regulation of apoptotic process	--	--	GO:0016021	integral component of membrane	--	--
Pm118030g0010	RING-box protein 1a-like [Rosa chinensis]	RING-box protein 1	RING-box protein 1a OS=Arabidopsis thaliana OX=3702 GN=RBX1A PE=1 SV=1	PF13639//PF17123//PF12678//PF12861//PF00097//PF07225	Ring finger domain//RING-like zinc finger//RING-H2 zinc finger//Anaphase-promoting complex subunit 11 RING-H2 finger//Zinc finger, C3HC4 type (RING finger)//NADH-ubiquinone oxidoreductase B15 subunit (NDUFB4)	protein ubiquitination//proton transport//sodium ion transport//ubiquinone biosynthetic process//mitochondrial electron transport, NADH to ubiquinone	GO:0008270//GO:0005515//GO:0046872//GO:0004842//GO:0008137	zinc ion binding//protein binding//metal ion binding//ubiquitin-protein transferase activity//NADH dehydrogenase (ubiquinone) activity	GO:0005739//GO:0005680	mitochondrion//anaphase-promoting complex	KOG2930	SCF ubiquitin ligase, Rbx1 component
Pm29426g0010	uncharacterized protein LOC18449031 [Amborella trichopoda]	--	Transmembrane protein 205 OS=Xenopus laevis OX=8355 GN=tmem205 PE=2 SV=1	PF07464//PF00180	Apolipophorin-III precursor (apoLp-III)//Isocitrate/isopropylmalate dehydrogenase	oxidation-reduction process//lipid transport	GO:0008289//GO:0016616	lipid binding//oxidoreductase activity, acting on the CH-OH group of donors, NAD or NADP as acceptor	GO:0005576	extracellular region	--	--
Pm101085g0010	unknown [Picea sitchensis]	ADP-ribosylation factor 1	ADP-ribosylation factor 2 OS=Oryza sativa subsp. japonica OX=39947 GN=ARF PE=2 SV=2	PF00071//PF08477//PF01926//PF00503//PF04670//PF00025//PF01591	Ras family//Ras of Complex, Roc, domain of DAPkinase//50S ribosome-binding GTPase//G-protein alpha subunit//Gtr1/RagA G protein conserved region//ADP-ribosylation factor family//6-phosphofructo-2-kinase	small GTPase mediated signal transduction//G-protein coupled receptor signaling pathway//signal transduction//mannose metabolic process//fructose metabolic process	GO:0019001//GO:0031683//GO:0005524//GO:0005525//GO:0003873//GO:0004871//GO:0003924	guanyl nucleotide binding//G-protein beta/gamma-subunit complex binding//ATP binding//GTP binding//6-phosphofructo-2-kinase activity//signal transducer activity//GTPase activity	--	--	KOG0070	GTP-binding ADP-ribosylation factor Arf1
Pm255g0010	adenosine kinase, putative [Ricinus communis]	adenosine kinase	Adenosine kinase 2 OS=Arabidopsis thaliana OX=3702 GN=ADK2 PE=1 SV=1	PF02807	ATP:guanido phosphotransferase, N-terminal domain	--	GO:0016772//GO:0016301	transferase activity, transferring phosphorus-containing groups//kinase activity	--	--	KOG2854	Possible pfkB family carbohydrate kinase
Pm7805818g0010	--	--	--	--	--	--	--	--	--	--	--	--
Pm326206g0010	late embryogenesis abundant protein 47 isoform X1 [Selaginella moellendorffii]	--	Late embryogenesis abundant protein 31 OS=Arabidopsis thaliana OX=3702 GN=RAB28 PE=1 SV=1	--	--	--	--	--	--	--	--	--
Pm10426778g0020	unknown [Picea sitchensis]	DnaJ homolog subfamily B member 4	DnaJ homolog subfamily B member 1 OS=Homo sapiens OX=9606 GN=DNAJB1 PE=1 SV=4	--	--	--	--	--	--	--	--	--
Pm10430811g0010	unknown [Picea sitchensis]	carboxymethylenebutenolidase	--	PF00326//PF01738//PF07859//PF02230	Prolyl oligopeptidase family//Dienelactone hydrolase family//alpha/beta hydrolase fold//Phospholipase/Carboxylesterase	proteolysis//metabolic process	GO:0008236//GO:0016787	serine-type peptidase activity//hydrolase activity	--	--	--	--
Pm330807g0010	unknown [Picea sitchensis]	--	Probable serine incorporator OS=Nematostella vectensis OX=45351 GN=serinc PE=3 SV=1	PF03348	Serine incorporator (Serinc)	--	--	--	GO:0016020	membrane	KOG2592	Tumor differentially expressed (TDE) protein
Pm45640g0010	unknown [Picea sitchensis]	copper chaperone	Copper transport protein CCH OS=Arabidopsis thaliana OX=3702 GN=CCH PE=1 SV=1	PF00403	Heavy-metal-associated domain	metal ion transport	GO:0046872	metal ion binding	--	--	--	--
Pm331950g0010	unknown [Picea sitchensis]	proteasome inhibitor subunit 1 (PI31)	Probable proteasome inhibitor OS=Arabidopsis thaliana OX=3702 GN=At3g53970 PE=1 SV=1	--	--	--	--	--	--	--	--	--
Pm10436362g0020	unknown [Picea sitchensis]	--	Nuclear speckle RNA-binding protein A OS=Arabidopsis thaliana OX=3702 GN=NSRA PE=2 SV=1	PF00076	RNA recognition motif. (a.k.a. RRM, RBD, or RNP domain)	--	GO:0003676	nucleic acid binding	--	--	--	--
Pm10432433g0020	unknown [Picea sitchensis]	--	--	--	--	--	--	--	--	--	--	--
Pm68291g0010	unknown [Picea sitchensis]	heterogeneous nuclear ribonucleoprotein A1/A3	Heterogeneous nuclear ribonucleoprotein 1 OS=Arabidopsis thaliana OX=3702 GN=RNP1 PE=1 SV=1	PF00076//PF16367	RNA recognition motif. (a.k.a. RRM, RBD, or RNP domain)//RNA recognition motif	--	GO:0003676	nucleic acid binding	--	--	KOG4205	RNA-binding protein musashi/mRNA cleavage and polyadenylation factor I complex, subunit HRP1
Pm10426546g0020	unknown [Picea sitchensis]	--	Zinc finger A20 and AN1 domain-containing stress-associated protein 8 OS=Oryza sativa subsp. japonica OX=39947 GN=SAP8 PE=2 SV=1	PF01754	A20-like zinc finger	--	GO:0003677//GO:0008270	DNA binding//zinc ion binding	--	--	--	--
Pm10754g0010	PREDICTED: polyubiquitin-like [Nicotiana tabacum]	ubiquitin C	Polyubiquitin OS=Pisum sativum OX=3888 GN=PU1 PE=2 SV=2	PF14560//PF00240	Ubiquitin-like domain//Ubiquitin family	--	GO:0005515	protein binding	--	--	KOG0001	Ubiquitin and ubiquitin-like proteins
Pm95995g0010	unknown [Picea sitchensis]	--	--	PF09302//PF00257	XLF-Cernunnos, XRcc4-like factor, NHEJ component//Dehydrin	response to water//double-strand break repair//response to stress	--	--	GO:0005634	nucleus	--	--
Pm8117g0020	unknown [Picea sitchensis]	ATP-dependent Clp protease ATP-binding subunit ClpC	Chaperone protein ClpC1, chloroplastic OS=Oryza sativa subsp. japonica OX=39947 GN=CLPC1 PE=2 SV=2	--	--	--	--	--	--	--	--	--
Pm109804g0010	unknown [Picea sitchensis]	--	Stem-specific protein TSJT1 OS=Nicotiana tabacum OX=4097 GN=TSJT1 PE=2 SV=1	--	--	--	--	--	--	--	--	--
Pm1213520g0010	hypothetical protein GOBAR_DD11154 [Gossypium barbadense]	ubiquitin C	Polyubiquitin 11 OS=Arabidopsis thaliana OX=3702 GN=UBQ11 PE=2 SV=1	PF00240//PF14560	Ubiquitin family//Ubiquitin-like domain	--	GO:0005515	protein binding	--	--	KOG0001	Ubiquitin and ubiquitin-like proteins
Pm103714g0010	unknown [Picea sitchensis]	translation initiation factor 5A	Eukaryotic translation initiation factor 5A-2 OS=Medicago sativa OX=3879 PE=2 SV=1	PF01287	Eukaryotic elongation factor 5A hypusine, DNA-binding OB fold	regulation of translational elongation//translational frameshifting//positive regulation of translational termination//positive regulation of translational elongation	GO:0043022//GO:0003746//GO:0003723	ribosome binding//translation elongation factor activity//RNA binding	GO:0005840	ribosome	KOG3271	Translation initiation factor 5A (eIF-5A)
Pm10436440g0030	unknown [Picea sitchensis]	high mobility group protein B1	High mobility group B protein 1 OS=Arabidopsis thaliana OX=3702 GN=HMGB1 PE=1 SV=1	PF04690	YABBY protein	multicellular organismal development	--	--	--	--	--	--
Pm10434016g0010	porin [Picea abies]	aquaporin PIP	Aquaporin PIP1-3 OS=Arabidopsis thaliana OX=3702 GN=PIP1-3 PE=1 SV=1	PF00230	Major intrinsic protein	transport	GO:0005215	transporter activity	GO:0016020	membrane	--	--
Pm214498g0010	low temprature induced-like protein [Picea sitchensis]	--	Hydrophobic protein LTI6B OS=Oryza sativa subsp. indica OX=39946 GN=LTI6B PE=3 SV=2	PF01679	Proteolipid membrane potential modulator	--	--	--	GO:0016021	integral component of membrane	KOG1773	Stress responsive protein
Pm904410g0010	hypothetical protein MARPO_0011s0150 [Marchantia polymorpha]	--	--	--	--	--	--	--	--	--	--	--
Pm80564g0010	unknown [Picea sitchensis]	--	Outer envelope pore protein 16, chloroplastic OS=Pisum sativum OX=3888 GN=OEP16 PE=1 SV=1	PF10766//PF06988	Multidrug efflux pump-associated protein AcrZ//NifT/FixU protein	drug transmembrane transport//nitrogen fixation//drug transport	GO:0015238	drug transmembrane transporter activity	GO:0005886	plasma membrane	--	--
Pm2816g0010	--	--	--	PF13465	Zinc-finger double domain	--	GO:0046872	metal ion binding	--	--	--	--
Pm10431920g0010	unknown [Picea sitchensis]	--	--	--	--	--	--	--	--	--	--	--
Pm25307g0010	ribosome biogenesis NEP1-like protein [Parasponia andersonii]	--	--	--	--	--	--	--	--	--	--	--
Pm10433411g0010	unknown [Picea sitchensis]	guanine nucleotide-binding protein subunit beta-2-like 1 protein	Guanine nucleotide-binding protein subunit beta-like protein OS=Medicago sativa OX=3879 GN=GB1 PE=2 SV=1	PF00400	WD domain, G-beta repeat	--	GO:0005515	protein binding	--	--	KOG0279	G protein beta subunit-like protein
Pm158457g0010	unknown [Picea sitchensis]	large subunit ribosomal protein L37Ae	60S ribosomal protein L37a OS=Pseudotsuga menziesii OX=3357 GN=RPL37A PE=3 SV=1	PF01780//PF00130	Ribosomal L37ae protein family//Phorbol esters/diacylglycerol binding domain (C1 domain)	translation//ribosome biogenesis//intracellular signal transduction	GO:0003735	structural constituent of ribosome	GO:0005840//GO:0005622	ribosome//intracellular	KOG0402	60S ribosomal protein L37
Pm713767g0010	unknown [Picea sitchensis]	glutathione S-transferase	Probable glutathione S-transferase parC OS=Nicotiana tabacum OX=4097 GN=PARC PE=2 SV=1	PF13417//PF13409//PF02798	Glutathione S-transferase, N-terminal domain//Glutathione S-transferase, N-terminal domain//Glutathione S-transferase, N-terminal domain	--	GO:0005515	protein binding	--	--	--	--
Pm49897g0020	late embryogenesis abundant protein D-34-like [Dorcoceras hygrometricum]	--	Late embryogenesis abundant protein D-34 OS=Gossypium hirsutum OX=3635 PE=3 SV=1	--	--	--	--	--	--	--	--	--
Pm10429328g0010	unknown [Picea sitchensis]	nucleolysin TIA-1/TIAR	Oligouridylate-binding protein 1 OS=Nicotiana plumbaginifolia OX=4092 GN=UBP1 PE=2 SV=1	PF00076//PF16367	RNA recognition motif. (a.k.a. RRM, RBD, or RNP domain)//RNA recognition motif	--	GO:0003676	nucleic acid binding	--	--	--	--
Pm10426936g0010	hypothetical protein GOBAR_DD09636 [Gossypium barbadense]	--	--	--	--	--	--	--	--	--	--	--
Pm348255g0010	unknown [Picea sitchensis]	photosystem I subunit PsaN	Photosystem I reaction center subunit N, chloroplastic OS=Volvox carteri OX=3067 GN=PSAN PE=2 SV=1	PF05479	Photosystem I reaction centre subunit N (PSAN or PSI-N)	photosynthesis	GO:0005516	calmodulin binding	GO:0009522//GO:0042651	photosystem I//thylakoid membrane	--	--
Pm9307243g0010	omega-hydroxypalmitate O-feruloyl transferase [Selaginella moellendorffii]	omega-hydroxypalmitate O-feruloyl transferase	Omega-hydroxypalmitate O-feruloyl transferase OS=Arabidopsis thaliana OX=3702 GN=HHT1 PE=1 SV=1	PF02458	Transferase family	--	GO:0016747	transferase activity, transferring acyl groups other than amino-acyl groups	--	--	--	--
Pm10429522g0010	unknown [Picea sitchensis]	ferritin heavy chain	Ferritin-3, chloroplastic OS=Glycine max OX=3847 PE=2 SV=1	PF00210//PF02915	Ferritin-like domain//Rubrerythrin	oxidation-reduction process//cellular iron ion homeostasis	GO:0046872//GO:0008199//GO:0016491	metal ion binding//ferric iron binding//oxidoreductase activity	--	--	KOG2332	Ferritin
Pm104214g0010	dehydrin [Pinus pinea]	--	--	PF00257//PF09726	Dehydrin//Transmembrane protein	response to stress//response to water	--	--	GO:0016021	integral component of membrane	--	--
Pm10435104g0010	unknown [Picea sitchensis]	--	--	--	--	--	--	--	--	--	--	--
Pm10353878g0010	hypothetical protein GOBAR_DD10890 [Gossypium barbadense]	--	--	--	--	--	--	--	--	--	--	--
Pm118630g0010	unknown [Picea sitchensis]	--	Early nodulin-like protein 3 OS=Arabidopsis thaliana OX=3702 GN=At5g25090 PE=2 SV=2	PF02298	Plastocyanin-like domain	obsolete electron transport	GO:0009055	electron carrier activity	--	--	--	--
Pm7320190g0010	unknown [Picea sitchensis]	histone H2A	Histone H2A OS=Euphorbia esula OX=3993 PE=2 SV=1	PF00125	Core histone H2A/H2B/H3/H4	--	GO:0003677	DNA binding	--	--	--	--
Pm119122g0010	unknown [Picea sitchensis]	20S proteasome subunit beta 4	Proteasome subunit beta type-2-B OS=Arabidopsis thaliana OX=3702 GN=PBD2 PE=1 SV=1	PF00227	Proteasome subunit	proteolysis involved in cellular protein catabolic process	GO:0004298	threonine-type endopeptidase activity	GO:0005839	proteasome core complex	KOG0177	20S proteasome, regulatory subunit beta type PSMB2/PRE1
Pm872053g0010	embryo-abundant protein [Picea glauca]	--	Antifungal protein ginkbilobin-like protein 1 OS=Picea glauca OX=3330 GN=EMB24 PE=2 SV=1	--	--	--	--	--	--	--	--	--
Pm82655g0010	unknown [Picea sitchensis]	membrane-associated progesterone receptor component	Membrane steroid-binding protein 1 OS=Oryza sativa subsp. japonica OX=39947 GN=MSBP1 PE=1 SV=1	--	--	--	--	--	--	--	KOG1110	Putative steroid membrane receptor Hpr6.6/25-Dx
Pm87055g0010	unknown [Picea sitchensis]	small subunit ribosomal protein S27e	40S ribosomal protein S27-2 OS=Arabidopsis thaliana OX=3702 GN=RPS27B PE=2 SV=2	PF01667	Ribosomal protein S27	translation//ribosome biogenesis	GO:0003735	structural constituent of ribosome	GO:0005622//GO:0005840	intracellular//ribosome	KOG1779	40s ribosomal protein S27
Pm10145917g0010	unknown [Picea sitchensis]	glutathione S-transferase	Protein IN2-1 homolog B OS=Oryza sativa subsp. indica OX=39946 GN=GSTZ5 PE=1 SV=1	PF13417//PF13409	Glutathione S-transferase, N-terminal domain//Glutathione S-transferase, N-terminal domain	--	GO:0005515	protein binding	--	--	--	--
Pm121360g0010	unknown [Picea sitchensis]	--	Protein MATERNALLY EXPRESSED GENE 5 OS=Zea mays OX=4577 GN=MEG5 PE=2 SV=1	PF04824//PF00076	Conserved region of Rad21 / Rec8 like protein//RNA recognition motif. (a.k.a. RRM, RBD, or RNP domain)	--	GO:0003676	nucleic acid binding	GO:0000228	nuclear chromosome	--	--
Pm93292g0010	isocitrate lyase [Pinus taeda]	isocitrate lyase	Isocitrate lyase OS=Pinus taeda OX=3352 GN=ICL 8 PE=2 SV=1	PF00463	Isocitrate lyase family	glyoxylate cycle//carboxylic acid metabolic process	GO:0004451	isocitrate lyase activity	--	--	KOG1260	Isocitrate lyase
Pm9450549g0010	outer envelope pore protein 16-2, chloroplastic [Capsella rubella]	--	Outer envelope pore protein 16-2, chloroplastic OS=Arabidopsis thaliana OX=3702 GN=OEP162 PE=2 SV=1	PF10439//PF05818	Bacteriocin class II with double-glycine leader peptide//Enterobacterial TraT complement resistance protein	regulation of conjugation//defense response to bacterium	--	--	GO:0019867	outer membrane	--	--
Pm10434033g0010	unknown [Picea sitchensis]	--	Calcium-binding protein KIC OS=Arabidopsis thaliana OX=3702 GN=KIC PE=1 SV=2	PF00036//PF13833//PF13499	EF hand//EF-hand domain pair//EF-hand domain pair	--	GO:0005509	calcium ion binding	--	--	KOG0028	Ca2+-binding protein (centrin/caltractin), EF-Hand superfamily protein
Pm194g0030	unknown [Picea sitchensis]	ubiquitin-conjugating enzyme E2 D/E	Ubiquitin-conjugating enzyme E2 11 OS=Arabidopsis thaliana OX=3702 GN=UBC11 PE=1 SV=2	PF05773//PF05743	RWD domain//UEV domain	protein transport//cellular protein modification process	GO:0005515	protein binding	--	--	KOG0417	Ubiquitin-protein ligase
Pm7085077g0010	unknown [Picea sitchensis]	elongation factor 1-alpha	Elongation factor 1-alpha OS=Daucus carota OX=4039 PE=2 SV=1	PF03144	Elongation factor Tu domain 2	--	GO:0005525	GTP binding	--	--	KOG0052	Translation elongation factor EF-1 alpha/Tu
Pm121889g0010	unknown [Picea sitchensis]	--	B2 protein OS=Daucus carota OX=4039 PE=2 SV=1	PF01749	Importin beta binding domain	protein import into nucleus//protein transport	GO:0008565	protein transporter activity	GO:0005634//GO:0005737	nucleus//cytoplasm	--	--
Pm6409g0010	histone H1-like protein, partial [Picea sitchensis]	histone H1/5	Histone H1 OS=Zea mays OX=4577 PE=2 SV=2	PF02993//PF00538	Minor capsid protein VI//linker histone H1 and H5 family	nucleosome assembly	GO:0003677	DNA binding	GO:0019028//GO:0000786//GO:0005634	viral capsid//nucleosome//nucleus	--	--
Pm10435304g0010	unknown [Picea sitchensis]	naringenin 3-dioxygenase	Naringenin,2-oxoglutarate 3-dioxygenase OS=Malus domestica OX=3750 PE=2 SV=1	PF03171	2OG-Fe(II) oxygenase superfamily	oxidation-reduction process	GO:0016491	oxidoreductase activity	--	--	--	--
Pm8201g0010	--	--	--	--	--	--	--	--	--	--	--	--
Pm10323933g0010	hypothetical protein Ccrd_012208 [Cynara cardunculus var. scolymus]	elongation factor 1-alpha	Elongation factor 1-alpha OS=Glycine max OX=3847 GN=TEFS1 PE=3 SV=2	--	--	--	--	--	--	--	KOG0052	Translation elongation factor EF-1 alpha/Tu
Pm10432550g0010	unknown [Picea sitchensis]	--	--	PF00648//PF15761	Calpain family cysteine protease//Immortalisation up-regulated protein	proteolysis	GO:0004198	calcium-dependent cysteine-type endopeptidase activity	GO:0005634//GO:0005622	nucleus//intracellular	--	--
Pm10433469g0010	late embryogenesis abundant protein LEA1-2 [Pinus tabuliformis]	--	18 kDa seed maturation protein OS=Glycine max OX=3847 GN=GMPM1 PE=2 SV=1	PF03760	Late embryogenesis abundant (LEA) group 1	embryo development	--	--	--	--	--	--
Pm10433352g0010	cytochrome P450 reductase [Pinus contorta]	NADPH-ferrihemoprotein reductase	NADPH--cytochrome P450 reductase OS=Vigna radiata var. radiata OX=3916 PE=1 SV=1	PF00258//PF13676//PF00667//PF00175	Flavodoxin//TIR domain//FAD binding domain//Oxidoreductase NAD-binding domain	oxidation-reduction process//signal transduction	GO:0010181//GO:0016491//GO:0005515	FMN binding//oxidoreductase activity//protein binding	--	--	KOG1158	NADP/FAD dependent oxidoreductase
Pm10429460g0010	granule-bound starch synthase 1, chloroplastic..amyloplastic-like [Prunus avium]	granule-bound starch synthase	Granule-bound starch synthase 1, chloroplastic/amyloplastic OS=Manihot esculenta OX=3983 GN=WAXY PE=2 SV=1	--	--	--	--	--	--	--	--	--
Pm83446g0010	hypothetical protein GLYPm01G019200 [Glycine max]	phosphoenolpyruvate carboxykinase (ATP)	Phosphoenolpyruvate carboxykinase (ATP) OS=Cucumis sativus OX=3659 GN=PCK PE=2 SV=1	PF01293	Phosphoenolpyruvate carboxykinase	tricarboxylic acid cycle//gluconeogenesis//carbon utilization	GO:0004612//GO:0005524	phosphoenolpyruvate carboxykinase (ATP) activity//ATP binding	--	--	--	--
Pm524595g0010	unknown [Picea sitchensis]	--	Calvin cycle protein CP12-2, chloroplastic OS=Arabidopsis thaliana OX=3702 GN=CP12-2 PE=1 SV=1	--	--	--	--	--	--	--	--	--
Pm6996g0010	unknown [Picea sitchensis]	--	--	--	--	--	--	--	--	--	--	--
Pm651220g0010	Elongation factor 1-alpha [Zea mays]	elongation factor 1-alpha	Elongation factor 1-alpha OS=Oryza sativa subsp. japonica OX=39947 GN=REFA1 PE=2 SV=2	PF01926//PF00503	50S ribosome-binding GTPase//G-protein alpha subunit	G-protein coupled receptor signaling pathway//signal transduction	GO:0005525//GO:0031683//GO:0003924//GO:0004871//GO:0019001	GTP binding//G-protein beta/gamma-subunit complex binding//GTPase activity//signal transducer activity//guanyl nucleotide binding	--	--	KOG0052	Translation elongation factor EF-1 alpha/Tu
Pm10429587g0010	unknown [Picea sitchensis]	--	--	PF01080//PF02724//PF06459	Presenilin//CDC45-like protein//Ryanodine Receptor TM 4-6	calcium ion transport//DNA replication initiation//cellular calcium ion homeostasis	GO:0005219//GO:0004190	ryanodine-sensitive calcium-release channel activity//aspartic-type endopeptidase activity	GO:0016021//GO:0005622	integral component of membrane//intracellular	--	--
Pm10427706g0010	PREDICTED: ketol-acid reductoisomerase, chloroplastic [Ipomoea nil]	ketol-acid reductoisomerase	Ketol-acid reductoisomerase, chloroplastic OS=Spinacia oleracea OX=3562 GN=AHRI PE=1 SV=1	PF01450	Acetohydroxy acid isomeroreductase, catalytic domain	isoleucine biosynthetic process//oxidation-reduction process//pantothenate biosynthetic process//valine biosynthetic process//branched-chain amino acid biosynthetic process//leucine biosynthetic process	GO:0004455	ketol-acid reductoisomerase activity	--	--	--	--
Pm10428617g0030	unknown [Picea sitchensis]	--	Ankyrin repeat domain-containing protein 2B OS=Arabidopsis thaliana OX=3702 GN=AKR2B PE=1 SV=1	PF00042//PF00857//PF01984//PF01450	Globin//Isochorismatase family//Double-stranded DNA-binding domain//Acetohydroxy acid isomeroreductase, catalytic domain	isoleucine biosynthetic process//metabolic process//branched-chain amino acid biosynthetic process//oxidation-reduction process//pantothenate biosynthetic process//valine biosynthetic process//leucine biosynthetic process	GO:0020037//GO:0019825//GO:0003677//GO:0004455//GO:0003824	heme binding//oxygen binding//DNA binding//ketol-acid reductoisomerase activity//catalytic activity	--	--	--	--
Pm961g0020	--	--	--	--	--	--	--	--	--	--	--	--
Pm111913g0010	unknown [Picea sitchensis]	--	Late embryogenesis abundant protein At3g53040 OS=Arabidopsis thaliana OX=3702 GN=At3g53040 PE=2 SV=1	PF13404//PF01442//PF06009	AsnC-type helix-turn-helix domain//Apolipoprotein A1/A4/E domain//Laminin Domain II	cell adhesion//lipoprotein metabolic process//regulation of transcription, DNA-templated//lipid transport	GO:0043565//GO:0008289	sequence-specific DNA binding//lipid binding	GO:0005576	extracellular region	KOG4744	Uncharacterized conserved protein
Pm130652g0010	probable ubiquitin-conjugating enzyme E2 [Picea mariana]	ubiquitin-conjugating enzyme E2 J2	Ubiquitin-conjugating enzyme E2 34 OS=Arabidopsis thaliana OX=3702 GN=UBC34 PE=2 SV=1	PF05773//PF02970	RWD domain//Tubulin binding cofactor A	tubulin complex assembly	GO:0051082//GO:0005515//GO:0015631	unfolded protein binding//protein binding//tubulin binding	GO:0045298	tubulin complex	KOG0894	Ubiquitin-protein ligase
Pm487045g0010	late embryogenesis abundant protein [Picea glauca]	--	--	PF03242	Late embryogenesis abundant protein	response to stress	--	--	--	--	--	--
Pm4349g0020	putative small GTPase superfamily, Rab type [Helianthus annuus]	ADP-ribosylation factor 1	ADP-ribosylation factor 2 OS=Oryza sativa subsp. japonica OX=39947 GN=ARF PE=2 SV=2	PF00503//PF01926//PF01591//PF08477//PF00071//PF00025//PF04670	G-protein alpha subunit//50S ribosome-binding GTPase//6-phosphofructo-2-kinase//Ras of Complex, Roc, domain of DAPkinase//Ras family//ADP-ribosylation factor family//Gtr1/RagA G protein conserved region	G-protein coupled receptor signaling pathway//small GTPase mediated signal transduction//mannose metabolic process//fructose metabolic process//signal transduction	GO:0005524//GO:0005525//GO:0031683//GO:0019001//GO:0003924//GO:0004871//GO:0003873	ATP binding//GTP binding//G-protein beta/gamma-subunit complex binding//guanyl nucleotide binding//GTPase activity//signal transducer activity//6-phosphofructo-2-kinase activity	--	--	KOG0070	GTP-binding ADP-ribosylation factor Arf1
Pm10140789g0010	unknown [Picea sitchensis]	--	--	PF00430//PF06553//PF12153	ATP synthase B/B' CF(0)//BNIP3//LPS binding domain of CAP18 (C terminal)	defense response to bacterium//ATP synthesis coupled proton transport//proton transport//positive regulation of apoptotic process	GO:0015078	hydrogen ion transmembrane transporter activity	GO:0016021//GO:0005740//GO:0045263	integral component of membrane//mitochondrial envelope//proton-transporting ATP synthase complex, coupling factor F(o)	--	--
Pm158317g0020	--	--	--	--	--	--	--	--	--	--	--	--
Pm13020g0010	unknown [Picea sitchensis]	ubiquitin-conjugating enzyme E2 D/E	Ubiquitin-conjugating enzyme E2 28 OS=Arabidopsis thaliana OX=3702 GN=UBC28 PE=1 SV=1	PF05773//PF05743	RWD domain//UEV domain	cellular protein modification process//protein transport	GO:0005515	protein binding	--	--	KOG0417	Ubiquitin-protein ligase
Pm65542g0010	unknown [Picea sitchensis]	ubiquitin-fold modifier 1	Ubiquitin-fold modifier 1 OS=Arabidopsis thaliana OX=3702 GN=At1g77710 PE=3 SV=1	--	--	--	--	--	--	--	KOG3483	Uncharacterized conserved protein
Pm17503g0020	unknown [Picea sitchensis]	--	--	--	--	--	--	--	--	--	--	--
Pm8499g0020	hypothetical protein MARPO_0039s0011 [Marchantia polymorpha]	E3 ubiquitin-protein ligase RNF115/126	E3 ubiquitin-protein ligase CIP8 OS=Arabidopsis thaliana OX=3702 GN=CIP8 PE=1 SV=1	PF12678//PF13639//PF03854//PF12906//PF14634//PF12861//PF17122//PF17123//PF00097	RING-H2 zinc finger//Ring finger domain//P-11 zinc finger//RING-variant domain//zinc-RING finger domain//Anaphase-promoting complex subunit 11 RING-H2 finger//Zinc-finger//RING-like zinc finger//Zinc finger, C3HC4 type (RING finger)	protein ubiquitination	GO:0003723//GO:0008270//GO:0004842//GO:0046872//GO:0005515	RNA binding//zinc ion binding//ubiquitin-protein transferase activity//metal ion binding//protein binding	GO:0005680	anaphase-promoting complex	--	--
Pm10434842g0010	unknown [Picea sitchensis]	enoyl-CoA hydratase/3-hydroxyacyl-CoA dehydrogenase	Peroxisomal fatty acid beta-oxidation multifunctional protein OS=Oryza sativa subsp. japonica OX=39947 GN=MFP PE=1 SV=2	PF00725	3-hydroxyacyl-CoA dehydrogenase, C-terminal domain	isoleucine catabolic process//valine catabolic process//benzoate metabolic process//tryptophan metabolic process//fatty acid metabolic process//leucine catabolic process//oxidation-reduction process//fatty acid biosynthetic process//lysine catabolic process	GO:0003857//GO:0016491	3-hydroxyacyl-CoA dehydrogenase activity//oxidoreductase activity	--	--	KOG1683	Hydroxyacyl-CoA dehydrogenase/enoyl-CoA hydratase
Pm444738g0020	hypothetical protein MARPO_YA0044 [Marchantia polymorpha]	protein phosphatase 2C	Probable protein phosphatase 2C 9 OS=Oryza sativa subsp. japonica OX=39947 GN=Os01g0846300 PE=2 SV=1	PF00481	Protein phosphatase 2C	--	GO:0003824	catalytic activity	--	--	--	--
Pm73657g0010	unknown [Picea sitchensis]	small subunit ribosomal protein S21e	40S ribosomal protein S21-2 OS=Arabidopsis thaliana OX=3702 GN=RPS21C PE=1 SV=2	PF01249	Ribosomal protein S21e	translation//ribosome biogenesis	GO:0003735	structural constituent of ribosome	GO:0005622//GO:0005840	intracellular//ribosome	KOG3486	40S ribosomal protein S21
Pm215979g0010	unknown [Picea sitchensis]	--	--	--	--	--	--	--	--	--	--	--
Pm16299g0010	Ankyrin repeat domain-containing protein [Actinidia chinensis var. chinensis]	--	Poly [ADP-ribose] polymerase tankyrase-1 OS=Homo sapiens OX=9606 GN=TNKS PE=1 SV=2	PF00023//PF13606	Ankyrin repeat//Ankyrin repeat	--	GO:0005515	protein binding	--	--	--	--
Pm10426546g0010	--	--	--	PF05927	Penaeidin	--	GO:0008061	chitin binding	GO:0005737	cytoplasm	--	--
Pm10432963g0010	unknown [Picea sitchensis]	ubiquitin-conjugating enzyme E2 S	Ubiquitin-conjugating enzyme E2 22 OS=Arabidopsis thaliana OX=3702 GN=UBC22 PE=1 SV=1	--	--	--	--	--	--	--	KOG0423	Ubiquitin-protein ligase
Pm366838g0010	unknown [Picea sitchensis]	histone H1/5	Histone H1 OS=Zea mays OX=4577 PE=2 SV=2	PF00538	linker histone H1 and H5 family	nucleosome assembly	GO:0003677	DNA binding	GO:0000786//GO:0005634	nucleosome//nucleus	--	--
Pm18615g0020	PREDICTED: uncharacterized protein LOC104593453 isoform X1 [Nelumbo nucifera]	--	Spastin OS=Danio rerio OX=7955 GN=spast PE=2 SV=2	PF06068//PF00005//PF07724//PF02367//PF14532//PF01695//PF05496//PF01057//PF00910//PF07728//PF07726//PF02562//PF00004	TIP49 C-terminus//ABC transporter//AAA domain (Cdc48 subfamily)//Threonylcarbamoyl adenosine biosynthesis protein TsaE//Sigma-54 interaction domain//IstB-like ATP binding protein//Holliday junction DNA helicase ruvB N-terminus//Parvovirus non-structural protein NS1//RNA helicase//AAA domain (dynein-related subfamily)//ATPase family associated with various cellular activities (AAA)//PhoH-like prot…	viral genome replication//tRNA threonylcarbamoyladenosine modification//DNA recombination//regulation of transcription, DNA-templated//DNA repair	GO:0003678//GO:0009378//GO:0003724//GO:0016887//GO:0003723//GO:0008134//GO:0005524	DNA helicase activity//four-way junction helicase activity//RNA helicase activity//ATPase activity//RNA binding//transcription factor binding//ATP binding	GO:0009379//GO:0005657//GO:0005667	Holliday junction helicase complex//replication fork//transcription factor complex	--	--
Pm304675g0010	unknown [Picea sitchensis]	--	--	--	--	--	--	--	--	--	--	--
Pm91457g0010	uncharacterized protein LOC21400027 [Morus notabilis]	--	--	--	--	--	--	--	--	--	--	--
Pm6976g0010	unknown [Picea sitchensis]	--	--	--	--	--	--	--	--	--	--	--
Pm135369g0010	unknown [Picea sitchensis]	--	--	--	--	--	--	--	--	--	--	--
Pm1400g0010	late embryogenesis abundant protein LEA7-2 [Pinus tabuliformis]	--	Late embryogenesis abundant protein D-34 OS=Gossypium hirsutum OX=3635 PE=3 SV=1	--	--	--	--	--	--	--	--	--
Pm178902g0010	unknown [Picea sitchensis]	--	--	--	--	--	--	--	--	--	--	--
Pm120902g0010	unknown [Picea sitchensis]	malate synthase	Malate synthase, glyoxysomal OS=Cucumis sativus OX=3659 PE=2 SV=2	PF01701//PF01274//PF03328	Photosystem I reaction centre subunit IX / PsaJ//Malate synthase//HpcH/HpaI aldolase/citrate lyase family	glyoxylate cycle//photosynthesis//pyruvate metabolic process//tricarboxylic acid cycle	GO:0004474//GO:0003824	malate synthase activity//catalytic activity	GO:0009522	photosystem I	KOG1261	Malate synthase
Pm10425953g0010	unknown [Picea sitchensis]	--	--	--	--	--	--	--	--	--	--	--
Pm104604g0010	unknown [Picea sitchensis]	cysteine and glycine-rich protein	LIM domain-containing protein WLIM1 OS=Arabidopsis thaliana OX=3702 GN=WLIM1 PE=1 SV=1	PF00412	LIM domain	--	GO:0008270	zinc ion binding	--	--	--	--
Pm10431443g0010	unknown [Picea sitchensis]	superoxide dismutase, Cu-Zn family	Superoxide dismutase [Cu-Zn] OS=Pinus sylvestris OX=3349 GN=SODCC PE=2 SV=1	PF00080	Copper/zinc superoxide dismutase (SODC)	oxidation-reduction process//superoxide metabolic process	GO:0046872	metal ion binding	--	--	KOG0441	Cu2+/Zn2+ superoxide dismutase SOD1
Pm104172g0010	unknown [Picea sitchensis]	phytepsin	Aspartic proteinase A1 OS=Arabidopsis thaliana OX=3702 GN=APA1 PE=1 SV=1	PF05184//PF00026	Saposin-like type B, region 1//Eukaryotic aspartyl protease	lipid metabolic process//proteolysis	GO:0004190	aspartic-type endopeptidase activity	--	--	KOG1339	Aspartyl protease
Pm139682g0010	PREDICTED: phosphoglucomutase, cytoplasmic [Nicotiana attenuata]	phosphoglucomutase	Phosphoglucomutase, cytoplasmic OS=Solanum tuberosum OX=4113 GN=PGM1 PE=2 SV=1	PF02880//PF00408	Phosphoglucomutase/phosphomannomutase, alpha/beta/alpha domain III//Phosphoglucomutase/phosphomannomutase, C-terminal domain	carbohydrate metabolic process//organic substance metabolic process	GO:0016868	intramolecular transferase activity, phosphotransferases	--	--	KOG0625	Phosphoglucomutase
Pm216273g0010	--	--	--	--	--	--	--	--	--	--	--	--
Pm10436646g0010	hypothetical protein AQUCO_01400062v1 [Aquilegia coerulea]	ferrochelatase	Ferrochelatase-2, chloroplastic OS=Oryza sativa subsp. japonica OX=39947 GN=Os05g0361200 PE=2 SV=1	PF00762	Ferrochelatase	heme biosynthetic process//chlorophyll metabolic process	GO:0004325	ferrochelatase activity	--	--	KOG1321	Protoheme ferro-lyase (ferrochelatase)
Pm10435663g0010	--	--	--	--	--	--	--	--	--	--	--	--
Pm6262426g0010	hypothetical protein MARPO_0185s0004 [Marchantia polymorpha]	--	Protein SLE2 OS=Glycine max OX=3847 GN=SLE2 PE=2 SV=1	--	--	--	--	--	--	--	--	--
Pm10437148g0010	unknown [Picea sitchensis]	catalase	Catalase isozyme 2 OS=Gossypium hirsutum OX=3635 GN=CAT2 PE=2 SV=1	PF00199	Catalase	obsolete peroxidase reaction//oxidation-reduction process//response to oxidative stress//methane metabolic process//tryptophan metabolic process	GO:0004096//GO:0020037	catalase activity//heme binding	--	--	KOG0047	Catalase
Pm66732g0010	unknown [Picea sitchensis]	translation initiation factor 3 subunit G	Eukaryotic translation initiation factor 3 subunit G OS=Danio rerio OX=7955 GN=eif3g PE=1 SV=1	PF08777//PF00076	RNA binding motif//RNA recognition motif. (a.k.a. RRM, RBD, or RNP domain)	--	GO:0003676//GO:0003723	nucleic acid binding//RNA binding	--	--	KOG0122	Translation initiation factor 3, subunit g (eIF-3g)
Pm13350g0010	unknown [Picea sitchensis]	26S proteasome regulatory subunit T3	26S proteasome regulatory subunit 6B homolog OS=Helianthus annuus OX=4232 PE=1 SV=1	PF07724//PF07728//PF00004	AAA domain (Cdc48 subfamily)//AAA domain (dynein-related subfamily)//ATPase family associated with various cellular activities (AAA)	--	GO:0005524//GO:0016887	ATP binding//ATPase activity	--	--	KOG0727	26S proteasome regulatory complex, ATPase RPT3
Pm42108g0010	unknown [Picea sitchensis]	ubiquitin-conjugating enzyme E2 H	Ubiquitin-conjugating enzyme E2 4 OS=Arabidopsis thaliana OX=3702 GN=UBC4 PE=2 SV=2	PF08118	Yeast mitochondrial distribution and morphology (MDM) proteins	mitochondrion organization	--	--	GO:0005743	mitochondrial inner membrane	KOG0416	Ubiquitin-protein ligase
Pm10427752g0010	unknown [Picea sitchensis]	--	Stress-response A/B barrel domain-containing protein HS1 OS=Arabidopsis thaliana OX=3702 GN=HS1 PE=1 SV=1	--	--	--	--	--	--	--	--	--
Pm58192g0010	--	--	--	--	--	--	--	--	--	--	--	--
Pm3693801g0010	isocitrate lyase [Pinus taeda]	isocitrate lyase	Isocitrate lyase OS=Pinus taeda OX=3352 GN=ICL 8 PE=2 SV=1	PF00463	Isocitrate lyase family	carboxylic acid metabolic process//glyoxylate cycle	GO:0004451	isocitrate lyase activity	--	--	KOG1260	Isocitrate lyase
Pm5949706g0010	unknown [Picea sitchensis]	translation initiation factor 1	Protein translation factor SUI1 homolog 2 OS=Arabidopsis thaliana OX=3702 GN=At1g54290 PE=3 SV=1	PF01253	Translation initiation factor SUI1	translational initiation//regulation of translational initiation	GO:0003743	translation initiation factor activity	GO:0005840	ribosome	KOG1770	Translation initiation factor 1 (eIF-1/SUI1)
Pm245731g0020	steroleosin [Pinus massoniana]	--	11-beta-hydroxysteroid dehydrogenase-like 5 OS=Arabidopsis thaliana OX=3702 GN=HSD5 PE=2 SV=1	PF00453//PF01189//PF00106//PF01370//PF12242//PF02882	Ribosomal protein L20//16S rRNA methyltransferase RsmF//short chain dehydrogenase//NAD dependent epimerase/dehydratase family//NAD(P)H binding domain of trans-2-enoyl-CoA reductase//Tetrahydrofolate dehydrogenase/cyclohydrolase, NAD(P)-binding domain	translation//oxidation-reduction process//glyoxylate metabolic process//metabolic process//ribosome biogenesis//folic acid-containing compound biosynthetic process	GO:0003735//GO:0003824//GO:0019843//GO:0008168//GO:0016491//GO:0004488//GO:0050662	structural constituent of ribosome//catalytic activity//rRNA binding//methyltransferase activity//oxidoreductase activity//methylenetetrahydrofolate dehydrogenase (NADP+) activity//coenzyme binding	GO:0005840//GO:0005622	ribosome//intracellular	KOG1205	Predicted dehydrogenase
Pm3901g0010	unknown [Picea sitchensis]	ubiquitin-conjugating enzyme E2 I	SUMO-conjugating enzyme SCE1 OS=Arabidopsis thaliana OX=3702 GN=SCE1 PE=1 SV=1	--	--	--	--	--	--	--	KOG0424	Ubiquitin-protein ligase
Pm10436493g0010	unknown [Picea sitchensis]	choline-phosphate cytidylyltransferase	Choline-phosphate cytidylyltransferase 2 OS=Arabidopsis thaliana OX=3702 GN=CCT2 PE=1 SV=1	--	--	--	--	--	--	--	KOG2804	Phosphorylcholine transferase/cholinephosphate cytidylyltransferase
Pm10431776g0020	glyoxysomal malate dehydrogenase [Sequoia sempervirens]	malate dehydrogenase	Malate dehydrogenase, glyoxysomal OS=Citrullus lanatus OX=3654 PE=1 SV=1	PF02866//PF00056	lactate/malate dehydrogenase, alpha/beta C-terminal domain//lactate/malate dehydrogenase, NAD binding domain	oxidation-reduction process	GO:0016616//GO:0016491	oxidoreductase activity, acting on the CH-OH group of donors, NAD or NADP as acceptor//oxidoreductase activity	--	--	KOG1494	NAD-dependent malate dehydrogenase
Pm273360g0010	tubulin alpha chain [Quercus suber]	tubulin alpha	Tubulin alpha chain OS=Prunus dulcis OX=3755 GN=TUBA PE=2 SV=1	PF00091	Tubulin/FtsZ family, GTPase domain	--	GO:0003924	GTPase activity	--	--	KOG1376	Alpha tubulin
Pm1948g0010	unknown [Picea sitchensis]	--	NAC domain-containing protein 78 OS=Arabidopsis thaliana OX=3702 GN=NAC078 PE=2 SV=2	PF02365	No apical meristem (NAM) protein	regulation of transcription, DNA-templated	GO:0003677	DNA binding	--	--	--	--
Pm9973625g0010	unknown [Picea sitchensis]	--	Protein ASPARTIC PROTEASE IN GUARD CELL 1 OS=Arabidopsis thaliana OX=3702 GN=ASPG1 PE=1 SV=1	PF00026	Eukaryotic aspartyl protease	proteolysis	GO:0004190	aspartic-type endopeptidase activity	--	--	--	--
Pm9412363g0010	unknown [Picea sitchensis]	phosphoenolpyruvate carboxykinase (ATP)	Phosphoenolpyruvate carboxykinase (ATP) OS=Cucumis sativus OX=3659 GN=PCK PE=2 SV=1	PF01293	Phosphoenolpyruvate carboxykinase	carbon utilization//gluconeogenesis//tricarboxylic acid cycle	GO:0005524//GO:0004612	ATP binding//phosphoenolpyruvate carboxykinase (ATP) activity	--	--	--	--
Pm41069g0010	late embryogenesis abundant protein, partial [Picea glauca]	--	--	PF03760	Late embryogenesis abundant (LEA) group 1	embryo development	--	--	--	--	--	--
Pm10436167g0010	unknown [Picea sitchensis]	20S proteasome subunit alpha 4	Proteasome subunit alpha type-7 OS=Cicer arietinum OX=3827 GN=PAD1 PE=2 SV=1	PF10584//PF00227	Proteasome subunit A N-terminal signature//Proteasome subunit	proteolysis involved in cellular protein catabolic process//ubiquitin-dependent protein catabolic process	GO:0004175//GO:0004298	endopeptidase activity//threonine-type endopeptidase activity	GO:0005839//GO:0019773	proteasome core complex//proteasome core complex, alpha-subunit complex	KOG0183	20S proteasome, regulatory subunit alpha type PSMA7/PRE6
Pm10429336g0010	unknown [Picea sitchensis]	calmodulin	Calmodulin OS=Helianthus annuus OX=4232 GN=CAM PE=2 SV=3	PF13405//PF13202//PF03874//PF13833//PF13499//PF12763//PF10591//PF00036	EF-hand domain//EF hand//RNA polymerase Rpb4//EF-hand domain pair//EF-hand domain pair//Cytoskeletal-regulatory complex EF hand//Secreted protein acidic and rich in cysteine Ca binding region//EF hand	signal transduction//transcription, DNA-templated//pyrimidine nucleobase metabolic process//purine nucleobase metabolic process	GO:0005515//GO:0003899//GO:0005509	protein binding//DNA-directed RNA polymerase activity//calcium ion binding	GO:0005730//GO:0005578	nucleolus//proteinaceous extracellular matrix	KOG0027	Calmodulin and related proteins (EF-Hand superfamily)
Pm10430977g0010	polyubiquitin [Asparagus officinalis]	ubiquitin C	Polyubiquitin OS=Petroselinum crispum OX=4043 GN=PCUBI4-1 PE=2 SV=1	PF14560//PF00240	Ubiquitin-like domain//Ubiquitin family	--	GO:0005515	protein binding	--	--	KOG0001	Ubiquitin and ubiquitin-like proteins
Pm75417g0010	unknown [Picea sitchensis]	high mobility group protein B1	HMG1/2-like protein OS=Glycine max OX=3847 PE=2 SV=1	PF06305//PF04690//PF04088	Protein of unknown function (DUF1049)//YABBY protein//Peroxin 13, N-terminal region	protein import into peroxisome matrix, docking//multicellular organismal development	--	--	GO:0005777//GO:0005887//GO:0016021	peroxisome//integral component of plasma membrane//integral component of membrane	--	--
Pm10431459g0010	hypothetical protein B456_006G046000 [Gossypium raimondii]	L-iditol 2-dehydrogenase	Sorbitol dehydrogenase OS=Arabidopsis thaliana OX=3702 GN=SDH PE=1 SV=1	PF08240//PF07992//PF03435//PF00107	Alcohol dehydrogenase GroES-like domain//Pyridine nucleotide-disulphide oxidoreductase//Saccharopine dehydrogenase NADP binding domain//Zinc-binding dehydrogenase	oxidation-reduction process	GO:0016491	oxidoreductase activity	--	--	KOG0024	Sorbitol dehydrogenase
Pm18049g0010	unknown [Picea sitchensis]	histidine-containing phosphotransfer peotein	Histidine-containing phosphotransfer protein 1 OS=Arabidopsis thaliana OX=3702 GN=AHP1 PE=1 SV=1	PF01627	Hpt domain	signal transduction//phosphorelay signal transduction system	GO:0004871	signal transducer activity	--	--	--	--
Pm18280g0010	unknown [Picea sitchensis]	--	Cytochrome b-c1 complex subunit 8-1, mitochondrial OS=Arabidopsis thaliana OX=3702 GN=UCRQ-1 PE=1 SV=1	PF02939//PF10890	UcrQ family//Protein of unknown function (DUF2741)	electron transport chain//obsolete electron transport//oxidative phosphorylation//proton transport	GO:0008121	ubiquinol-cytochrome-c reductase activity	GO:0005743//GO:0070469	mitochondrial inner membrane//respiratory chain	--	--
Pm6240990g0010	unknown [Picea sitchensis]	--	--	--	--	--	--	--	--	--	--	--
Pm55416g0010	unknown [Picea sitchensis]	--	--	--	--	--	--	--	--	--	--	--
Pm67226g0010	--	--	Uncharacterized protein At1g01500 OS=Arabidopsis thaliana OX=3702 GN=At1g01500 PE=2 SV=1	PF00989	PAS fold	regulation of transcription, DNA-templated	--	--	--	--	--	--
Pm262554g0010	--	--	--	--	--	--	--	--	--	--	--	--
Pm901965g0010	--	--	--	--	--	--	--	--	--	--	--	--
Pm897588g0010	--	--	Transcription elongation factor 1 homolog OS=Oryza sativa subsp. japonica OX=39947 GN=Os07g0631100 PE=3 SV=1	--	--	--	--	--	--	--	KOG3214	Uncharacterized Zn ribbon-containing protein
Pm10427502g0010	--	translation initiation factor 4A	Eukaryotic initiation factor 4A-14 OS=Nicotiana tabacum OX=4097 PE=2 SV=1	PF00579//PF04851//PF00270	tRNA synthetases class I (W and Y)//Type III restriction enzyme, res subunit//DEAD/DEAH box helicase	tRNA aminoacylation for protein translation	GO:0003676//GO:0004812//GO:0005524//GO:0000166//GO:0003677//GO:0016787	nucleic acid binding//aminoacyl-tRNA ligase activity//ATP binding//nucleotide binding//DNA binding//hydrolase activity	--	--	KOG0327	Translation initiation factor 4F, helicase subunit (eIF-4A) and related helicases
Pm7336477g0010	--	--	Probable desiccation-related protein LEA14 OS=Arabidopsis thaliana OX=3702 GN=LEA14 PE=1 SV=1	--	--	--	--	--	--	--	--	--
Pm489177g0010	unknown [Picea sitchensis]	--	--	--	--	--	--	--	--	--	--	--
Pm444738g0010	--	--	--	--	--	--	--	--	--	--	--	--
Pm10426672g0010	unknown [Picea sitchensis]	ubiquitin-conjugating enzyme E2 D/E	Ubiquitin-conjugating enzyme E2 10 OS=Arabidopsis thaliana OX=3702 GN=UBC10 PE=1 SV=1	PF05743//PF05773	UEV domain//RWD domain	cellular protein modification process//protein transport	GO:0005515	protein binding	--	--	KOG0417	Ubiquitin-protein ligase
Pm10428777g0010	glycine-rich RNA-binding protein [Picea glauca]	cold-inducible RNA-binding protein	Glycine-rich RNA-binding protein GRP1A OS=Sinapis alba OX=3728 PE=2 SV=1	PF00076//PF16367	RNA recognition motif. (a.k.a. RRM, RBD, or RNP domain)//RNA recognition motif	--	GO:0003676	nucleic acid binding	--	--	--	--
Pm5320g0010	unknown [Picea sitchensis]	--	Defensin-1 OS=Pinus sylvestris OX=3349 GN=Def1 PE=1 SV=1	PF00537//PF00451	Scorpion toxin-like domain//Scorpion short toxin, BmKK2	pathogenesis//transport	GO:0008200	ion channel inhibitor activity	GO:0005576	extracellular region	--	--
[truncated: 41 more rows]
