# Supplementary material for: Transcriptomic Time-Series Analyses of Gene Expression Profile During Zygotic Embryo Development in Picea mongolica
Source: Front Genet. 2021 Sep 29;12:738649. doi: 10.3389/fgene.2021.738649 (PMC8513737; doi:10.3389/fgene.2021.738649)
Supplement: Supplementary file 5 [file Table4.XLSX]

## Sheet: Sheet4
gene_id	SDYS1	SDYS2	SDYS3	SDYS4	SDYS5	SDYS6
Pm88585	41.5389	24.9432	26.7382	32.7259	12.6616	18.0464
Pm75297	70.1483	16.974	15.9628	3.32101	8.21682	3.64791
Pm10260994	72.4005	33.1367	13.7622	6.01593	13.556	2.13655
Pm484656	39.1524	19.1576	18.2716	9.41177	3.74324	0.475791
Pm332109	17.5613	9.61939	5.5795	7.23768	6.11998	5.90253
Pm23376	12.8635	11.1784	7.52573	2.06646	0.755653	0.114993
Pm10429040	19.0685	8.5977	9.11403	8.9629	11.907	5.95134
Pm13647	92.367	36.8683	7.10952	5.39001	5.60457	1.10816
Pm130238	16.2144	9.46555	3.85421	1.91039	1.40637	0.967968
Pm112209	16.2173	3.79586	1.92941	3.68577	2.6441	0.34657
Pm928125	15.2034	3.37643	2.13216	1.52606	1.34398	0.951529
Pm10431232	37.4724	8.74649	2.37755	1.0626	0.837666	0.101573
Pm10254697	6.21044	1.27065	0.948299	1.82789	1.34901	0.0704855
Pm160159	5.23491	3.25502	0.713434	0.352742	0.853184	0.187234
Pm10434210	4.99334	3.28484	2.03597	0.192097	0.761743	0.0283503
Pm542770	5.92892	11.1171	1.35531	0.389741	0.460411	0.0516211
Pm10430493	5.12178	2.79635	2.74827	1.81224	1.79849	0.0826565
Pm106977	4.3137	2.32507	4.47741	3.41371	2.45952	0.92451
Pm360126	2.64309	5.07189	2.76414	0.618468	1.37247	0.296652
Pm10426388	1.43959	4.46263	3.04235	0.279016	0.339499	0.143216
Pm10436643	2.66876	2.37985	1.35138	0.704796	1.93939	0.504661
Pm614634	17.4848	9.79426	14.1562	10.0225	6.00215	7.50487
Pm741636	15.1382	6.83467	3.00677	2.60483	2.07831	0.578612
novel.6219	4.96359	6.32756	2.98701	0.935244	1.82627	0.154201
Pm10427996	2.732	1.59485	4.2558	4.59727	1.13298	1.36084
Pm10436846	2.14016	3.71836	2.32336	1.50698	3.50076	0.204216
novel.7871	3.43602	3.22863	2.2128	1.73318	1.12645	1.1743
novel.9094	3.4395	8.13422	1.60197	1.02956	0.828554	0.0722066
Pm10436946	12.6104	7.55439	3.96803	1.47543	3.17839	0.425035
Pm9417062	10.2388	6.37221	2.63675	2.75608	3.3229	1.19833
Pm164062	2.94934	1.77678	1.3911	1.2099	1.32493	0.136581
Pm10435825.2	3.34307	1.91153	0.91901	0.776477	0.647335	0.0197585
Pm10437104.2	2.37949	0.662686	0.387861	0.272881	0.0870468	0.0349479
Pm9161563	2.22465	2.37196	1.14188	0.969077	2.02889	0.0673781
Pm10428235	4.49128	0.987135	0.655644	0.430372	0.490344	0.137019
Pm215317	3.53813	2.24164	1.22882	0.918693	0.215985	0.0652674
novel.4092	4.43107	1.90599	0.913879	0.276724	0.620035	0.190882
Pm10433915	9.34693	2.13357	0.73088	0.669885	2.81096	0.351103
novel.3411	4.87714	2.10803	0.918492	0.353253	1.01907	0.27604
Pm286751	7.77358	5.64738	3.92626	3.70628	3.59781	0.519655
Pm91246	3.59873	0.636083	0.145304	0.125279	0.754901	0.0455146
Pm22078	4.24395	2.50146	0.567125	0.282102	0.54145	0.294262
Pm9873718	5.08656	1.21816	0.29346	0.33099	0.154543	0.0344521
Pm460348	7.2148	1.62685	0.368329	0.544193	0.655233	0.299926
Pm522798	1.79158	2.47559	1.26817	1.6081	0.102164	0.0762325
Pm64427	4.40883	3.01547	2.52497	1.66016	1.49231	0.997388
Pm416714	3.29502	0.63973	0.439023	0.520235	1.51444	0.166127
Pm111068	3.05808	3.77784	1.80069	1.20731	5.22354	0.806269
Pm804816	2.04152	1.74825	1.27604	1.10238	0.406922	0.123332
Pm178158	1.34191	0.687492	0.466997	0.265246	0.241003	0.178962
Pm9969575	3.6291	1.38619	0.81202	0.834821	0.21407	0.281511
Pm123242	2.65819	2.98189	1.42523	0.915954	4.61202	1.12503
Pm125829	1.40553	0.953459	0.335133	0.209991	0.244466	0.0862108
Pm43503	1.40918	0.278512	0.317787	0.473497	0.328513	0.0732451
Pm10427200	2.41617	0.986944	0.594122	0.605469	0.597109	0.0306605
Pm10435336	1.29837	0.250887	0.231042	1.00838	0.244851	0.0415301
novel.4409	3.26191	2.76342	0.86171	0.494934	0.377646	0.0994836
Pm7600	1.11457	1.31109	0.570945	0.0358634	0.215525	0.0779148
Pm10109059	3.24374	1.11487	1.16065	0.666128	0.676924	0.0805416
Pm190508	2.02675	1.10658	0.97601	0.726088	0.272214	0.141998
Pm10436731.2	1.97022	1.4017	0.892621	0.605938	0.590016	0.183777
Pm10432618	1.56194	1.3301	0.725392	1.02538	0.419444	0.177131
Pm10310438	3.02773	1.2276	0.840761	0.844511	0.725756	0.527501
Pm89334	1.86947	0.141756	0.178801	1.73901	1.63251	0.858339
Pm121699	1.467	1.08055	0.296846	0.0472615	0.0549981	0.0645388
novel.1225	1.27542	0.474	0.452692	0.224636	0.147535	0.0234918
novel.5022	4.25748	1.74842	0.672534	0.497328	0.453104	0.377258
Pm50159	1.92403	2.05276	0.514268	0.328305	0.422234	0.1759
Pm20580.3	2.70069	1.45353	0.757241	0.350098	1.04181	0.0964022
Pm706956	1.77269	0.740971	0.358705	0.175932	0.556855	0.485327
Pm232404	2.13065	0.874264	0.286208	0.0674897	0.514219	0.394062
Pm10432475.2	1.48919	0.997231	0.653544	0.359116	0.230475	0.0754518
Pm10432475.1	1.79676	0.140938	0.111867	0.349285	0.144604	0.0551729
novel.2762	1.66877	0	0	0.487257	0.484414	0.202633
Pm22366g0010	1.19927	0.235527	0.221913	0.23667	1.03684	0.0673392
Pm10429548	1.2015	0.0353582	0.0258895	0.247584	0.213208	0.286351
Pm4576769	1.87634	0.926932	0.324454	0.133048	0.18209	0.127241
