# Supplementary material for: Transcriptomic Time-Series Analyses of Gene Expression Profile During Zygotic Embryo Development in Picea mongolica
Source: Front Genet. 2021 Sep 29;12:738649. doi: 10.3389/fgene.2021.738649 (PMC8513737; doi:10.3389/fgene.2021.738649)
Supplement: Supplementary file 6 [file Table5.XLSX]

## Sheet: turquoise
gene_id	kTotal	kWithin	kOut	kDiff	modules
Pm189520g0010	2606.27	1375.09	1231.19	143.901	turquoise
Pm10428408g0010	1299.15	1077.43	221.725	855.701	turquoise
Pm14427g0010	2201.73	1678.76	522.975	1155.78	turquoise
Pm183668g0010	363.918	221.038	142.88	78.1583	turquoise
Pm49950g0010	2124.4	1636.38	488.021	1148.36	turquoise
Pm10435699g0020	1576.48	907.19	669.291	237.899	turquoise
Pm15196g0010	1720.81	1064.92	655.888	409.031	turquoise
Pm75633g0010	1828.94	817.748	1011.19	-193.439	turquoise
Pm112179g0010	2040.11	1650.43	389.676	1260.76	turquoise
Pm132592g0010	3102.42	2408.47	693.956	1714.51	turquoise
Pm15683g0010	2161.53	2012.11	149.423	1862.69	turquoise
Pm201611g0010	2361.48	1464.78	896.696	568.087	turquoise
Pm239561g0010	2304.63	2003.39	301.247	1702.14	turquoise
Pm13101g0020	854.341	509.337	345.004	164.333	turquoise
Pm489993g0020	1501.46	1016.82	484.643	532.175	turquoise
Pm50251g0010	711.757	558.978	152.779	406.199	turquoise
Pm10427661g0030	2312.32	2068.34	243.981	1824.36	turquoise
Pm24774g0010	700.169	468.457	231.712	236.746	turquoise
Pm102643g0010	2754.76	2060.98	693.774	1367.21	turquoise
Pm23620g0030	1594.53	732.456	862.073	-129.617	turquoise
Pm75633g0020	2039.99	950.467	1089.52	-139.057	turquoise
Pm10239665g0010	899.05	612.794	286.255	326.539	turquoise
Pm10433318g0010	1240.64	570.442	670.193	-99.7508	turquoise
Pm10427207g0010	882.092	522.713	359.379	163.334	turquoise
Pm8460112g0010	2776.51	2467.99	308.516	2159.47	turquoise
Pm19860g0010	969.911	601.664	368.246	233.418	turquoise
Pm69667g0010	2221.76	1392.84	828.928	563.907	turquoise
Pm34351g0010	1805.51	1571.99	233.52	1338.47	turquoise
Pm66144g0010	2284.74	2012.62	272.117	1740.51	turquoise
Pm29137g0010	2335.03	1784.08	550.951	1233.13	turquoise
Pm24261g0010	1013.54	695.108	318.432	376.676	turquoise
Pm92857g0020	2612.37	2229.38	382.991	1846.38	turquoise
Pm10433454g0020	2405.32	2144.05	261.277	1882.77	turquoise
Pm40967g0010	634.729	419.371	215.358	204.013	turquoise
Pm99511g0010	1947.09	1706.8	240.283	1466.52	turquoise
Pm10433058g0020	877.594	575.084	302.51	272.574	turquoise
Pm41569g0010	828.559	311.547	517.011	-205.464	turquoise
Pm74917g0010	258.089	83.1967	174.892	-91.6955	turquoise
Pm158317g0010	2584.24	1745.71	838.525	907.188	turquoise
Pm45202g0010	851.349	535.248	316.1	219.148	turquoise
Pm10432213g0010	2835.65	2451.88	383.773	2068.1	turquoise
Pm10433299g0030	1318.89	1105.91	212.974	892.941	turquoise
Pm10427091g0010	887.143	696.953	190.19	506.762	turquoise
Pm12191g0010	352.369	187.846	164.523	23.3223	turquoise
Pm465093g0020	1188.84	864.382	324.46	539.923	turquoise
Pm465093g0010	1675.25	1480.38	194.87	1285.51	turquoise
Pm10427170g0020	2728.17	2484.21	243.962	2240.25	turquoise
Pm1954g0010	1614.4	1209.43	404.971	804.457	turquoise
Pm663956g0010	2065.01	1272.75	792.264	480.485	turquoise
Pm60383g0010	1883.03	1750.53	132.503	1618.03	turquoise
Pm10435945g0010	1667.2	1446.38	220.821	1225.56	turquoise
Pm63321g0020	2747.18	2450.53	296.657	2153.87	turquoise
Pm24477g0010	1124.65	378.815	745.839	-367.024	turquoise
Pm10436287g0020	1710.3	1448.56	261.733	1186.83	turquoise
Pm8872g0010	1030	503.306	526.692	-23.386	turquoise
Pm7991915g0010	2608.91	1453.36	1155.56	297.798	turquoise
Pm103794g0010	1313.76	421.455	892.301	-470.846	turquoise
Pm9916158g0010	2122.85	1896.8	226.05	1670.75	turquoise
Pm69620g0010	2251.32	1265.52	985.799	279.72	turquoise
Pm15508g0010	1565.93	1151.7	414.227	737.474	turquoise
Pm62946g0010	2052.21	1457.3	594.909	862.394	turquoise
Pm9129425g0010	255.892	85.968	169.924	-83.9565	turquoise
Pm63321g0010	2707.77	2456.52	251.249	2205.28	turquoise
Pm21240g0010	1392.88	1108.98	283.901	825.083	turquoise
Pm8687g0010	2498.3	1584.69	913.609	671.079	turquoise
Pm38087g0010	2643.63	2303.69	339.946	1963.74	turquoise
Pm10433698g0010	1284.81	658.546	626.268	32.2778	turquoise
Pm408628g0010	2840.98	1869.33	971.652	897.679	turquoise
Pm10434574g0010	2393.51	1993.12	400.39	1592.73	turquoise
Pm371897g0010	1636.7	984.323	652.382	331.941	turquoise
Pm10432496g0010	2575.46	1920.69	654.772	1265.91	turquoise
Pm40819g0010	946.101	698.465	247.636	450.828	turquoise
Pm10426681g0010	1884.53	528.318	1356.21	-827.892	turquoise
Pm285833g0010	1516.43	1295.62	220.811	1074.81	turquoise
Pm27783g0010	686.272	416.696	269.576	147.12	turquoise
Pm10430182g0010	813.876	394.305	419.57	-25.2648	turquoise
Pm10437205g0010	2160.63	581.111	1579.52	-998.408	turquoise
Pm10426544g0020	322.666	270.998	51.6676	219.331	turquoise
Pm10365113g0010	920.896	532.693	388.203	144.49	turquoise
Pm125690g0020	3029.76	2336.19	693.57	1642.62	turquoise
Pm16642g0010	1285.98	710.103	575.879	134.225	turquoise
Pm10435764g0010	2076.91	1930.24	146.668	1783.57	turquoise
Pm101663g0010	1266.89	798.875	468.011	330.865	turquoise
Pm97039g0010	1937.49	1667.96	269.527	1398.43	turquoise
Pm335961g0010	2523.22	2193.72	329.497	1864.22	turquoise
Pm101924g0020	2435.35	1670.85	764.498	906.352	turquoise
Pm25569g0020	2582.54	1810.35	772.196	1038.15	turquoise
Pm6668g0010	2533.44	2343.12	190.315	2152.81	turquoise
Pm698119g0010	1531.61	1058.14	473.476	584.66	turquoise
novel.4044	1972.28	1502.73	469.543	1033.19	turquoise
Pm772570g0010	1294.31	826.161	468.15	358.011	turquoise
Pm10210517g0010	2813.22	2443.47	369.745	2073.73	turquoise
Pm62474g0010	2304.42	1519.25	785.166	734.086	turquoise
Pm852g0010	2257.18	1276.12	981.063	295.056	turquoise
Pm30402g0010	2350.16	2113.7	236.463	1877.24	turquoise
Pm947959g0010	2347.66	2011.53	336.132	1675.4	turquoise
Pm30531g0010	2384.98	1642.74	742.238	900.501	turquoise
Pm11149g0010	1158.08	494.595	663.49	-168.894	turquoise
Pm126887g0010	2815.58	2551.42	264.162	2287.26	turquoise
Pm70859g0010	589.897	336.095	253.801	82.294	turquoise
Pm6359g0010	2850.21	2035.58	814.625	1220.95	turquoise
Pm21175g0010	2467.73	2265.85	201.876	2063.98	turquoise
Pm91885g0010	519.712	261.283	258.429	2.85398	turquoise
Pm11179g0010	1313.77	724.792	588.982	135.81	turquoise
Pm11357g0010	2395.15	2219.8	175.347	2044.46	turquoise
Pm11783g0010	1617.43	1301.81	315.626	986.179	turquoise
Pm10090g0010	2442.92	2268.71	174.215	2094.49	turquoise
Pm3650g0010	2488.04	2104.82	383.216	1721.61	turquoise
Pm10431018g0010	1392.04	861.409	530.626	330.783	turquoise
Pm20427g0010	1677.05	982.801	694.244	288.557	turquoise
Pm9996g0010	2977.21	2334.91	642.296	1692.62	turquoise
Pm10435723g0010	1251.67	789.124	462.546	326.579	turquoise
Pm109058g0010	2169.33	2006.59	162.74	1843.85	turquoise
Pm23219g0010	2163.03	1961.9	201.134	1760.76	turquoise
Pm6117252g0010	1926.36	1561.66	364.706	1196.95	turquoise
Pm15847g0010	1774.51	1644.75	129.757	1514.99	turquoise
Pm10429738g0010	1367.24	1118.94	248.295	870.648	turquoise
Pm372983g0010	537.931	379.89	158.041	221.849	turquoise
novel.9218	2807.86	1848.72	959.141	889.581	turquoise
Pm183913g0010	2965.97	2387.41	578.555	1808.86	turquoise
Pm59950g0010	2358.14	2188.04	170.094	2017.95	turquoise
Pm10435887g0040	2807.82	1908.99	898.832	1010.15	turquoise
Pm10434287g0020	1907.13	1196.43	710.695	485.74	turquoise
Pm10430228g0010	2317.11	2044.63	272.482	1772.15	turquoise
Pm35218g0010	708.054	455.942	252.112	203.83	turquoise
Pm19049g0010	1857.05	1721.8	135.25	1586.55	turquoise
Pm103548g0010	995.567	518.018	477.549	40.4685	turquoise
Pm14292g0010	2203.01	1388.41	814.605	573.801	turquoise
novel.7712	1791.12	1292.54	498.576	793.969	turquoise
Pm6354g0010	141.521	27.6349	113.886	-86.2516	turquoise
Pm10429995g0010	1559.79	847.109	712.682	134.426	turquoise
Pm3844g0010	2955.55	1672.9	1282.65	390.25	turquoise
Pm197296g0010	2165.98	2016.06	149.923	1866.13	turquoise
Pm110317g0010	2199.73	1605.97	593.757	1012.21	turquoise
Pm124901g0010	1268.11	830.171	437.943	392.228	turquoise
novel.7361	680.919	350.206	330.713	19.4928	turquoise
Pm41052g0010	1103.1	545.819	557.277	-11.458	turquoise
Pm71004g0010	706.384	424.508	281.877	142.631	turquoise
Pm68171g0010	1579.61	853.927	725.685	128.241	turquoise
Pm10432535g0010	1965.02	1683.69	281.328	1402.36	turquoise
Pm10436322g0010	455.694	370.969	84.7251	286.244	turquoise
Pm9879065g0010	1767.81	1602.42	165.39	1437.03	turquoise
Pm79708g0010	2648.6	2434.75	213.854	2220.89	turquoise
Pm174759g0010	2669.18	1932.42	736.763	1195.66	turquoise
Pm268790g0010	2539.6	1943.96	595.641	1348.32	turquoise
Pm12670g0020	1996.15	1637.51	358.639	1278.87	turquoise
Pm6198238g0010	1326.53	1213.04	113.489	1099.56	turquoise
Pm10428611g0010	1759.77	1253.61	506.16	747.451	turquoise
Pm10429894g0010	2298.57	2142.62	155.948	1986.67	turquoise
Pm158372g0010	2449.63	2198.61	251.019	1947.59	turquoise
Pm20425g0010	660.866	497.031	163.835	333.197	turquoise
Pm358917g0010	2237.76	1825.8	411.961	1413.84	turquoise
Pm108626g0020	2387	1524.07	862.931	661.135	turquoise
Pm10168585g0010	657.515	422.801	234.714	188.087	turquoise
Pm18584g0010	1032.38	515.717	516.662	-0.945011	turquoise
Pm62101g0010	1329.84	955.564	374.273	581.291	turquoise
Pm95754g0010	1937.96	470.655	1467.3	-996.649	turquoise
Pm421644g0010	2003.78	1823.69	180.085	1643.61	turquoise
Pm73384g0010	1591.6	1159.41	432.19	727.22	turquoise
Pm18818g0010	1886.33	1436.66	449.672	986.985	turquoise
Pm50020g0010	255.704	178.108	77.596	100.512	turquoise
Pm223085g0010	362.96	188.532	174.429	14.1031	turquoise
Pm10433531g0010	2883.87	2267.85	616.027	1651.82	turquoise
Pm18103g0010	1809.5	1270.59	538.914	731.672	turquoise
Pm10428887g0010	2551.54	1954.33	597.209	1357.13	turquoise
Pm726207g0010	1987.22	1845.15	142.074	1703.07	turquoise
Pm717888g0010	1085.15	702.562	382.587	319.976	turquoise
Pm57561g0010	2344.78	1814.56	530.221	1284.34	turquoise
Pm950121g0010	757.417	537.267	220.15	317.116	turquoise
Pm10431462g0010	1741.2	1373.31	367.886	1005.43	turquoise
Pm10435401g0020	1484.09	912.225	571.866	340.359	turquoise
Pm106343g0010	2632.84	2425.52	207.32	2218.2	turquoise
Pm10436406g0010	1274.74	844.264	430.474	413.79	turquoise
Pm64588g0010	570.147	200.622	369.525	-168.903	turquoise
Pm10430648g0010	1159.42	805.4	354.025	451.375	turquoise
Pm102091g0010	1162.02	895.783	266.233	629.55	turquoise
Pm31261g0010	1895.66	1695.67	199.988	1495.68	turquoise
Pm10428353g0020	1372.27	818.899	553.369	265.53	turquoise
Pm10434700g0020	498.139	328.865	169.274	159.59	turquoise
Pm202753g0010	1858.55	1730.24	128.31	1601.93	turquoise
Pm72395g0010	2065.81	1865.24	200.564	1664.68	turquoise
Pm10434967g0010	1239.43	742.121	497.308	244.813	turquoise
Pm10138732g0010	2164.51	976.169	1188.34	-212.173	turquoise
Pm8291837g0010	2287.9	2063.24	224.663	1838.58	turquoise
Pm25773g0010	2611.81	2383.71	228.1	2155.61	turquoise
novel.7820	1010.65	724.669	285.979	438.69	turquoise
Pm10426350g0010	1418.96	967.371	451.588	515.783	turquoise
Pm10429869g0010	366.169	195.702	170.467	25.2348	turquoise
Pm10427390g0020	1776.79	1140.52	636.269	504.249	turquoise
Pm10435107g0010	1411.87	788.956	622.911	166.044	turquoise
Pm10427158g0010	1600.56	1490.4	110.156	1380.25	turquoise
Pm132614g0010	406.283	207.944	198.339	9.60447	turquoise
Pm20245g0010	1933.91	1325.29	608.619	716.667	turquoise
Pm10434396g0010	2798.49	2526.51	271.99	2254.52	turquoise
Pm48811g0010	2419.94	1848.17	571.773	1276.4	turquoise
Pm71687g0010	2532.71	2336.94	195.778	2141.16	turquoise
Pm184192g0010	2639.16	2415.27	223.896	2191.37	turquoise
Pm488658g0010	2922.1	2575.02	347.08	2227.94	turquoise
Pm10427013g0010	673.421	525.888	147.533	378.355	turquoise
Pm6931g0010	2620.75	2418	202.745	2215.26	turquoise
Pm10436996g0010	2573.16	1641.33	931.829	709.502	turquoise
novel.2052	2430.85	2001.46	429.394	1572.06	turquoise
Pm10435473g0040	722.67	540.413	182.256	358.157	turquoise
Pm118702g0010	2394.75	2183.09	211.669	1971.42	turquoise
Pm98378g0010	2919.34	2252.67	666.672	1585.99	turquoise
Pm10433951g0030	1844.53	1194.11	650.416	543.698	turquoise
Pm10433483g0010	1789.57	1498.11	291.459	1206.65	turquoise
Pm137785g0010	2032.88	1779.07	253.81	1525.26	turquoise
Pm10431151g0010	1588	1171.57	416.433	755.136	turquoise
Pm267063g0010	2169.34	1128.29	1041.05	87.2437	turquoise
Pm1985g0010	2929.01	1668.04	1260.97	407.072	turquoise
Pm36839g0020	1563.45	809.068	754.385	54.6837	turquoise
Pm6183884g0010	920.062	201.622	718.44	-516.819	turquoise
Pm219563g0010	1970.78	758.016	1212.76	-454.746	turquoise
Pm10428574g0010	2503.01	2314.9	188.115	2126.78	turquoise
Pm116011g0010	2622.29	736.233	1886.06	-1149.82	turquoise
Pm10432972g0030	1997.19	990.127	1007.06	-16.9323	turquoise
Pm10428574g0020	2623.6	2415.88	207.717	2208.16	turquoise
Pm216716g0010	1675.51	1157.27	518.235	639.035	turquoise
Pm91849g0010	1332.97	907.272	425.702	481.57	turquoise
Pm10431088g0010	2265.35	674.525	1590.82	-916.295	turquoise
Pm6565643g0010	1753.33	1208.11	545.227	662.881	turquoise
Pm599940g0010	1408.35	1127.45	280.902	846.55	turquoise
Pm93486g0010	3001.22	2535.74	465.482	2070.25	turquoise
Pm15972g0010	1986.03	1481.69	504.34	977.346	turquoise
Pm7739875g0010	3114.69	2403.26	711.422	1691.84	turquoise
Pm12077g0010	2487.11	1902.41	584.703	1317.7	turquoise
Pm629576g0010	2028.02	1480.31	547.715	932.591	turquoise
Pm10234841g0010	1991.02	704.969	1286.05	-581.078	turquoise
Pm11949g0020	1284.79	981.124	303.663	677.462	turquoise
Pm9342539g0010	2230.42	1381.22	849.199	532.018	turquoise
Pm11794g0010	684.839	233.548	451.291	-217.743	turquoise
Pm110954g0010	1413.7	1192.38	221.324	971.051	turquoise
Pm10436309g0010	2137.05	1996.68	140.361	1856.32	turquoise
Pm101927g0010	1681.38	1276.02	405.363	870.656	turquoise
Pm10430522g0010	883.424	666.663	216.761	449.902	turquoise
novel.10281	1579.42	1150.56	428.853	721.709	turquoise
Pm8999561g0010	2483.94	2263.15	220.794	2042.35	turquoise
Pm10435015g0010	3047.12	2263.88	783.246	1480.63	turquoise
Pm5232g0010	813.292	544.872	268.42	276.452	turquoise
Pm123267g0010	2793.83	2289.85	503.975	1785.88	turquoise
Pm18715g0010	1216.17	842.054	374.114	467.94	turquoise
Pm68892g0010	2045.38	1816.01	229.374	1586.63	turquoise
Pm878841g0010	1438.54	1092.7	345.844	746.857	turquoise
Pm10428708g0020	2355.58	1533.42	822.159	711.265	turquoise
Pm10428715g0010	1845.19	683.953	1161.23	-477.28	turquoise
Pm10429354g0010	1149.67	812.66	337.007	475.653	turquoise
Pm10429017g0010	2085.32	1846.95	238.378	1608.57	turquoise
Pm141466g0010	2540.02	1243.04	1296.98	-53.9424	turquoise
Pm103500g0020	2612.67	2056.27	556.396	1499.88	turquoise
Pm59480g0010	1738.46	1170.79	567.67	603.118	turquoise
Pm11189g0010	2825.86	1692.91	1132.95	559.961	turquoise
Pm107288g0010	1040.23	672.925	367.303	305.622	turquoise
Pm10434068g0010	1751.49	1536.19	215.297	1320.9	turquoise
Pm137163g0010	2143.83	1578.05	565.783	1012.27	turquoise
novel.4815	1314.48	881.382	433.1	448.282	turquoise
Pm10433058g0010	519.419	317.604	201.815	115.789	turquoise
Pm10426544g0010	283.363	171.115	112.248	58.8678	turquoise
Pm631234g0010	1401.31	784.865	616.448	168.417	turquoise
Pm16454g0010	1137.26	968.706	168.552	800.154	turquoise
Pm87599g0010	2934.77	2450.55	484.214	1966.34	turquoise
Pm630582g0010	2301.27	1837.67	463.602	1374.07	turquoise
Pm10427501g0010	2287.04	1543.52	743.526	799.992	turquoise
Pm10431642g0010	1868.38	1483.51	384.87	1098.63	turquoise
Pm5287g0010	820.639	728.709	91.9303	636.778	turquoise
novel.8822	540.139	450.216	89.923	360.293	turquoise
Pm10426162g0020	2713.12	2366.02	347.1	2018.92	turquoise
Pm10429951g0010	776.244	92.5961	683.648	-591.052	turquoise
Pm138612g0010	1989.33	1090.69	898.639	192.056	turquoise
novel.10150	2335.93	2167.86	168.066	1999.79	turquoise
Pm43688g0010	586.347	405.027	181.321	223.706	turquoise
Pm9407858g0010	1841.98	1709	132.98	1576.02	turquoise
Pm803464g0010	596.797	484.631	112.165	372.466	turquoise
Pm137340g0010	1206.61	898.726	307.881	590.845	turquoise
Pm362678g0010	1984.07	1839.92	144.149	1695.77	turquoise
Pm10061g0010	2618.53	2357.58	260.952	2096.63	turquoise
Pm10427946g0010	517.745	275.404	242.341	33.063	turquoise
Pm5630g0010	2043.6	1898.91	144.688	1754.23	turquoise
Pm76209g0010	2394.01	2089.68	304.333	1785.35	turquoise
Pm94703g0010	2633.44	2426.96	206.483	2220.48	turquoise
Pm18708g0010	1766.82	1458.12	308.7	1149.42	turquoise
Pm561902g0010	942.72	785.367	157.353	628.013	turquoise
Pm83018g0020	2147.02	1160.2	986.82	173.378	turquoise
Pm471558g0010	881.143	575.321	305.822	269.499	turquoise
Pm10426786g0010	2688.61	2459.43	229.182	2230.25	turquoise
Pm762415g0010	2367.79	1978.59	389.196	1589.39	turquoise
Pm6300g0010	2429.93	1731.14	698.798	1032.34	turquoise
Pm101990g0010	2443.24	1270.28	1172.96	97.3248	turquoise
Pm12483g0010	1623.76	1273.52	350.238	923.284	turquoise
Pm33109g0010	504.725	267.403	237.322	30.0815	turquoise
Pm638933g0010	717.287	445.928	271.359	174.569	turquoise
Pm167126g0020	2446.23	1802	644.228	1157.77	turquoise
Pm10436605g0010	666.983	472.826	194.158	278.668	turquoise
Pm663764g0010	843.666	706.777	136.889	569.888	turquoise
Pm10434136g0010	2246.01	1992.38	253.634	1738.74	turquoise
Pm28601g0010	2555.99	2347.45	208.545	2138.91	turquoise
Pm774966g0010	1929.25	1280.99	648.254	632.738	turquoise
Pm82092g0010	243.536	50.8896	192.647	-141.757	turquoise
Pm913862g0010	2305.99	1874.21	431.775	1442.44	turquoise
Pm934g0010	2762.4	2328.09	434.305	1893.79	turquoise
Pm10427930g0010	1770.04	1072.27	697.776	374.492	turquoise
Pm10436017g0030	1033.71	397.905	635.809	-237.904	turquoise
Pm93628g0020	2480.8	1821.32	659.479	1161.84	turquoise
Pm38571g0010	2254.52	2096.27	158.255	1938.02	turquoise
Pm10428955g0020	2788.78	2311.89	476.893	1835	turquoise
Pm9088360g0010	1814.58	1379.11	435.463	943.651	turquoise
Pm119472g0010	1418.59	1079.64	338.948	740.688	turquoise
Pm10430607g0010	577.999	300.043	277.956	22.0879	turquoise
Pm121500g0010	3023.45	2101.6	921.846	1179.75	turquoise
Pm10436879g0010	1228.95	429.938	799.015	-369.077	turquoise
Pm57988g0010	2024.14	1872.74	151.404	1721.34	turquoise
Pm123269g0010	2657.75	2428.9	228.85	2200.05	turquoise
Pm4224g0010	873.924	336.827	537.097	-200.27	turquoise
Pm10430543g0010	1810.63	1459.15	351.486	1107.66	turquoise
Pm10433896g0010	2995.89	2223.84	772.043	1451.8	turquoise
Pm76641g0010	1742.16	722.406	1019.75	-297.348	turquoise
Pm134293g0010	1117.39	837.245	280.15	557.096	turquoise
Pm8177538g0010	1941.66	682.669	1258.99	-576.32	turquoise
Pm296438g0010	2797.22	2233.22	563.999	1669.22	turquoise
Pm6417554g0010	1158.66	746.041	412.619	333.422	turquoise
Pm126500g0010	1393.34	1287.72	105.619	1182.1	turquoise
Pm19210g0030	1513.95	875.831	638.121	237.711	turquoise
Pm19370g0010	2512.46	1498.32	1014.14	484.176	turquoise
Pm10021234g0010	694.879	432.587	262.292	170.295	turquoise
Pm736502g0010	2396.69	1989.15	407.542	1581.6	turquoise
Pm129324g0010	769.29	678.721	90.569	588.152	turquoise
Pm56506g0010	2339.86	2174.31	165.553	2008.75	turquoise
Pm9446650g0010	2297.71	2132.91	164.796	1968.12	turquoise
Pm62989g0010	1390.28	1152.51	237.77	914.743	turquoise
Pm419572g0010	2721.53	2159.93	561.603	1598.33	turquoise
Pm405774g0010	241.278	126.351	114.927	11.4234	turquoise
Pm12853g0010	1681.03	1310.29	370.744	939.545	turquoise
Pm470233g0010	1979.23	1835.21	144.021	1691.19	turquoise
Pm503521g0010	1428.99	1156.18	272.809	883.372	turquoise
Pm5195g0010	2412.12	2231.82	180.296	2051.52	turquoise
Pm7263500g0010	2961.09	1669.21	1291.88	377.335	turquoise
Pm8116413g0010	209.894	91.8613	118.032	-26.171	turquoise
Pm258707g0010	2909.92	2223.85	686.071	1537.78	turquoise
Pm3493194g0010	1935.78	1796.27	139.502	1656.77	turquoise
Pm10427481g0010	1721.28	845.65	875.633	-29.9835	turquoise
Pm36362g0010	2670.18	1716.27	953.906	762.362	turquoise
Pm250036g0010	1978.75	1839.6	139.158	1700.44	turquoise
Pm33929g0010	259.192	131.603	127.589	4.01328	turquoise
Pm10435137g0010	2222.01	1551.72	670.285	881.437	turquoise
Pm158801g0010	2518.9	1814.2	704.704	1109.5	turquoise
Pm10436594g0010	2535.14	2048.31	486.829	1561.48	turquoise
Pm9645976g0010	1929.29	1571.36	357.927	1213.44	turquoise
Pm194998g0010	816.246	160.035	656.211	-496.176	turquoise
Pm14999g0010	1068.32	511.888	556.435	-44.5474	turquoise
Pm58536g0010	1658.4	1314.12	344.277	969.842	turquoise
Pm10428459g0010	427.5	275.431	152.069	123.362	turquoise
novel.7911	768.414	488.236	280.178	208.058	turquoise
Pm717929g0010	2910.61	2355.54	555.07	1800.47	turquoise
Pm80920g0010	2891.92	2417.76	474.168	1943.59	turquoise
Pm460372g0010	1717.96	1319.89	398.066	921.825	turquoise
Pm109548g0010	2440.65	2262.63	178.027	2084.6	turquoise
Pm20595g0010	700.001	569.609	130.392	439.217	turquoise
Pm906876g0010	982.205	797.983	184.222	613.761	turquoise
Pm10426728g0010	666.184	467.741	198.443	269.298	turquoise
Pm8802482g0010	1178.71	814.26	364.445	449.815	turquoise
Pm21130g0010	440.867	292.128	148.739	143.389	turquoise
Pm137163g0020	1790.56	1243.55	547.008	696.542	turquoise
Pm65580g0010	2815.8	2553.21	262.585	2290.63	turquoise
Pm3262g0010	1062.88	252.944	809.936	-556.992	turquoise
Pm8435472g0010	1046.81	864.395	182.413	681.982	turquoise
Pm9812298g0010	1578.32	622.266	956.051	-333.785	turquoise
Pm10021946g0010	2665.14	2283.18	381.962	1901.22	turquoise
Pm10436001g0020	1859.08	1730.21	128.866	1601.35	turquoise
Pm2776517g0010	1683.82	1016.62	667.201	349.415	turquoise
Pm255079g0010	1972.28	1826.65	145.635	1681.02	turquoise
Pm38821g0010	1353.13	1096.88	256.244	840.64	turquoise
Pm114349g0010	1835.54	1706.9	128.634	1578.27	turquoise
Pm16624g0010	3037.29	2052.36	984.931	1067.43	turquoise
Pm10427293g0010	1482.84	1257.15	225.692	1031.46	turquoise
Pm10436676g0010	901.148	570.412	330.736	239.677	turquoise
Pm10431028g0010	2127.12	1933.4	193.714	1739.69	turquoise
Pm104378g0010	2452.18	1179.16	1273.03	-93.8674	turquoise
Pm10436035g0010	1502.04	1072.35	429.685	642.668	turquoise
Pm9984178g0010	2488.51	2000.77	487.741	1513.03	turquoise
Pm445192g0010	2518.83	2132.69	386.136	1746.55	turquoise
Pm1059g0010	2498.72	2203.72	295.003	1908.72	turquoise
Pm10373780g0020	1242.24	942.797	299.444	643.353	turquoise
Pm90896g0010	1463.46	915.662	547.798	367.864	turquoise
Pm7855g0010	2710.08	2311.87	398.204	1913.67	turquoise
Pm42861g0010	1481.25	1246.76	234.481	1012.28	turquoise
Pm79051g0010	1766.54	1438.26	328.278	1109.98	turquoise
Pm10428257g0030	2327.15	1899.86	427.296	1472.56	turquoise
Pm138523g0010	2485.39	2165.45	319.939	1845.51	turquoise
Pm202636g0010	1765.75	1506.61	259.138	1247.47	turquoise
Pm137857g0010	1691.46	1347.36	344.105	1003.25	turquoise
Pm86606g0010	1416.22	878.413	537.812	340.601	turquoise
Pm10432549g0010	1270	863.397	406.598	456.799	turquoise
Pm10435775g0010	2057.72	1900.95	156.772	1744.18	turquoise
Pm37849g0010	2951.52	2636.64	314.878	2321.76	turquoise
Pm10431601g0020	1817.07	1337.78	479.296	858.479	turquoise
Pm89633g0010	471.799	311.315	160.484	150.831	turquoise
Pm10430173g0010	2411.17	2199.48	211.687	1987.79	turquoise
Pm9125g0010	1116.69	896.593	220.099	676.494	turquoise
Pm18170g0010	1020.19	814.906	205.285	609.621	turquoise
Pm130482g0010	1979.23	1843.65	135.58	1708.07	turquoise
Pm89208g0010	257.282	160.565	96.7168	63.8483	turquoise
Pm809g0010	1442.64	672.5	770.135	-97.6349	turquoise
Pm473040g0010	2122.78	1875.61	247.166	1628.45	turquoise
Pm10429683g0010	1916.81	1198.08	718.731	479.346	turquoise
Pm771456g0010	2633.83	2245.17	388.665	1856.5	turquoise
Pm10428053g0010	482.48	246.926	235.554	11.3711	turquoise
Pm6944718g0010	1820.49	1687.46	133.024	1554.44	turquoise
Pm10431529g0010	2419.73	2190.87	228.863	1962	turquoise
Pm10429111g0010	2187.59	2008.22	179.37	1828.85	turquoise
Pm657535g0010	1390.48	944.238	446.245	497.993	turquoise
Pm110148g0010	3125.9	2070.26	1055.63	1014.63	turquoise
Pm827461g0010	2443.28	1590.53	852.747	737.785	turquoise
Pm124529g0010	1287.96	846.718	441.238	405.48	turquoise
Pm10429431g0020	1474.91	1028.33	446.584	581.747	turquoise
Pm48007g0010	404.363	215.038	189.325	25.7134	turquoise
Pm20467g0010	2985.62	2345.99	639.634	1706.35	turquoise
Pm10432049g0010	2001.27	1269.21	732.066	537.139	turquoise
Pm81780g0010	2459.65	2123.98	335.668	1788.31	turquoise
Pm218163g0010	2898.62	2137.39	761.232	1376.16	turquoise
Pm16307g0010	408.314	312.919	95.3948	217.524	turquoise
Pm5079g0010	1585.25	910.006	675.246	234.76	turquoise
Pm74039g0010	2143.11	1412.11	731.003	681.103	turquoise
Pm10435333g0010	2407.44	864.258	1543.18	-678.926	turquoise
Pm8465203g0010	1860.44	1729.18	131.255	1597.93	turquoise
Pm12242g0010	1414.59	603.072	811.517	-208.445	turquoise
Pm79000g0010	484.417	126.599	357.818	-231.219	turquoise
Pm10436593g0010	2698.14	2428.8	269.346	2159.45	turquoise
Pm4154579g0010	1752.19	1409.1	343.083	1066.02	turquoise
Pm95955g0010	1883.77	805.777	1077.99	-272.217	turquoise
Pm17957g0010	2737.45	1293.33	1444.12	-150.782	turquoise
Pm14808g0010	2698.07	2373.67	324.403	2049.26	turquoise
Pm92961g0010	2665.36	2456.41	208.954	2247.45	turquoise
Pm10432348g0010	1639.8	913.516	726.287	187.229	turquoise
Pm10430745g0010	2987.26	1720.03	1267.23	452.799	turquoise
Pm132962g0010	1913.44	1384.52	528.913	855.609	turquoise
Pm9608290g0010	1615.1	1034	581.099	452.897	turquoise
Pm10429446g0010	359.707	154.182	205.524	-51.3422	turquoise
Pm10427517g0010	2121.17	598.096	1523.07	-924.975	turquoise
Pm10431770g0010	718.932	538.97	179.962	359.008	turquoise
Pm10431555g0010	2949.62	2345.69	603.931	1741.76	turquoise
Pm72565g0010	3061.39	2571.51	489.886	2081.62	turquoise
Pm102349g0010	2499.23	2306.5	192.73	2113.77	turquoise
Pm8438g0020	266.538	142.151	124.387	17.7646	turquoise
Pm84310g0010	142.155	66.1573	75.9981	-9.84079	turquoise
novel.6722	689.768	355.485	334.282	21.2027	turquoise
Pm98338g0010	296.641	158.471	138.17	20.3003	turquoise
Pm8902970g0010	2898.72	2305.29	593.427	1711.87	turquoise
Pm319g0010	1928.76	1797.13	131.629	1665.51	turquoise
Pm204624g0010	2293.51	2123.87	169.633	1954.24	turquoise
Pm10430715g0010	2557.54	1736.51	821.031	915.478	turquoise
Pm422175g0010	2298.71	2136.94	161.77	1975.17	turquoise
Pm68464g0010	2432.72	1464.95	967.762	497.19	turquoise
Pm115173g0010	2873.52	2533.15	340.366	2192.79	turquoise
Pm6019571g0010	1703.06	1546.91	156.145	1390.77	turquoise
Pm10426578g0010	2683.43	1508.18	1175.24	332.94	turquoise
Pm87523g0010	1797.95	1498.34	299.612	1198.72	turquoise
Pm10429543g0010	2259.16	1401.82	857.334	544.49	turquoise
Pm92070g0010	2881.28	2461.67	419.607	2042.06	turquoise
Pm46281g0010	2347.3	1429.68	917.621	512.062	turquoise
Pm10431970g0010	852.583	668.375	184.209	484.166	turquoise
Pm92615g0010	2860.58	2271.13	589.454	1681.67	turquoise
Pm677399g0010	2836.87	2428.87	407.999	2020.87	turquoise
Pm78795g0010	508.878	322.469	186.41	136.059	turquoise
Pm10879g0010	2646.02	2282.21	363.807	1918.4	turquoise
Pm19075g0010	2933.04	1768.17	1164.88	603.289	turquoise
Pm161463g0020	1771.54	1238.71	532.827	705.885	turquoise
Pm667858g0010	2591.73	2304.97	286.767	2018.2	turquoise
Pm10123530g0010	616.936	110.946	505.99	-395.043	turquoise
Pm118496g0010	188.742	89.5817	99.1606	-9.57893	turquoise
Pm40444g0010	2082.56	1558.09	524.472	1033.62	turquoise
Pm56692g0010	2079.73	1935.43	144.302	1791.13	turquoise
Pm132673g0020	854.46	455.983	398.478	57.5049	turquoise
Pm10426306g0010	2682.77	1629.57	1053.2	576.368	turquoise
Pm10434339g0010	2980.78	2455.31	525.467	1929.85	turquoise
Pm10426762g0010	1423.59	1104.43	319.164	785.263	turquoise
Pm48286g0010	1507.63	1261.52	246.101	1015.42	turquoise
Pm10436080g0010	2736.07	1539.88	1196.19	343.695	turquoise
Pm71687g0020	2428.94	2238.48	190.459	2048.02	turquoise
Pm4137775g0010	2646.97	1381.09	1265.88	115.215	turquoise
Pm183160g0020	2110.68	951.564	1159.11	-207.55	turquoise
Pm10432489g0010	1446.44	1237.15	209.294	1027.86	turquoise
Pm9687017g0010	1093.08	316.761	776.317	-459.555	turquoise
Pm5937864g0010	2647.04	2228.46	418.577	1809.88	turquoise
Pm76465g0010	2215.67	1903.17	312.499	1590.68	turquoise
Pm41974g0010	925.605	563.297	362.309	200.988	turquoise
Pm103044g0010	1287.02	725.083	561.933	163.15	turquoise
Pm166600g0010	1030.28	678.615	351.669	326.947	turquoise
Pm201307g0010	715.787	518.556	197.231	321.325	turquoise
Pm181281g0010	2790.7	2304.57	486.131	1818.44	turquoise
Pm31373g0010	1151.39	879.021	272.365	606.657	turquoise
Pm10435992g0010	1403.76	918.603	485.156	433.448	turquoise
Pm98338g0020	313.41	158.639	154.771	3.86852	turquoise
Pm52972g0010	1975.93	1826.24	149.683	1676.56	turquoise
Pm79751g0010	2503.88	2280.16	223.724	2056.43	turquoise
Pm28815g0030	2569.71	2374.17	195.546	2178.62	turquoise
Pm10431729g0030	1792.24	1449.36	342.882	1106.48	turquoise
Pm10430226g0020	2395.15	1925.73	469.42	1456.31	turquoise
Pm10437037g0010	1385.71	1236.93	148.785	1088.14	turquoise
Pm10432990g0010	2681.31	2086.97	594.341	1492.63	turquoise
Pm9457156g0010	1754.94	1554.67	200.262	1354.41	turquoise
Pm10436112g0020	2437.74	1046.32	1391.42	-345.098	turquoise
Pm36826g0020	142.514	67.3555	75.1585	-7.803	turquoise
Pm10430713g0010	2053.45	1399.36	654.088	745.273	turquoise
Pm10144111g0010	616.338	371.146	245.192	125.955	turquoise
Pm1307g0010	1959.48	1634.76	324.719	1310.04	turquoise
Pm209092g0010	823.801	311.276	512.525	-201.249	turquoise
Pm10434238g0010	879.839	564.391	315.448	248.942	turquoise
Pm15246g0010	2245	2079.14	165.858	1913.29	turquoise
Pm70988g0010	1991.43	1069.11	922.326	146.783	turquoise
Pm4056g0010	2425.55	2245.11	180.438	2064.67	turquoise
Pm216312g0010	1385.32	1289.82	95.5038	1194.31	turquoise
Pm10427553g0010	1825.94	1691.08	134.862	1556.21	turquoise
Pm180530g0010	2902.98	2620.15	282.832	2337.32	turquoise
Pm36795g0010	2547.48	2315.45	232.035	2083.41	turquoise
Pm10392535g0010	117.756	60.4427	57.3133	3.12944	turquoise
Pm12190g0010	1783.01	642.318	1140.7	-498.379	turquoise
Pm895902g0010	674.315	494.456	179.859	314.596	turquoise
Pm10430016g0010	1180.34	741.925	438.414	303.511	turquoise
Pm62177g0010	2547.57	1994.52	553.053	1441.47	turquoise
Pm56912g0020	1576.84	990.32	586.515	403.805	turquoise
Pm10432524g0010	900.321	457.953	442.368	15.5852	turquoise
Pm130379g0010	2987.91	2306.62	681.293	1625.33	turquoise
Pm10432674g0020	1494.47	1105.81	388.662	717.144	turquoise
Pm449338g0010	697.345	499.794	197.551	302.243	turquoise
Pm934g0020	2884.39	2256.16	628.227	1627.93	turquoise
Pm10204459g0010	2084.25	1511.61	572.634	938.98	turquoise
Pm72741g0020	1065.33	682.68	382.654	300.026	turquoise
Pm10436704g0010	2077.97	1794.34	283.627	1510.72	turquoise
Pm120807g0010	2820.01	2456.38	363.624	2092.76	turquoise
Pm9805710g0010	3014.54	2451.31	563.228	1888.09	turquoise
Pm10427286g0010	572.401	403.26	169.141	234.119	turquoise
Pm81306g0020	1980.77	1806.77	173.994	1632.78	turquoise
Pm15889g0020	1054.88	520.903	533.976	-13.0729	turquoise
Pm495594g0010	386.131	280.858	105.274	175.584	turquoise
Pm21256g0010	633.901	431.98	201.921	230.059	turquoise
Pm1654g0020	1546.21	1177.4	368.806	808.598	turquoise
Pm197097g0010	2712.29	2045.63	666.658	1378.97	turquoise
Pm95078g0010	1350.64	860.152	490.485	369.667	turquoise
Pm10430239g0010	2350.21	2177.51	172.693	2004.82	turquoise
Pm15416g0020	1949.4	1234.36	715.044	519.312	turquoise
Pm10241825g0010	243.473	163.28	80.193	83.0871	turquoise
Pm10431251g0010	2610.29	2333.62	276.669	2056.95	turquoise
Pm69324g0010	2004.41	1774.56	229.85	1544.71	turquoise
Pm5097395g0010	2694.13	1366.47	1327.65	38.8221	turquoise
Pm18829g0010	2213.11	2060.92	152.189	1908.73	turquoise
Pm3797370g0010	1171.69	983.54	188.151	795.389	turquoise
Pm33494g0010	1146.39	951.283	195.11	756.173	turquoise
Pm9092187g0010	2443.85	2261.7	182.155	2079.54	turquoise
Pm38g0010	2472.37	1194.58	1277.79	-83.2066	turquoise
Pm55585g0010	2715.88	2436.52	279.359	2157.16	turquoise
Pm268790g0020	2649.16	2052.84	596.32	1456.52	turquoise
Pm10429450g0010	1093.38	593.076	500.306	92.7698	turquoise
Pm18343g0010	275.871	179.271	96.6003	82.6708	turquoise
Pm96898g0010	1065.92	617.478	448.438	169.04	turquoise
Pm7183g0010	1297.59	725.6	571.986	153.614	turquoise
Pm456304g0010	2091.22	1946.46	144.757	1801.7	turquoise
Pm10432109g0010	652.79	441.202	211.588	229.614	turquoise
Pm18755g0010	944.842	870.377	74.4646	795.913	turquoise
Pm905958g0010	1281.73	906.481	375.251	531.23	turquoise
Pm5021g0010	2598.86	1691.21	907.649	783.563	turquoise
Pm10427675g0010	590.708	332.573	258.135	74.4376	turquoise
novel.4396	329.8	199.707	130.093	69.6147	turquoise
Pm642335g0010	444.527	341.854	102.673	239.181	turquoise
Pm2117g0010	274.183	176.958	97.225	79.7335	turquoise
Pm10432160g0010	2955.86	1937.17	1018.68	918.488	turquoise
Pm10432820g0010	1719.62	1348.19	371.436	976.75	turquoise
Pm128304g0010	2141.52	1983.57	157.956	1825.61	turquoise
Pm10435782g0010	2795.67	1759.08	1036.59	722.497	turquoise
Pm6494057g0010	1715.75	767.802	947.945	-180.143	turquoise
Pm720108g0010	888.386	433.666	454.72	-21.0535	turquoise
Pm10428570g0010	1233.53	775.507	458.019	317.488	turquoise
Pm68521g0010	1609.99	1115.88	494.108	621.772	turquoise
Pm83169g0010	2924.99	2129.25	795.741	1333.51	turquoise
Pm102312g0010	2592.9	2377.04	215.867	2161.17	turquoise
novel.2903	1789.07	1662.85	126.221	1536.62	turquoise
Pm10427382g0010	848.716	737.435	111.281	626.153	turquoise
Pm9420337g0010	1091.64	900.265	191.376	708.889	turquoise
Pm7241g0010	1420.21	817.159	603.055	214.104	turquoise
Pm10430233g0010	2686.23	1260.17	1426.06	-165.89	turquoise
Pm111881g0010	1010.22	486.194	524.023	-37.8284	turquoise
Pm96649g0010	1575.92	1455.08	120.844	1334.24	turquoise
Pm102983g0020	2612.21	2135.54	476.663	1658.88	turquoise
Pm42545g0010	1923.62	1275.87	647.748	628.127	turquoise
Pm10426109g0010	1419.49	1244.95	174.541	1070.41	turquoise
Pm81112g0010	1742.47	1610.58	131.887	1478.7	turquoise
Pm10431615g0010	458.238	212.277	245.962	-33.685	turquoise
Pm210555g0010	2494.5	1988.23	506.268	1481.97	turquoise
Pm6785496g0010	1927.51	1503.13	424.376	1078.75	turquoise
Pm230579g0010	2483.33	2206.52	276.813	1929.71	turquoise
Pm121183g0010	2660.35	1637.49	1022.86	614.629	turquoise
Pm196645g0010	2226.89	1748.54	478.345	1270.2	turquoise
Pm35469g0010	592.227	428.351	163.876	264.475	turquoise
novel.1175	898.924	755.459	143.465	611.994	turquoise
novel.4765	200.397	64.9321	135.465	-70.5327	turquoise
Pm8872054g0010	2127.63	539.003	1588.62	-1049.62	turquoise
Pm70355g0010	2213.04	1709.36	503.675	1205.69	turquoise
Pm10431764g0010	1178.14	919.369	258.771	660.598	turquoise
Pm4773g0010	2008.87	980.234	1028.64	-48.4058	turquoise
Pm46923g0010	1670.21	1483.85	186.356	1297.49	turquoise
Pm117808g0010	1958.22	1455.81	502.406	953.407	turquoise
Pm10295g0010	1177.12	617.824	559.294	58.5295	turquoise
Pm139378g0010	549.693	356.183	193.51	162.673	turquoise
Pm99935g0010	2579.69	2359.78	219.909	2139.87	turquoise
Pm56129g0010	1190.49	801.653	388.832	412.822	turquoise
Pm10429422g0010	2581.04	1115.42	1465.62	-350.202	turquoise
Pm10429478g0010	1192.25	614.063	578.184	35.8793	turquoise
novel.8469	647.874	374.042	273.833	100.209	turquoise
novel.3373	2408.99	1656.89	752.098	904.794	turquoise
Pm303344g0010	1273.72	1086.89	186.832	900.056	turquoise
Pm20265g0010	2281.26	1935.36	345.896	1589.47	turquoise
Pm163659g0010	1383.88	1157.38	226.495	930.885	turquoise
Pm629987g0010	2757.98	2406.42	351.562	2054.86	turquoise
Pm130754g0010	2026.19	1446.47	579.721	866.746	turquoise
Pm10434917g0010	337.049	128.368	208.681	-80.3135	turquoise
Pm20430g0020	993.359	697.955	295.404	402.551	turquoise
Pm15580g0010	1122.69	851.597	271.092	580.505	turquoise
Pm907632g0010	1713.16	1556.17	156.992	1399.18	turquoise
Pm19137g0010	1831.92	1051.56	780.361	271.196	turquoise
Pm10428615g0010	2556.5	1921.89	634.611	1287.28	turquoise
Pm10429420g0010	2968.77	2175.07	793.695	1381.38	turquoise
Pm10431469g0010	1954.64	1520.39	434.247	1086.15	turquoise
Pm10436942g0010	1740.23	634.792	1105.43	-470.642	turquoise
Pm140124g0010	1305.11	613.77	691.343	-77.5733	turquoise
Pm10425875g0010	2023.33	1750.09	273.241	1476.85	turquoise
Pm10425833g0010	2352.45	2184.44	168.014	2016.42	turquoise
Pm10192750g0010	2378.68	1454.1	924.587	529.508	turquoise
Pm876548g0010	1364.26	984.023	380.238	603.785	turquoise
Pm10431598g0010	1115.64	287.31	828.332	-541.022	turquoise
Pm37751g0010	687.367	526.84	160.527	366.314	turquoise
Pm180282g0010	1795.69	1604.04	191.656	1412.38	turquoise
Pm10430567g0010	1756.89	999.568	757.32	242.248	turquoise
Pm17181g0010	2733.96	1110.24	1623.72	-513.479	turquoise
Pm10429653g0010	722.655	116.967	605.688	-488.721	turquoise
Pm9851g0010	3049.23	2667.56	381.668	2285.89	turquoise
Pm137172g0010	1990.25	1589.22	401.027	1188.19	turquoise
Pm58651g0010	1803.29	1624.18	179.11	1445.07	turquoise
Pm45861g0010	2519.8	2218.37	301.431	1916.94	turquoise
Pm10428472g0010	1089.14	706.704	382.434	324.269	turquoise
Pm502016g0010	2728.54	2319.35	409.183	1910.17	turquoise
Pm10427636g0010	2722.9	1054.1	1668.8	-614.706	turquoise
Pm42384g0010	2507.09	2247.11	259.975	1987.14	turquoise
Pm282627g0010	2304.47	1497.58	806.894	690.684	turquoise
Pm741090g0010	1343.75	1097.72	246.035	851.685	turquoise
Pm8534g0010	333.598	96.9905	236.607	-139.617	turquoise
Pm134742g0010	346.739	145.39	201.35	-55.9602	turquoise
Pm10393847g0010	1597.87	1157.05	440.816	716.237	turquoise
Pm5797728g0010	939.947	635.901	304.046	331.855	turquoise
Pm10430956g0010	2380.95	2196.78	184.174	2012.6	turquoise
Pm5701613g0010	1377.33	892.813	484.517	408.296	turquoise
Pm51728g0020	2092.15	1950.76	141.394	1809.37	turquoise
Pm10429698g0010	1554.63	838.958	715.673	123.285	turquoise
Pm118899g0010	1978.75	1772.93	205.819	1567.11	turquoise
Pm865g0010	1288.15	1088.54	199.611	888.932	turquoise
Pm43595g0010	1937.97	1806.9	131.077	1675.82	turquoise
Pm5321101g0010	2983.24	2572.64	410.6	2162.04	turquoise
Pm423264g0010	2485.8	2108.15	377.653	1730.5	turquoise
Pm6951g0020	2745.76	1560.3	1185.46	374.847	turquoise
Pm10428944g0020	677.892	324.479	353.413	-28.934	turquoise
Pm10163020g0010	2868.26	2417.04	451.217	1965.82	turquoise
Pm102436g0010	1724.65	953.556	771.093	182.464	turquoise
Pm6975350g0010	2874.61	2274.7	599.914	1674.78	turquoise
Pm14910g0010	644.222	406.537	237.685	168.851	turquoise
Pm138917g0010	3015.68	2632.69	382.993	2249.7	turquoise
Pm10436287g0010	604.498	161.739	442.759	-281.019	turquoise
Pm180963g0010	1413.9	1010.92	402.983	607.937	turquoise
Pm655838g0010	2449.61	2239.75	209.86	2029.89	turquoise
Pm74199g0010	2643.49	2254.16	389.328	1864.83	turquoise
Pm472306g0010	1551.93	1180.54	371.384	809.157	turquoise
Pm302947g0010	675.234	501.838	173.396	328.441	turquoise
Pm158518g0010	2662.8	2167.81	494.992	1672.82	turquoise
Pm10203758g0010	948.55	662.452	286.099	376.353	turquoise
novel.2123	2757.41	1541	1216.41	324.597	turquoise
Pm10436655g0010	422.854	212.453	210.401	2.05205	turquoise
Pm10432086g0010	1989.07	1574.74	414.332	1160.41	turquoise
Pm199561g0010	1799.79	1651.79	148.007	1503.78	turquoise
Pm177103g0010	2634.55	1857.87	776.686	1081.18	turquoise
Pm77198g0010	1138.72	680.343	458.377	221.966	turquoise
Pm10436330g0010	2295.74	2063.72	232.023	1831.7	turquoise
Pm6176566g0010	2305.05	1245.11	1059.93	185.183	turquoise
Pm27414g0020	2877.16	2489.29	387.869	2101.42	turquoise
Pm138136g0010	2654.19	2208.32	445.872	1762.44	turquoise
Pm471976g0010	1256.93	1068.77	188.154	880.62	turquoise
novel.8727	1190.55	1040	150.552	889.449	turquoise
Pm10436033g0010	1897.95	1303.29	594.654	708.64	turquoise
Pm338119g0010	2053.5	1501	552.498	948.499	turquoise
Pm10431684g0010	930.67	284.416	646.254	-361.839	turquoise
Pm108850g0010	1004.25	716.942	287.31	429.632	turquoise
Pm23994g0010	1879.07	1358.95	520.124	838.827	turquoise
Pm78381g0010	596.191	429.771	166.42	263.351	turquoise
Pm10436820g0010	1191.93	868.322	323.604	544.718	turquoise
Pm40654g0010	2718.49	2479.82	238.671	2241.15	turquoise
Pm10425823g0010	1492.72	733.357	759.363	-26.0055	turquoise
Pm10434203g0010	2191.99	2039.08	152.908	1886.18	turquoise
Pm34399g0010	568.835	488.031	80.8041	407.227	turquoise
Pm4032g0010	2448.92	2245.86	203.063	2042.8	turquoise
Pm10435921g0010	1721.65	1426.76	294.882	1131.88	turquoise
Pm10436143g0010	1792.25	1082.27	709.984	372.284	turquoise
Pm10364115g0010	1199.56	1013.63	185.924	827.71	turquoise
Pm10427786g0010	1173.98	908.224	265.76	642.464	turquoise
Pm350040g0010	1322.21	873.986	448.222	425.764	turquoise
Pm124514g0010	582.643	300.861	281.781	19.0801	turquoise
Pm3393g0010	2181.8	1404.71	777.093	627.614	turquoise
Pm10428554g0010	1644.57	1141.87	502.692	639.183	turquoise
Pm10429093g0010	2215.87	1019.01	1196.86	-177.851	turquoise
Pm181544g0010	1571.04	1276.92	294.113	982.81	turquoise
Pm4305g0010	876.084	587.05	289.034	298.016	turquoise
Pm10879g0020	2398.01	2098.42	299.597	1798.82	turquoise
Pm182125g0010	2537.47	2298.85	238.62	2060.23	turquoise
Pm10430608g0010	1755.71	1633.47	122.234	1511.24	turquoise
Pm793054g0010	950.274	565.276	384.998	180.278	turquoise
Pm10103335g0010	1657.78	1532.22	125.567	1406.65	turquoise
Pm28601g0020	2238.96	2081.39	157.564	1923.83	turquoise
Pm77106g0010	1654.89	813.999	840.888	-26.8889	turquoise
Pm33970g0010	2899.13	2334.9	564.231	1770.67	turquoise
Pm25056g0010	533.183	294.956	238.226	56.73	turquoise
Pm9989575g0010	1232.2	1135.49	96.7135	1038.77	turquoise
Pm10869g0010	2581.59	1261.45	1320.14	-58.6921	turquoise
Pm7597338g0010	1882.19	1143.39	738.795	404.599	turquoise
Pm7850772g0010	1378.68	925.888	452.792	473.095	turquoise
Pm6160g0010	1582.21	1031.71	550.501	481.207	turquoise
Pm10432440g0010	1291.9	961.529	330.374	631.154	turquoise
Pm117445g0010	2936.64	2453.74	482.898	1970.84	turquoise
Pm97201g0010	682.077	387.97	294.108	93.8622	turquoise
Pm217472g0010	860.638	215.424	645.214	-429.79	turquoise
Pm10427252g0010	630.755	472.168	158.587	313.582	turquoise
Pm10429451g0010	2003.31	1370.35	632.962	737.389	turquoise
Pm26307g0010	689.526	436.071	253.455	182.616	turquoise
Pm10046054g0010	264.538	147.863	116.675	31.1873	turquoise
Pm470233g0020	2016.71	1839.91	176.807	1663.1	turquoise
Pm3652531g0010	2653.61	2275.99	377.619	1898.37	turquoise
Pm210219g0010	1190	841.111	348.889	492.222	turquoise
Pm10432016g0010	1270.53	1066.79	203.735	863.058	turquoise
Pm234535g0010	430.401	192.391	238.01	-45.6187	turquoise
Pm201164g0010	2351.89	1869.71	482.184	1387.53	turquoise
Pm6556215g0010	1659.99	1446.91	213.082	1233.83	turquoise
novel.7265	1423.73	723.316	700.412	22.905	turquoise
Pm68488g0010	3056.12	2309.65	746.463	1563.19	turquoise
Pm10426600g0010	2747.87	2121.37	626.498	1494.87	turquoise
Pm3259g0010	2280.28	2037.6	242.676	1794.92	turquoise
Pm10435620g0020	2954.73	2355.78	598.95	1756.83	turquoise
Pm114091g0010	390.707	106.635	284.072	-177.437	turquoise
Pm10430139g0010	1164.3	776.058	388.242	387.817	turquoise
Pm12783g0010	1073.14	729.491	343.648	385.843	turquoise
Pm8212g0010	1281.34	945.823	335.519	610.304	turquoise
Pm44963g0010	1939.3	1069.61	869.691	199.921	turquoise
Pm10436581g0010	2566.84	1965.76	601.087	1364.67	turquoise
Pm123220g0010	2062.44	1912.81	149.629	1763.18	turquoise
Pm91212g0010	2628.99	2395.04	233.955	2161.08	turquoise
Pm32516g0010	1744.83	1316.15	428.671	887.484	turquoise
Pm62008g0010	1943.52	1356.82	586.701	770.115	turquoise
Pm185035g0010	1612.45	1252.75	359.696	893.055	turquoise
Pm56912g0010	1634.8	1273.42	361.383	912.032	turquoise
Pm20587g0010	2000.3	762.914	1237.38	-474.468	turquoise
Pm20586g0010	2778.75	2496.73	282.023	2214.7	turquoise
Pm242171g0010	647.705	314.039	333.666	-19.6265	turquoise
Pm8465279g0010	927.319	690.485	236.833	453.652	turquoise
Pm10433797g0010	2178.22	1800.35	377.874	1422.48	turquoise
Pm13454g0010	1933.61	966.883	966.725	0.158172	turquoise
Pm41476g0010	2590.12	2379.51	210.61	2168.9	turquoise
Pm6588g0010	971.425	653.884	317.541	336.343	turquoise
Pm3262774g0010	908.33	615.69	292.64	323.051	turquoise
Pm449845g0010	1182.82	791.266	391.553	399.713	turquoise
Pm129755g0010	1830.81	1403.04	427.773	975.267	turquoise
Pm195978g0020	1734.89	1603.34	131.547	1471.8	turquoise
Pm10430525g0010	2636.11	2376.62	259.497	2117.12	turquoise
Pm193136g0010	1106.67	583.734	522.933	60.8008	turquoise
Pm10425868g0010	1343.34	1236.72	106.627	1130.09	turquoise
Pm10428098g0010	1164.3	962.396	201.909	760.488	turquoise
Pm76825g0010	1927.53	1790.76	136.771	1653.99	turquoise
Pm10436284g0010	2827.12	2079.89	747.226	1332.66	turquoise
Pm17910g0010	2432.5	2253.16	179.339	2073.82	turquoise
Pm67006g0010	2510.84	1758.04	752.805	1005.23	turquoise
novel.4855	305.76	161.609	144.151	17.4586	turquoise
novel.1504	2225.01	2063.11	161.908	1901.2	turquoise
Pm10430708g0010	2450.76	1566.75	884.014	682.733	turquoise
Pm10259610g0010	873.626	717.695	155.93	561.765	turquoise
Pm124184g0010	1618.68	1205.35	413.331	792.022	turquoise
Pm10429604g0010	826.951	610.437	216.514	393.923	turquoise
Pm10434526g0010	1777.19	1332.47	444.715	887.756	turquoise
Pm82160g0010	863.047	290.176	572.871	-282.694	turquoise
Pm56684g0010	1718.84	1482.32	236.521	1245.8	turquoise
Pm10436490g0010	925.716	254.229	671.487	-417.258	turquoise
Pm139896g0010	2253.11	1269.16	983.95	285.213	turquoise
Pm18779g0010	2417.75	2248.04	169.709	2078.33	turquoise
Pm10436473g0010	1236.16	414.525	821.631	-407.106	turquoise
Pm9711944g0010	2199.54	1821.42	378.116	1443.3	turquoise
Pm90807g0010	650.718	396.034	254.684	141.35	turquoise
Pm10432831g0010	1143.04	592.828	550.208	42.62	turquoise
Pm3880g0010	2185.76	1008.19	1177.58	-169.389	turquoise
Pm10435268g0010	2083.36	1746.17	337.191	1408.98	turquoise
Pm34528g0010	1182.43	833.13	349.302	483.827	turquoise
Pm47150g0020	1214.13	1009.3	204.824	804.477	turquoise
Pm14341g0010	2080.29	1323.23	757.056	566.175	turquoise
Pm10430689g0020	386.21	282.679	103.531	179.148	turquoise
Pm108992g0010	2776.15	2520.63	255.526	2265.1	turquoise
Pm10432992g0010	370.151	114.038	256.113	-142.075	turquoise
Pm83924g0010	2609.48	861.105	1748.38	-887.274	turquoise
Pm39984g0010	2643.79	2284.67	359.123	1925.54	turquoise
Pm8419g0010	2421.4	2231.66	189.747	2041.91	turquoise
Pm6724677g0010	1832.79	1100.42	732.377	368.039	turquoise
Pm6362g0020	1608.51	1430.72	177.791	1252.93	turquoise
Pm174294g0010	2784.08	2347.11	436.972	1910.14	turquoise
Pm10239556g0010	1801.33	1460.31	341.028	1119.28	turquoise
Pm9608589g0010	2010.63	1770.99	239.642	1531.35	turquoise
Pm10436725g0010	1076.87	653.648	423.224	230.424	turquoise
Pm10431585g0010	1724.31	1598.42	125.888	1472.53	turquoise
Pm461761g0010	1433.8	879.367	554.434	324.933	turquoise
Pm24566g0010	2793.22	2534.67	258.553	2276.12	turquoise
Pm10436438g0010	410.613	279.155	131.458	147.697	turquoise
Pm57869g0010	2463.86	1692.49	771.374	921.112	turquoise
Pm101145g0010	973.008	612.932	360.076	252.855	turquoise
Pm81029g0010	2639.47	2319.92	319.546	2000.38	turquoise
Pm41880g0010	1069.69	389.68	680.01	-290.33	turquoise
Pm207139g0010	245.95	94.6545	151.295	-56.6406	turquoise
Pm9143g0010	593.493	302.816	290.676	12.1401	turquoise
Pm10430837g0010	2249.67	1782.18	467.489	1314.69	turquoise
Pm257104g0010	1768.71	1479.63	289.077	1190.56	turquoise
Pm214227g0010	2565.85	2369.5	196.346	2173.16	turquoise
novel.7106	1192.88	945.212	247.667	697.545	turquoise
novel.7074	1969.81	1378.05	591.765	786.284	turquoise
Pm10433371g0010	1704.99	1307.65	397.338	910.316	turquoise
Pm111545g0020	2024.78	1437.43	587.355	850.074	turquoise
novel.8139	1776.85	807.447	969.404	-161.957	turquoise
Pm58127g0010	2322.25	1905.09	417.161	1487.92	turquoise
Pm10427176g0010	541.612	316.629	224.984	91.6452	turquoise
Pm52439g0010	796.578	399.755	396.823	2.93171	turquoise
Pm10428014g0010	2314.27	2148.13	166.139	1981.99	turquoise
Pm20072g0010	1126.97	758.56	368.409	390.151	turquoise
Pm49854g0010	1482.35	1102.88	379.47	723.407	turquoise
Pm10427544g0020	2863.91	2584.87	279.038	2305.83	turquoise
Pm83398g0010	1435.36	1081.13	354.229	726.901	turquoise
Pm9322912g0020	753.25	518.672	234.578	284.094	turquoise
Pm108007g0020	1992.48	1278.82	713.661	565.161	turquoise
Pm19741g0010	2982.57	1905.23	1077.34	827.888	turquoise
Pm135861g0010	3005.68	1355.97	1649.71	-293.734	turquoise
Pm36432g0010	2541.44	2346.06	195.388	2150.67	turquoise
Pm210084g0010	1712.64	1279.67	432.968	846.7	turquoise
Pm634565g0010	2662.65	2338.85	323.804	2015.04	turquoise
Pm17138g0010	183.349	58.5355	124.814	-66.2783	turquoise
Pm546709g0010	325.631	156.685	168.946	-12.2603	turquoise
Pm114817g0010	449.735	272.105	177.63	94.4743	turquoise
Pm18309g0010	2003.52	1254.2	749.327	504.869	turquoise
Pm10429945g0010	955.353	641.847	313.506	328.34	turquoise
Pm10103038g0010	2138.45	1969.46	168.991	1800.47	turquoise
Pm10434980g0010	596.825	479.177	117.648	361.529	turquoise
Pm141511g0010	1950.22	1483.3	466.919	1016.38	turquoise
Pm100525g0010	2212.86	2046.36	166.497	1879.86	turquoise
Pm140044g0010	1319.99	677.833	642.161	35.6713	turquoise
Pm10201g0010	878.519	651.113	227.406	423.707	turquoise
Pm7933g0010	1308.47	143.649	1164.82	-1021.18	turquoise
Pm133153g0010	385.299	190.784	194.515	-3.73071	turquoise
Pm389505g0010	2390.17	2184.27	205.903	1978.36	turquoise
Pm10429384g0010	2852.7	1763.59	1089.1	674.49	turquoise
Pm35762g0010	261.395	101.29	160.105	-58.8155	turquoise
Pm108957g0010	1432.63	914.356	518.279	396.076	turquoise
Pm22695g0010	2645.87	2266.89	378.973	1887.92	turquoise
Pm10071632g0010	710.53	285.594	424.936	-139.342	turquoise
Pm81306g0010	1830.61	1679.79	150.826	1528.96	turquoise
Pm85409g0010	254.862	187.812	67.0499	120.762	turquoise
Pm10735g0010	1905.57	1647.54	258.033	1389.51	turquoise
Pm15776g0020	2212.65	586.721	1625.93	-1039.21	turquoise
Pm10429284g0010	2102.22	1734.74	367.484	1367.25	turquoise
Pm10427042g0010	2839.12	2463.7	375.422	2088.28	turquoise
Pm1543g0020	820.526	702.791	117.736	585.055	turquoise
Pm20462g0010	1884.71	1232.49	652.225	580.261	turquoise
Pm10429882g0010	2376.62	2201.68	174.937	2026.75	turquoise
Pm7858g0010	191.003	49.4847	141.518	-92.0337	turquoise
Pm10243509g0010	2882.98	2375.09	507.893	1867.2	turquoise
Pm10435700g0010	1068.39	400.136	668.249	-268.113	turquoise
Pm9785986g0010	2610.45	2297.92	312.524	1985.4	turquoise
Pm2120g0020	1413.71	1219.13	194.581	1024.55	turquoise
Pm10435293g0010	1703.43	1339.9	363.525	976.377	turquoise
Pm10341242g0010	1326.02	923.953	402.07	521.883	turquoise
Pm81388g0010	2215.13	1245.13	969.998	275.134	turquoise
Pm390528g0020	965.804	776.771	189.033	587.738	turquoise
Pm105435g0010	1051.5	973.41	78.0868	895.324	turquoise
Pm10429544g0010	1290.85	968.445	322.4	646.045	turquoise
Pm141465g0020	1857.3	1669.07	188.228	1480.84	turquoise
Pm53005g0010	2311.88	1425.83	886.056	539.771	turquoise
Pm10433301g0010	859.986	522.62	337.366	185.254	turquoise
Pm16036g0010	2718.5	2460.41	258.09	2202.32	turquoise
Pm10429563g0010	2249.66	1867.52	382.135	1485.39	turquoise
Pm10435561g0010	2851.13	2489.37	361.763	2127.61	turquoise
Pm122418g0010	626.007	437.639	188.368	249.271	turquoise
Pm210951g0010	2114.58	1824.4	290.172	1534.23	turquoise
Pm10432189g0020	2933.06	2578.85	354.215	2224.63	turquoise
Pm127542g0020	250.867	123	127.867	-4.86638	turquoise
Pm467548g0010	2201.62	2001.05	200.565	1800.49	turquoise
Pm10434549g0010	2473.43	1887.11	586.321	1300.79	turquoise
novel.8328	2419.23	1171.53	1247.71	-76.1806	turquoise
Pm68401g0010	1090.34	659.811	430.53	229.281	turquoise
Pm524443g0010	531.964	362.201	169.762	192.439	turquoise
Pm76403g0010	1508.14	1291.45	216.699	1074.75	turquoise
Pm10220333g0010	833.181	660.362	172.819	487.543	turquoise
Pm10435712g0010	1384.02	1082.86	301.158	781.702	turquoise
Pm93046g0010	2663.88	1481.75	1182.13	299.625	turquoise
Pm10430805g0060	2293.7	2097.03	196.668	1900.36	turquoise
Pm9293920g0010	1736.45	1213.37	523.084	690.283	turquoise
Pm118809g0010	2803.31	1658	1145.31	512.697	turquoise
Pm9119726g0010	1193.26	1109.69	83.5661	1026.13	turquoise
Pm10427007g0010	586.218	363.528	222.69	140.837	turquoise
Pm10433355g0010	2117.28	1110.55	1006.73	103.819	turquoise
Pm10433992g0010	1333.33	851.343	481.982	369.361	turquoise
Pm10208536g0010	2868.56	2392.49	476.074	1916.41	turquoise
Pm637485g0010	1964.5	1821.89	142.61	1679.28	turquoise
Pm125470g0010	978.227	128.238	849.99	-721.752	turquoise
Pm10085280g0010	1860.12	1679.61	180.504	1499.11	turquoise
Pm959794g0010	715.382	395.037	320.345	74.6925	turquoise
Pm10043564g0010	714.35	386.499	327.851	58.6484	turquoise
Pm37385g0010	2002.8	1749.53	253.267	1496.27	turquoise
Pm181877g0010	1773.83	1359.94	413.883	946.061	turquoise
Pm10265000g0010	1770.31	1542.24	228.073	1314.17	turquoise
Pm10429609g0010	2348.64	1594.32	754.327	839.989	turquoise
Pm10428805g0010	1587.84	1351.79	236.047	1115.75	turquoise
Pm10435905g0030	2666.04	2440	226.044	2213.95	turquoise
Pm19288g0010	1731.81	1019.36	712.452	306.91	turquoise
Pm9951669g0010	1935.32	885.017	1050.3	-165.288	turquoise
Pm134156g0010	1189.98	577.138	612.841	-35.7034	turquoise
Pm4935021g0010	2606.18	2396.96	209.215	2187.75	turquoise
Pm10426273g0010	2884.12	2507.89	376.23	2131.66	turquoise
Pm2660382g0010	431.743	348.511	83.2319	265.279	turquoise
Pm34232g0010	992.402	592.616	399.786	192.831	turquoise
Pm10433699g0010	1115.33	738.741	376.586	362.155	turquoise
Pm872267g0010	774.363	109.516	664.847	-555.331	turquoise
Pm604159g0010	1833.95	1353.11	480.833	872.28	turquoise
Pm600107g0010	2332.45	1890.9	441.549	1449.35	turquoise
Pm2203g0010	2948.93	2319.03	629.896	1689.14	turquoise
Pm10426039g0010	366.287	223.476	142.811	80.6651	turquoise
Pm116906g0010	3126.64	2386.85	739.789	1647.06	turquoise
Pm103594g0010	1998.49	1857.75	140.744	1717	turquoise
Pm4982182g0010	699.338	582.52	116.818	465.702	turquoise
Pm10428991g0010	1135.82	783.05	352.765	430.285	turquoise
Pm119486g0010	1214.63	789.702	424.928	364.773	turquoise
Pm17807g0010	2806.53	2558.42	248.113	2310.31	turquoise
Pm57598g0010	2707.85	2430.25	277.6	2152.65	turquoise
Pm253196g0010	1165.14	748.925	416.211	332.714	turquoise
Pm141465g0010	968.381	840.886	127.495	713.391	turquoise
Pm918722g0010	1247.38	914.406	332.972	581.433	turquoise
Pm18738g0010	2638.5	2315.29	323.212	1992.08	turquoise
Pm8674188g0010	1048.3	732.49	315.81	416.68	turquoise
Pm542724g0010	678.144	577.766	100.378	477.389	turquoise
Pm10436746g0010	360.563	227.733	132.831	94.9022	turquoise
Pm20909g0010	559.486	334.81	224.676	110.135	turquoise
Pm9933g0010	2727.61	2366.44	361.171	2005.27	turquoise
Pm206524g0010	1762.03	1079.57	682.459	397.112	turquoise
Pm98411g0010	813.48	715.696	97.7835	617.913	turquoise
Pm123230g0010	1313.92	847.211	466.71	380.502	turquoise
Pm319g0020	1844.96	1719.29	125.671	1593.62	turquoise
Pm72460g0010	2952.61	1966.19	986.423	979.765	turquoise
Pm13110g0010	1440.88	1045.96	394.913	651.051	turquoise
Pm627804g0010	1386.56	778.676	607.888	170.788	turquoise
Pm68430g0010	2120.68	1684.1	436.577	1247.52	turquoise
Pm119405g0010	1093.38	927.234	166.146	761.088	turquoise
Pm126871g0010	1311.36	857.508	453.852	403.656	turquoise
Pm25342g0010	1086.62	872.802	213.815	658.987	turquoise
Pm10431340g0010	1414.15	982.427	431.723	550.704	turquoise
Pm230579g0020	2457.85	2167.33	290.52	1876.81	turquoise
Pm93682g0010	2592.17	2159.88	432.286	1727.6	turquoise
Pm365335g0010	1486.12	1086.19	399.937	686.251	turquoise
Pm135474g0010	2653.1	2389.72	263.378	2126.35	turquoise
Pm195978g0010	1733.92	1602.28	131.644	1470.63	turquoise
Pm71739g0010	2533.11	1989.27	543.841	1445.43	turquoise
Pm10435368g0020	1000.38	653.65	346.732	306.918	turquoise
Pm10429315g0010	776.415	447.755	328.66	119.096	turquoise
Pm18685g0010	2024.65	573.242	1451.41	-878.166	turquoise
Pm10435662g0010	2374.04	1369.41	1004.63	364.771	turquoise
Pm95508g0010	197.266	109.495	87.7707	21.7245	turquoise
Pm49222g0010	2580.3	1540.68	1039.62	501.062	turquoise
Pm87148g0010	1169.33	815.085	354.247	460.839	turquoise
Pm10337581g0010	1088.71	916.824	171.884	744.939	turquoise
Pm110306g0010	162.858	72.4469	90.4107	-17.9638	turquoise
Pm110832g0010	3097.05	2520.06	576.991	1943.07	turquoise
Pm10435322g0010	2137.87	1206.81	931.065	275.743	turquoise
Pm8928925g0010	2785.66	2411.76	373.907	2037.85	turquoise
Pm376215g0010	2769.7	1840.75	928.953	911.796	turquoise
Pm95825g0010	1437.63	1036.62	401.015	635.604	turquoise
Pm269415g0010	3014.73	2569.36	445.365	2124	turquoise
Pm8072473g0010	202.754	145.589	57.1648	88.4241	turquoise
Pm114475g0010	2357.77	2108.54	249.229	1859.31	turquoise
Pm12454g0010	336.702	199.217	137.485	61.7318	turquoise
Pm18247g0010	1226.77	1079.89	146.881	933.01	turquoise
Pm16425g0010	64.825	43.6936	21.1314	22.5622	turquoise
Pm81979g0010	2675.85	2364.9	310.95	2053.95	turquoise
Pm49753g0010	1072.81	824.517	248.29	576.227	turquoise
Pm104045g0010	1506.42	861.681	644.736	216.945	turquoise
Pm82638g0010	1253.59	798.676	454.91	343.766	turquoise
Pm303487g0010	1356.76	934.895	421.865	513.03	turquoise
Pm10432928g0010	1947.74	1634.02	313.724	1320.29	turquoise
Pm328353g0010	1625.4	1389.98	235.415	1154.57	turquoise
Pm94762g0020	1682.68	893.255	789.427	103.828	turquoise
Pm808469g0010	1747.99	921.209	826.777	94.4315	turquoise
Pm54666g0010	418.093	339.378	78.7152	260.663	turquoise
Pm22150g0010	1651.55	1341.78	309.772	1032.01	turquoise
Pm10436516g0020	1201.1	871.233	329.869	541.364	turquoise
Pm24468g0010	1274.95	1000.3	274.653	725.645	turquoise
Pm365769g0010	831.965	230.072	601.893	-371.821	turquoise
novel.6320	2060.09	1896.42	163.665	1732.76	turquoise
Pm10428869g0010	362.784	249.018	113.766	135.253	turquoise
Pm10426823g0010	1346.14	1074.16	271.979	802.182	turquoise
Pm18326g0010	3088.03	1375.36	1712.67	-337.309	turquoise
Pm122694g0010	1935.53	1707.2	228.332	1478.87	turquoise
Pm86784g0010	2313.27	1325.77	987.504	338.264	turquoise
Pm107443g0010	413.221	229.441	183.78	45.6606	turquoise
Pm962292g0010	2818.29	2528.76	289.529	2239.23	turquoise
Pm10433321g0010	2536.51	2296.43	240.076	2056.36	turquoise
Pm102307g0010	1828.4	1439.44	388.957	1050.48	turquoise
Pm10435768g0010	787.789	578.965	208.824	370.141	turquoise
Pm1791330g0010	2226.64	2043.39	183.25	1860.14	turquoise
Pm10429454g0010	2687.25	2123.25	563.999	1559.26	turquoise
Pm480797g0010	623.651	382.627	241.024	141.603	turquoise
Pm140046g0010	2736.4	1993.27	743.13	1250.14	turquoise
Pm10433374g0010	2365.47	2096.02	269.452	1826.56	turquoise
Pm10436005g0020	516.31	389.681	126.629	263.052	turquoise
Pm50191g0010	1758.09	1189.67	568.421	621.251	turquoise
Pm55130g0010	897.473	647.46	250.013	397.448	turquoise
Pm10429508g0010	373.224	229.987	143.237	86.7501	turquoise
Pm74441g0010	143.405	88.0578	55.3471	32.7107	turquoise
Pm10428103g0010	2108.55	924.825	1183.72	-258.895	turquoise
Pm26842g0010	2500.74	2193.26	307.476	1885.78	turquoise
Pm239309g0010	602.112	346.663	255.45	91.2127	turquoise
Pm270699g0010	2387.55	1363.61	1023.94	339.67	turquoise
Pm120336g0020	1549.04	1292.11	256.937	1035.17	turquoise
Pm10435209g0010	1546.02	1295.27	250.747	1044.53	turquoise
Pm3636g0010	285.525	132.67	152.856	-20.1859	turquoise
Pm54846g0010	356.088	178.485	177.603	0.882694	turquoise
Pm96487g0010	1691.56	1175.71	515.858	659.848	turquoise
Pm168509g0010	453.477	342.6	110.877	231.723	turquoise
Pm80193g0010	1194.37	853.505	340.867	512.638	turquoise
Pm9040127g0010	581.515	418.757	162.758	255.998	turquoise
Pm17129g0010	1959.42	1455.35	504.073	951.273	turquoise
Pm4671g0010	1542.65	795.287	747.362	47.9256	turquoise
Pm10433588g0020	1284.48	882.736	401.745	480.991	turquoise
Pm130810g0010	809.235	503.842	305.393	198.448	turquoise
Pm412882g0010	2985.5	1759.11	1226.39	532.714	turquoise
Pm586930g0010	500.451	291.19	209.261	81.9294	turquoise
Pm442130g0010	2904.06	2508.78	395.282	2113.49	turquoise
Pm590383g0010	1451.38	993.488	457.892	535.596	turquoise
Pm7924g0020	1802.63	1436.03	366.603	1069.42	turquoise
Pm90030g0010	1589.08	1258.78	330.294	928.49	turquoise
Pm493100g0010	2489.34	2135.47	353.876	1781.59	turquoise
Pm126678g0010	1776.79	1188.73	588.061	600.67	turquoise
Pm8087g0010	1823.91	1342.45	481.456	860.994	turquoise
Pm6712793g0010	1290.17	351.985	938.184	-586.199	turquoise
Pm18054g0010	2515.4	1944.02	571.376	1372.65	turquoise
Pm211156g0010	2938.03	2585.7	352.33	2233.37	turquoise
Pm313447g0010	1750.55	1622.9	127.644	1495.26	turquoise
Pm10428354g0010	2199.08	2005.43	193.651	1811.78	turquoise
Pm954240g0010	1502.15	909.841	592.313	317.528	turquoise
Pm137861g0010	192.125	108.174	83.9509	24.223	turquoise
Pm20205g0020	234.317	115.947	118.37	-2.42352	turquoise
Pm206492g0010	2915.07	2401.67	513.397	1888.28	turquoise
novel.3124	730.512	502.367	228.145	274.222	turquoise
Pm136671g0010	1676.1	1376.21	299.885	1076.33	turquoise
Pm10429177g0010	1969.42	1826.98	142.433	1684.55	turquoise
Pm10432852g0020	1141.07	933.982	207.092	726.89	turquoise
novel.8155	2337.96	2168.27	169.69	1998.58	turquoise
Pm25900g0010	2794.3	2502.18	292.126	2210.05	turquoise
Pm30032g0010	2455.26	2244.31	210.951	2033.36	turquoise
Pm88936g0020	943.741	624.647	319.094	305.553	turquoise
Pm10434187g0020	2796.2	2492.2	303.994	2188.21	turquoise
Pm172637g0010	2166.59	1872.32	294.263	1578.06	turquoise
Pm139086g0010	877.043	335.78	541.263	-205.484	turquoise
Pm10171241g0010	636.573	329.275	307.298	21.977	turquoise
Pm728187g0010	1534.68	1233.49	301.191	932.296	turquoise
Pm930733g0010	2391.57	1823.33	568.24	1255.09	turquoise
Pm301560g0010	2326.73	946.879	1379.85	-432.975	turquoise
Pm475289g0010	2321.29	1654.11	667.182	986.925	turquoise
Pm11574g0010	2601.58	2307.73	293.851	2013.88	turquoise
Pm7721101g0010	1852.44	1621.77	230.679	1391.09	turquoise
Pm17729g0030	996.412	859.225	137.187	722.038	turquoise
Pm873136g0010	2708.07	1409.6	1298.48	111.122	turquoise
Pm10434893g0010	1894.21	1705.29	188.916	1516.38	turquoise
Pm28980g0010	734.048	105.832	628.217	-522.385	turquoise
Pm28815g0040	2572.7	2376.8	195.897	2180.91	turquoise
Pm68973g0010	2736.99	2484.89	252.095	2232.8	turquoise
Pm56709g0010	1247.15	598.368	648.778	-50.4101	turquoise
Pm169834g0010	2644.72	1997.33	647.392	1349.94	turquoise
Pm206687g0010	822.109	484.256	337.853	146.403	turquoise
Pm10435627g0010	1646.64	1354.51	292.131	1062.37	turquoise
Pm428615g0010	868.628	412.894	455.734	-42.8392	turquoise
Pm6446g0010	791.233	607.778	183.455	424.323	turquoise
Pm196923g0010	2320.61	1683.7	636.911	1046.79	turquoise
Pm9539516g0010	1578.57	858.996	719.576	139.42	turquoise
Pm306616g0010	2849.85	2495.12	354.73	2140.39	turquoise
Pm87895g0010	2069.08	1453.9	615.18	838.721	turquoise
Pm10434633g0010	1654.95	1514.97	139.975	1375	turquoise
Pm50175g0010	2971.22	2565.99	405.234	2160.75	turquoise
Pm480998g0010	1706.7	1274.5	432.194	842.31	turquoise
Pm528640g0010	792.077	251.713	540.364	-288.651	turquoise
Pm125121g0010	2394	1596.36	797.634	798.73	turquoise
Pm14786g0010	2887.84	2579.92	307.919	2272	turquoise
Pm36102g0020	1480.63	1382.56	98.0746	1284.48	turquoise
Pm10434271g0010	1877.22	1611.74	265.481	1346.26	turquoise
Pm92651g0010	2158.95	1929.75	229.209	1700.54	turquoise
Pm25919g0010	1929.46	1788.7	140.759	1647.94	turquoise
Pm10432094g0010	2179.56	2033.19	146.369	1886.82	turquoise
Pm709187g0010	2888.8	2530.31	358.495	2171.81	turquoise
Pm102057g0010	1481.1	950.056	531.039	419.017	turquoise
Pm126866g0010	434.559	328.476	106.082	222.394	turquoise
Pm210389g0010	1278.51	572.791	705.723	-132.932	turquoise
Pm41859g0010	469.957	183.176	286.781	-103.605	turquoise
Pm18476g0010	2185.95	1901.74	284.21	1617.53	turquoise
Pm10436864g0010	1644.83	1104.83	539.993	564.841	turquoise
Pm219989g0010	430.06	205.238	224.822	-19.5833	turquoise
novel.5215	1795.82	857.652	938.168	-80.516	turquoise
Pm53991g0010	1759.04	1636.58	122.454	1514.13	turquoise
Pm19116g0010	2512.97	1663.55	849.419	814.134	turquoise
Pm10428948g0010	138.684	107.056	31.6275	75.4289	turquoise
Pm836069g0010	1029.89	804.132	225.754	578.377	turquoise
Pm119384g0010	1360.51	1002.63	357.879	644.755	turquoise
Pm97773g0010	784.389	282.899	501.49	-218.591	turquoise
Pm10426110g0020	2903.03	1790.97	1112.06	678.911	turquoise
Pm26260g0010	1760.92	1358.85	402.078	956.767	turquoise
novel.9311	2225.51	2069.17	156.347	1912.82	turquoise
Pm134472g0010	1062.64	616.104	446.533	169.571	turquoise
Pm245850g0010	1786.2	1653.01	133.184	1519.83	turquoise
Pm101097g0010	760.611	534.179	226.431	307.748	turquoise
Pm460378g0010	1841.89	1176.12	665.773	510.349	turquoise
Pm10429054g0030	497.697	334.561	163.137	171.424	turquoise
Pm103132g0010	1304.99	964.771	340.216	624.555	turquoise
Pm8077677g0010	1755.2	1417.09	338.111	1078.98	turquoise
Pm119966g0010	1168.34	752.484	415.857	336.628	turquoise
Pm133842g0010	851.67	498.169	353.502	144.667	turquoise
Pm10430155g0010	1640.49	1391.65	248.842	1142.81	turquoise
Pm12141g0010	1039.81	584.033	455.78	128.253	turquoise
Pm8429146g0010	896.195	403.584	492.61	-89.0259	turquoise
Pm10432099g0010	2119.87	1974.87	144.999	1829.88	turquoise
Pm10429765g0010	2623.56	1290.45	1333.11	-42.6616	turquoise
Pm10435786g0010	2194.48	1749.12	445.361	1303.76	turquoise
Pm277453g0010	1104.62	694.306	410.318	283.988	turquoise
Pm36305g0010	623.921	433.37	190.551	242.819	turquoise
Pm55079g0010	1606.32	731.516	874.806	-143.29	turquoise
Pm556341g0010	777.913	574.533	203.38	371.154	turquoise
Pm139857g0010	1295.19	745.138	550.055	195.083	turquoise
Pm10430358g0020	413.402	301.274	112.127	189.147	turquoise
Pm8441g0010	2495.49	2276.84	218.649	2058.19	turquoise
Pm11564g0010	499.513	216.527	282.985	-66.458	turquoise
Pm10433448g0010	2450.44	2126.81	323.634	1803.17	turquoise
Pm5751448g0010	322.191	205.705	116.487	89.2179	turquoise
Pm8281887g0010	2606.04	2271.27	334.775	1936.49	turquoise
Pm10432144g0020	2246.54	2048.2	198.34	1849.86	turquoise
Pm10435882g0010	2990.99	2107.41	883.584	1223.82	turquoise
Pm8274615g0010	2611.29	2289.94	321.352	1968.59	turquoise
Pm471078g0010	2302.47	1986.43	316.038	1670.39	turquoise
novel.2384	2973.15	1714.76	1258.39	456.362	turquoise
Pm10432112g0010	649.177	314.447	334.73	-20.2834	turquoise
Pm801607g0010	2731.17	2050.02	681.146	1368.87	turquoise
Pm10429397g0010	2389.94	1373.48	1016.46	357.026	turquoise
Pm64117g0010	1790.54	744.537	1046	-301.467	turquoise
Pm160750g0010	1906.86	907.518	999.343	-91.8247	turquoise
Pm281725g0010	2989.76	2521.5	468.266	2053.23	turquoise
novel.8524	545.385	363.21	182.175	181.035	turquoise
Pm203800g0010	408.043	308.928	99.1147	209.813	turquoise
Pm10428947g0010	2428.53	2188.56	239.969	1948.6	turquoise
Pm4989g0010	1237.09	662.269	574.821	87.4484	turquoise
Pm6198g0010	765.384	553.128	212.256	340.872	turquoise
Pm56805g0010	854.098	613.143	240.955	372.189	turquoise
Pm9967906g0010	2822.5	2518.36	304.144	2214.21	turquoise
Pm10432380g0010	2750.87	2012.06	738.81	1273.25	turquoise
Pm10432421g0010	2320.58	2070.48	250.097	1820.39	turquoise
Pm90778g0010	526.718	117.49	409.227	-291.737	turquoise
Pm10435598g0010	1096.48	911.766	184.717	727.049	turquoise
Pm10434836g0010	1223.83	978.163	245.672	732.492	turquoise
Pm44570g0010	1397.79	791.782	606.011	185.77	turquoise
Pm99024g0010	650.19	157.462	492.728	-335.265	turquoise
Pm26001g0020	2935.07	2632.84	302.233	2330.61	turquoise
Pm10430260g0010	1891.1	1735.66	155.442	1580.22	turquoise
Pm10427280g0030	194.889	140.483	54.4056	86.0778	turquoise
Pm10437252g0010	1480.72	1146.62	334.1	812.52	turquoise
novel.8670	2532.05	1419.03	1113.02	306.005	turquoise
Pm19538g0010	2268.4	2103.43	164.966	1938.46	turquoise
Pm10426362g0010	2011.33	1722.09	289.234	1432.86	turquoise
Pm464043g0010	2889.44	2511.12	378.323	2132.8	turquoise
Pm10433652g0010	1001.48	822.734	178.743	643.991	turquoise
Pm10437069g0010	2934.71	1662.86	1271.85	391.017	turquoise
Pm10002g0020	2538.18	1891.89	646.29	1245.6	turquoise
Pm10437071g0010	832.119	415.459	416.66	-1.20074	turquoise
Pm9153293g0010	2416.04	2241.46	174.58	2066.88	turquoise
Pm10433953g0010	565.274	268.417	296.857	-28.441	turquoise
Pm119915g0010	1058.91	803.749	255.164	548.585	turquoise
Pm7575249g0010	1466.43	1309.17	157.267	1151.9	turquoise
Pm10429469g0010	994.686	748.841	245.845	502.997	turquoise
Pm10428795g0010	1589.24	1381.16	208.079	1173.08	turquoise
Pm10429836g0020	801.804	450.114	351.69	98.4239	turquoise
Pm75635g0010	2826.31	2343.65	482.655	1861	turquoise
Pm10426176g0010	1935.87	1339.8	596.07	743.726	turquoise
Pm10430291g0010	1307.31	1204.12	103.191	1100.93	turquoise
Pm2120g0010	1362.26	1206.91	155.346	1051.57	turquoise
Pm655783g0010	1429.11	1153.32	275.791	877.532	turquoise
Pm27939g0010	2755.97	2511.52	244.453	2267.07	turquoise
Pm215881g0010	1963.37	1758.61	204.758	1553.85	turquoise
Pm93200g0020	927.78	573.612	354.169	219.443	turquoise
Pm15949g0010	2020.44	690.739	1329.7	-638.957	turquoise
Pm60513g0010	2278.68	1896.03	382.642	1513.39	turquoise
Pm10433838g0010	1754.61	791.254	963.353	-172.099	turquoise
Pm20701g0020	2764.36	1426.44	1337.92	88.5119	turquoise
Pm10436630g0010	2854.13	2184.32	669.802	1514.52	turquoise
Pm107600g0010	2883.13	1864.54	1018.59	845.953	turquoise
Pm10171045g0010	2335.24	1791	544.234	1246.77	turquoise
Pm89872g0010	520.469	235.012	285.457	-50.4441	turquoise
Pm10433259g0010	2003.59	1858.81	144.782	1714.03	turquoise
Pm10208000g0010	2832.67	2398	434.674	1963.32	turquoise
Pm183130g0010	2008.72	1863.96	144.762	1719.2	turquoise
Pm459474g0010	2152.07	1996.19	155.877	1840.31	turquoise
Pm368582g0010	331.857	203.121	128.736	74.3854	turquoise
Pm99998g0010	2790.15	2500.64	289.505	2211.14	turquoise
Pm5701614g0010	893.495	645.391	248.104	397.288	turquoise
Pm19072g0010	2736.6	1951.87	784.73	1167.14	turquoise
Pm8819148g0010	1988.96	1471.25	517.715	953.534	turquoise
Pm215362g0010	2883.59	2504.99	378.601	2126.38	turquoise
Pm10184397g0010	1676.59	441.143	1235.45	-794.306	turquoise
Pm10427943g0010	2723.53	2349.35	374.175	1975.18	turquoise
Pm106573g0010	2896.47	2556.47	340	2216.47	turquoise
Pm10261412g0010	2589.69	2100.64	489.049	1611.59	turquoise
Pm19916g0010	2850.67	1822.89	1027.78	795.11	turquoise
Pm200295g0010	410.111	143.823	266.289	-122.466	turquoise
Pm10426317g0010	2374.93	967.278	1407.65	-440.371	turquoise
Pm89582g0010	1868.79	873.771	995.024	-121.253	turquoise
Pm117177g0010	207.908	104.555	103.353	1.20168	turquoise
Pm17339g0040	2568.29	1526.41	1041.88	484.526	turquoise
Pm10436789g0010	1838.15	1644.65	193.503	1451.15	turquoise
Pm60833g0010	2199.06	1760.86	438.206	1322.65	turquoise
Pm57791g0010	1752.95	1301.44	451.509	849.931	turquoise
Pm10196428g0010	2879.19	2498.76	380.426	2118.34	turquoise
Pm133439g0010	2820.98	2421.25	399.725	2021.53	turquoise
Pm102713g0010	2925.85	2156.14	769.705	1386.44	turquoise
Pm10434270g0010	2214.08	1948.65	265.424	1683.23	turquoise
Pm10428947g0020	2579.22	2322.59	256.628	2065.96	turquoise
Pm108219g0010	2347.73	1698.99	648.747	1050.24	turquoise
Pm10430633g0010	1846.95	1216.64	630.304	586.338	turquoise
Pm25836g0010	2758.03	2405.29	352.744	2052.55	turquoise
Pm215156g0010	852.272	649.596	202.676	446.92	turquoise
Pm10426887g0010	239.958	78.7437	161.214	-82.4705	turquoise
Pm10433008g0010	337.142	264.974	72.1677	192.806	turquoise
Pm10436220g0010	677.792	430.569	247.223	183.347	turquoise
Pm55351g0010	1869.81	956.689	913.118	43.5707	turquoise
Pm312413g0010	1716.98	1235.76	481.217	754.546	turquoise
Pm10516g0010	2519.83	2275.03	244.803	2030.23	turquoise
Pm10431633g0010	704.439	549.089	155.35	393.739	turquoise
Pm53390g0010	1956.43	1816.6	139.825	1676.78	turquoise
Pm10434693g0010	2102.58	1852.24	250.332	1601.91	turquoise
novel.3785	705.354	633.382	71.9718	561.41	turquoise
Pm934713g0010	2530.16	2259.44	270.717	1988.73	turquoise
Pm22562g0010	2778.78	2117.55	661.236	1456.31	turquoise
Pm198887g0010	2096.96	1914.52	182.444	1732.07	turquoise
Pm10433611g0020	2520.7	1792.47	728.234	1064.23	turquoise
Pm124140g0010	417.324	243.267	174.057	69.2097	turquoise
Pm15920g0010	1285.55	961.286	324.267	637.019	turquoise
Pm9582908g0010	2369.02	1466.12	902.902	563.214	turquoise
Pm63764g0010	1049.58	685.717	363.86	321.857	turquoise
Pm66535g0010	577.845	405.241	172.604	232.636	turquoise
Pm4501g0020	1566.29	1438.72	127.566	1311.16	turquoise
Pm10432918g0010	882.298	602.774	279.524	323.25	turquoise
Pm10425937g0020	1677.05	1467.26	209.79	1257.47	turquoise
Pm174927g0010	2488.89	2167.85	321.039	1846.81	turquoise
Pm207379g0010	2480.22	1588.2	892.015	696.188	turquoise
Pm831591g0010	2062.76	738.472	1324.29	-585.818	turquoise
Pm114452g0010	1113.29	678.699	434.596	244.103	turquoise
Pm19707g0010	1521.77	1368.11	153.665	1214.44	turquoise
Pm410920g0010	1466.92	910.836	556.086	354.749	turquoise
Pm101972g0010	964.257	300.098	664.159	-364.061	turquoise
Pm140984g0010	2653.74	2344.43	309.31	2035.12	turquoise
Pm10426683g0010	2309.91	2066.33	243.576	1822.75	turquoise
Pm2805g0010	246.965	171.512	75.4523	96.06	turquoise
Pm10432340g0010	464.797	242.775	222.021	20.7538	turquoise
Pm10043134g0010	1197.86	825.631	372.233	453.398	turquoise
Pm353910g0010	2798.44	1477.73	1320.71	157.015	turquoise
Pm425410g0010	2560.91	1647.12	913.788	733.333	turquoise
Pm110181g0010	1405.95	921.398	484.556	436.841	turquoise
Pm2190g0010	2952.19	1916.6	1035.59	881.005	turquoise
Pm10434075g0010	1113.29	917.659	195.635	722.024	turquoise
novel.1030	3030.38	2577.89	452.484	2125.41	turquoise
Pm2492g0010	1264.24	779.477	484.764	294.713	turquoise
Pm83401g0010	2514.89	1893.35	621.534	1271.82	turquoise
Pm10429541g0010	2104.76	1649.33	455.433	1193.89	turquoise
Pm71140g0010	169.956	121.782	48.1744	73.6077	turquoise
Pm109402g0010	2674.07	2341.58	332.494	2009.09	turquoise
Pm139280g0010	2887.92	1713.13	1174.79	538.34	turquoise
Pm45528g0010	1844.54	1464.31	380.234	1084.08	turquoise
Pm10425818g0010	2532.66	2155.23	377.426	1777.8	turquoise
Pm589906g0010	1180.24	742.872	437.363	305.509	turquoise
Pm15991g0010	1933.74	1506.65	427.09	1079.56	turquoise
Pm10243946g0010	2787.93	2489.14	298.795	2190.34	turquoise
Pm20469g0030	1222.15	626.775	595.372	31.4028	turquoise
Pm1461g0010	1904.48	1646.05	258.426	1387.63	turquoise
Pm218019g0010	1063.22	288.825	774.395	-485.57	turquoise
Pm130823g0010	1362.98	1110.82	252.162	858.659	turquoise
Pm10428993g0010	1341.22	745.288	595.936	149.351	turquoise
Pm10431009g0010	827.473	534.937	292.536	242.401	turquoise
Pm205329g0010	2780.05	2516.08	263.978	2252.1	turquoise
Pm10427973g0010	2860.31	2470.61	389.708	2080.9	turquoise
Pm961507g0010	1187.29	937.182	250.111	687.071	turquoise
Pm10426450g0010	3042.12	2358.47	683.65	1674.82	turquoise
Pm39012g0020	2054.95	1140.72	914.23	226.494	turquoise
Pm16875g0010	1136.3	810.963	325.337	485.626	turquoise
Pm2637g0010	1981.86	1728.52	253.332	1475.19	turquoise
Pm110163g0010	1763.22	1321.9	441.32	880.581	turquoise
Pm10432694g0010	1645.31	1097.46	547.858	549.598	turquoise
Pm218141g0010	2224.05	2058.45	165.595	1892.86	turquoise
Pm10425962g0010	3128.3	2465.43	662.873	1802.55	turquoise
Pm7482513g0010	2277.96	2032.21	245.754	1786.45	turquoise
Pm8133894g0010	1811.31	1342.13	469.185	872.943	turquoise
Pm10432974g0010	1487.68	705.875	781.806	-75.9306	turquoise
Pm140645g0020	1710.58	1511.34	199.244	1312.09	turquoise
Pm295661g0010	1451.55	545.123	906.424	-361.301	turquoise
Pm54070g0010	2315.46	2146.36	169.104	1977.25	turquoise
Pm107648g0010	1292.05	1098.61	193.443	905.164	turquoise
Pm111545g0010	1853.5	1516.15	337.343	1178.81	turquoise
Pm10432425g0010	2009.21	1241.46	767.75	473.714	turquoise
Pm119865g0010	1708.62	1248.74	459.883	788.853	turquoise
Pm10436376g0010	1239.37	1027.78	211.591	816.193	turquoise
Pm10432761g0010	2745	1860.96	884.04	976.925	turquoise
Pm10435390g0010	2032.5	1445.38	587.122	858.253	turquoise
Pm8552524g0010	1884.45	1413.69	470.755	942.938	turquoise
Pm143767g0010	1716.83	1596.42	120.417	1476	turquoise
Pm10435861g0010	644.169	593.087	51.0827	542.004	turquoise
Pm933074g0010	1867.04	1510.68	356.358	1154.32	turquoise
Pm17826g0020	1481.52	1196.35	285.166	911.186	turquoise
Pm10437265g0010	1934.66	1226.47	708.195	518.271	turquoise
Pm881504g0010	2185.83	1832.61	353.222	1479.39	turquoise
Pm8393g0010	2087.6	1799.05	288.552	1510.5	turquoise
Pm20704g0010	2195.47	1240.27	955.201	285.064	turquoise
Pm489894g0010	1763.86	752.368	1011.49	-259.12	turquoise
Pm375545g0010	2428.24	2023.71	404.53	1619.18	turquoise
Pm10435166g0010	2255.7	2100.56	155.148	1945.41	turquoise
Pm7055993g0010	1503.05	1387.05	116.005	1271.04	turquoise
Pm610735g0010	1712.85	1531.77	181.085	1350.68	turquoise
Pm84502g0010	1938.01	727.312	1210.69	-483.382	turquoise
Pm27769g0010	2019.87	1663.11	356.763	1306.34	turquoise
Pm436482g0010	476.945	358.705	118.24	240.465	turquoise
Pm753501g0010	1638.12	1198.15	439.972	758.173	turquoise
Pm10435515g0010	1296.89	1161.06	135.83	1025.23	turquoise
Pm10426094g0010	2163.84	1701.04	462.804	1238.24	turquoise
Pm10432144g0010	1716.76	1554.97	161.797	1393.17	turquoise
Pm242352g0010	1923.41	1694.92	228.489	1466.43	turquoise
Pm8898899g0010	1824.46	655.923	1168.53	-512.609	turquoise
Pm22966g0010	2747.51	2133.78	613.727	1520.06	turquoise
Pm10431449g0010	1175.48	954.667	220.815	733.852	turquoise
Pm81946g0010	1933.91	1494.65	439.256	1055.4	turquoise
Pm10427344g0010	331.917	137.054	194.863	-57.8085	turquoise
Pm10435637g0040	1516.39	952.616	563.772	388.844	turquoise
Pm34433g0010	1872.94	1338.76	534.184	804.572	turquoise
Pm9755g0010	1637.81	602.2	1035.61	-433.412	turquoise
Pm10434527g0010	2146.23	1043.3	1102.93	-59.6369	turquoise
Pm25647g0020	1747.54	511.817	1235.73	-723.911	turquoise
Pm43985g0010	2427.82	897.817	1530	-632.187	turquoise
Pm10432969g0020	1680.73	977.539	703.196	274.343	turquoise
Pm10435241g0010	618.339	495.663	122.676	372.986	turquoise
Pm10293392g0010	178.169	75.4143	102.755	-27.3409	turquoise
Pm53221g0010	876.333	320.439	555.893	-235.454	turquoise
Pm320558g0010	880.328	285.438	594.891	-309.453	turquoise
Pm10426601g0010	2063.15	948.669	1114.48	-165.815	turquoise
Pm250841g0010	1696.61	878.881	817.734	61.1475	turquoise
Pm10432403g0010	2741.5	2360.93	380.572	1980.36	turquoise
Pm87289g0010	479.515	85.2398	394.275	-309.035	turquoise
Pm134635g0010	466.805	320.596	146.208	174.388	turquoise
novel.8211	1495.5	1318.05	177.448	1140.6	turquoise
Pm7293641g0010	2214.1	1328.47	885.629	442.838	turquoise
Pm12847g0010	2526.02	2076.22	449.796	1626.43	turquoise
Pm10428693g0010	2741.38	2510.3	231.084	2279.21	turquoise
Pm10036834g0010	874.964	195.39	679.573	-484.183	turquoise
Pm10437042g0010	1500.96	1125.06	375.9	749.165	turquoise
Pm10434618g0010	1334.51	995.162	339.352	655.81	turquoise
Pm10435930g0050	682.831	496.764	186.067	310.696	turquoise
Pm43836g0010	2009.16	1560.54	448.621	1111.92	turquoise
Pm10437069g0020	2823.24	1557.72	1265.52	292.2	turquoise
Pm1548g0010	3004.6	2658.42	346.183	2312.23	turquoise
Pm10264676g0010	2337.87	2003.05	334.82	1668.23	turquoise
Pm9454801g0010	1602.71	1105.76	496.947	608.812	turquoise
Pm64687g0010	2266.93	1957.04	309.894	1647.14	turquoise
Pm689126g0010	2744.21	1460.41	1283.8	176.611	turquoise
Pm448669g0010	363.114	167.694	195.42	-27.7256	turquoise
Pm141050g0010	1961.06	1756.22	204.848	1551.37	turquoise
Pm18154g0010	1040.12	808.505	231.619	576.887	turquoise
Pm10426759g0010	2079.16	1546.7	532.451	1014.25	turquoise
Pm10432498g0010	625.414	332.419	292.995	39.4235	turquoise
Pm31398g0010	2010.95	1112.06	898.888	213.169	turquoise
Pm3413240g0010	827.518	607.299	220.219	387.08	turquoise
Pm18178g0010	2075.42	1765.39	310.033	1455.35	turquoise
Pm33140g0010	2760.81	2241.59	519.225	1722.36	turquoise
Pm10433536g0010	98.599	68.4244	30.1746	38.2498	turquoise
Pm158329g0020	1252.62	738.479	514.14	224.339	turquoise
Pm30381g0010	2938.31	2464.54	473.777	1990.76	turquoise
Pm62189g0010	1965.77	1832.48	133.288	1699.19	turquoise
Pm10433395g0010	2575.49	1052.16	1523.34	-471.18	turquoise
Pm18669g0010	562.281	468.904	93.3767	375.528	turquoise
Pm890242g0010	514.483	405.037	109.446	295.591	turquoise
Pm121302g0010	2021.16	1882.26	138.905	1743.35	turquoise
Pm257380g0020	722.515	210.084	512.431	-302.347	turquoise
Pm10432915g0010	2260.93	1781.41	479.515	1301.9	turquoise
Pm10430359g0030	2668.07	2383.13	284.94	2098.19	turquoise
Pm961736g0010	2413.97	2044.27	369.697	1674.57	turquoise
Pm10428281g0010	1471.17	448.366	1022.8	-574.439	turquoise
Pm18633g0010	2218.11	1705.6	512.504	1193.1	turquoise
Pm8214g0010	1335.43	854.445	480.981	373.464	turquoise
Pm8534059g0010	879.891	773.997	105.893	668.104	turquoise
Pm63516g0020	2008.33	1618.27	390.064	1228.2	turquoise
Pm40614g0010	2501.48	1804.06	697.418	1106.64	turquoise
Pm1796g0010	2419.71	1329.32	1090.39	238.925	turquoise
Pm39400g0020	865.105	731.945	133.16	598.785	turquoise
Pm13199g0010	1843.28	1707.45	135.834	1571.61	turquoise
Pm10713g0010	1281.63	1064.62	217.003	847.621	turquoise
Pm10435790g0010	600.872	449.814	151.058	298.757	turquoise
Pm10426505g0010	2763.18	1910.55	852.626	1057.93	turquoise
Pm10426508g0010	2571.01	2224.56	346.447	1878.11	turquoise
novel.1552	2480.62	1242.96	1237.66	5.30372	turquoise
Pm195595g0010	2934.43	2566.11	368.325	2197.78	turquoise
Pm10436876g0010	2541.02	2203.28	337.743	1865.53	turquoise
novel.4555	342.143	210.68	131.462	79.2181	turquoise
Pm10428479g0010	2966.84	2458.73	508.106	1950.63	turquoise
Pm190530g0010	1670.24	1456.56	213.679	1242.88	turquoise
Pm10436017g0010	800.449	652.973	147.476	505.497	turquoise
Pm50851g0010	1795.44	1569.55	225.89	1343.66	turquoise
Pm17683g0010	2413.55	922.43	1491.12	-568.69	turquoise
Pm10218559g0010	970.067	816.286	153.78	662.506	turquoise
Pm3809g0010	1541.19	1116.96	424.231	692.729	turquoise
Pm10432805g0010	2118.43	1821.95	296.486	1525.46	turquoise
Pm531422g0010	1203.14	965.9	237.236	728.664	turquoise
Pm92610g0010	2552.95	2102.06	450.89	1651.17	turquoise
Pm9934g0010	2951.44	1975.5	975.935	999.567	turquoise
Pm10430192g0020	1795.73	672.999	1122.73	-449.73	turquoise
novel.3345	423.855	229.306	194.549	34.7572	turquoise
Pm10429544g0030	1183	833.824	349.18	484.644	turquoise
Pm10430386g0010	2418.98	2208.08	210.899	1997.18	turquoise
Pm10426473g0010	1732.04	1610.29	121.751	1488.54	turquoise
Pm10436597g0010	2158.35	1865.29	293.06	1572.23	turquoise
Pm117961g0010	430.963	238.058	192.905	45.1534	turquoise
Pm1992185g0010	1511.53	977.705	533.829	443.876	turquoise
Pm722404g0010	1377.4	769.847	607.551	162.296	turquoise
Pm325926g0010	1088.33	877.008	211.32	665.687	turquoise
Pm96120g0010	1176.97	632.153	544.818	87.3347	turquoise
Pm788228g0010	1672.83	1386.02	286.816	1099.2	turquoise
Pm10388060g0010	2707.44	1999.24	708.194	1291.05	turquoise
Pm15380g0030	383.373	195.64	187.733	7.90691	turquoise
Pm8182812g0010	2244.25	2054.42	189.834	1864.59	turquoise
novel.3336	1884.44	1748.82	135.616	1613.2	turquoise
Pm10360933g0010	984.226	495.804	488.422	7.3824	turquoise
Pm296456g0010	137.989	76.9586	61.0305	15.9281	turquoise
Pm71981g0010	2911.45	2313.91	597.54	1716.37	turquoise
Pm99127g0010	1944.25	419.866	1524.39	-1104.52	turquoise
Pm10430987g0010	967.565	828.522	139.043	689.479	turquoise
Pm10430736g0010	308.508	230.567	77.9408	152.626	turquoise
Pm7489059g0010	2522.51	2291.51	231.003	2060.51	turquoise
Pm72744g0010	2257.08	2024.78	232.297	1792.48	turquoise
Pm67699g0010	352.859	226.705	126.154	100.551	turquoise
Pm97021g0010	1374.97	288.588	1086.38	-797.792	turquoise
Pm930859g0010	39.7395	19.3413	20.3983	-1.057	turquoise
Pm366010g0010	1056.29	610.256	446.031	164.225	turquoise
Pm50527g0010	2775.09	2367.69	407.402	1960.29	turquoise
Pm8306071g0010	404.758	239.457	165.301	74.1567	turquoise
novel.3293	1575.55	987.905	587.65	400.255	turquoise
Pm467939g0010	2400.11	1193.19	1206.92	-13.7243	turquoise
Pm9956g0020	2063.56	1806.07	257.491	1548.58	turquoise
Pm46020g0010	375.725	237.204	138.521	98.6828	turquoise
novel.8391	118.028	87.505	30.5233	56.9816	turquoise
Pm483663g0010	1453.15	1304.94	148.212	1156.73	turquoise
Pm17704g0010	130.266	56.8693	73.3963	-16.527	turquoise
novel.4275	2586.41	1280.17	1306.24	-26.0768	turquoise
Pm83834g0010	1835	1310.95	524.052	786.898	turquoise
Pm92681g0010	287.265	192.653	94.6121	98.0411	turquoise
Pm10436698g0010	1273.05	1086.51	186.534	899.978	turquoise
novel.2675	919.189	766.962	152.228	614.734	turquoise
Pm176945g0010	1348.3	1147.59	200.717	946.87	turquoise
Pm17349g0010	2818.8	2197.63	621.167	1576.47	turquoise
Pm17801g0020	1574.54	957.629	616.907	340.722	turquoise
Pm904218g0010	804.213	592.932	211.28	381.652	turquoise
Pm8203656g0010	1614.16	1182.99	431.171	751.822	turquoise
Pm618763g0010	2419.93	2014.23	405.695	1608.54	turquoise
Pm8033g0010	2637.04	1827.26	809.783	1017.48	turquoise
Pm10427822g0010	1055.86	319.959	735.902	-415.943	turquoise
Pm37965g0020	758.564	565.586	192.978	372.608	turquoise
Pm9185616g0010	1638.81	1334.62	304.186	1030.44	turquoise
Pm18054g0030	2993.8	2571.13	422.669	2148.46	turquoise
Pm8764g0010	2452.19	1728.88	723.308	1005.57	turquoise
Pm10433465g0030	2763.68	2196.32	567.365	1628.95	turquoise
Pm10433197g0010	1675.05	1130.88	544.169	586.709	turquoise
Pm32712g0010	1152.31	849.053	303.259	545.794	turquoise
Pm7658g0020	807.302	395.989	411.313	-15.3245	turquoise
novel.2840	428.568	232.809	195.759	37.0507	turquoise
Pm52511g0010	1131.05	655.927	475.118	180.81	turquoise
Pm10432323g0010	2205.39	1019.34	1186.05	-166.706	turquoise
Pm19738g0010	1139.11	630.784	508.323	122.462	turquoise
Pm4218g0010	2222.08	2036.62	185.456	1851.17	turquoise
Pm18664g0010	2612.24	2338.57	273.672	2064.9	turquoise
Pm49744g0010	758.244	598.576	159.668	438.908	turquoise
novel.1533	332.687	199.764	132.922	66.8422	turquoise
Pm219828g0010	2156.17	1679.64	476.521	1203.12	turquoise
Pm118621g0010	1098.4	1011.15	87.2532	923.898	turquoise
Pm23604g0010	304.785	206.309	98.4765	107.832	turquoise
Pm51733g0010	140.88	48.8662	92.0136	-43.1474	turquoise
Pm366011g0010	1328.93	858.397	470.531	387.867	turquoise
Pm96453g0010	2418.99	2241.55	177.443	2064.11	turquoise
Pm49315g0010	1988.03	1654.02	334.016	1320	turquoise
Pm10430846g0010	340.186	262.476	77.71	184.766	turquoise
Pm10430133g0010	2267.73	1717.19	550.534	1166.66	turquoise
Pm120256g0010	1668.65	1036.14	632.506	403.634	turquoise
Pm197089g0010	2048.85	1881.75	167.105	1714.64	turquoise
novel.5303	1161.21	816.917	344.29	472.627	turquoise
Pm7664678g0010	2114.99	1968.5	146.497	1822	turquoise
Pm66199g0010	1879.02	1736.98	142.038	1594.95	turquoise
Pm99538g0010	2732.75	1998.27	734.483	1263.78	turquoise
Pm10433413g0010	1837.7	1676.87	160.829	1516.04	turquoise
Pm10430056g0020	2513.26	2052.1	461.167	1590.93	turquoise
Pm10434295g0010	790.124	526.711	263.413	263.298	turquoise
Pm907723g0010	2155.94	1982.24	173.696	1808.55	turquoise
Pm72175g0010	376.461	174.001	202.461	-28.46	turquoise
Pm10243652g0010	963.3	819.138	144.162	674.976	turquoise
novel.5346	1573.2	1345.11	228.084	1117.03	turquoise
Pm949265g0010	1871.08	1737.46	133.615	1603.85	turquoise
Pm104060g0010	1961.58	1382.65	578.929	803.726	turquoise
Pm20467g0020	2914.7	2154.09	760.602	1393.49	turquoise
Pm158147g0010	1304.33	899.712	404.62	495.092	turquoise
Pm10429528g0010	2771.52	1864.5	907.017	957.487	turquoise
novel.3083	2121.49	1973.12	148.377	1824.74	turquoise
Pm3440g0010	811.001	650.931	160.07	490.86	turquoise
novel.2557	2238.84	542.624	1696.22	-1153.59	turquoise
Pm120179g0010	2015.85	1190.34	825.515	364.821	turquoise
Pm128667g0010	789.17	549.441	239.729	309.711	turquoise
Pm19881g0030	1772.58	1441.07	331.511	1109.56	turquoise
Pm107391g0010	357.411	220.946	136.466	84.4802	turquoise
Pm207070g0010	1980.38	1143.21	837.171	306.043	turquoise
Pm10428724g0010	220.262	151.224	69.0379	82.1861	turquoise
Pm391725g0010	1575.94	1207.04	368.897	838.146	turquoise
Pm140611g0010	841.097	481.731	359.366	122.364	turquoise
Pm10433158g0010	2734.07	1827.24	906.831	920.404	turquoise
Pm10429925g0010	1238.72	637.246	601.471	35.7755	turquoise
Pm835132g0010	683.418	466.75	216.668	250.081	turquoise
Pm129330g0010	215.641	120.251	95.3899	24.8611	turquoise
Pm10429529g0010	1626.15	1434.49	191.657	1242.83	turquoise
Pm118674g0010	2104.74	1957.41	147.328	1810.09	turquoise
Pm70249g0010	2269.72	1800.73	468.985	1331.75	turquoise
Pm10434370g0010	2015.71	1871.46	144.248	1727.22	turquoise
Pm10426216g0010	2149.87	1966	183.873	1782.13	turquoise
Pm10838g0010	508.71	286.555	222.156	64.3995	turquoise
novel.3706	1527.14	859.71	667.429	192.281	turquoise
Pm114519g0010	2120.47	1572.38	548.094	1024.29	turquoise
Pm41168g0010	531.758	379.275	152.483	226.792	turquoise
Pm10268926g0010	2435.92	1806.39	629.534	1176.86	turquoise
Pm41769g0010	2753.42	2214.34	539.083	1675.25	turquoise
Pm400638g0010	718.783	443.269	275.513	167.756	turquoise
Pm15205g0010	840.538	257.189	583.349	-326.161	turquoise
Pm93036g0020	2873.18	2588.6	284.582	2304.02	turquoise
Pm8232g0010	2225.45	1481.81	743.64	738.17	turquoise
Pm140410g0010	2044.53	1896.54	147.992	1748.55	turquoise
Pm18761g0010	112.582	51.1079	61.4742	-10.3663	turquoise
Pm95020g0010	2162.56	1548.1	614.452	933.653	turquoise
Pm865576g0010	1048.55	596.041	452.508	143.533	turquoise
novel.3319	1098.74	711.563	387.173	324.39	turquoise
Pm90879g0010	2934.47	2357.39	577.08	1780.31	turquoise
Pm10165689g0010	2669.84	2168.93	500.912	1668.02	turquoise
Pm133g0010	2563.4	1941.46	621.94	1319.52	turquoise
Pm175437g0010	537.559	132.568	404.992	-272.424	turquoise
Pm587689g0010	1209.99	1013.17	196.826	816.342	turquoise
Pm128164g0010	2847.76	2301.12	546.641	1754.47	turquoise
Pm11514g0010	1197.03	654.614	542.411	112.203	turquoise
Pm10425832g0010	2033.68	1623	410.682	1212.32	turquoise
Pm8985873g0010	1624.98	1249.02	375.958	873.061	turquoise
Pm10428984g0010	2517.95	2199.54	318.408	1881.13	turquoise
Pm10435064g0010	468.619	270.84	197.778	73.0621	turquoise
Pm961018g0010	2546.9	1692.21	854.691	837.52	turquoise
Pm92473g0010	1960.22	1333.24	626.982	706.255	turquoise
Pm104182g0010	1641.86	1358.85	283.011	1075.84	turquoise
Pm881995g0010	1808.55	1588.24	220.306	1367.93	turquoise
Pm93134g0010	2121.63	1709.8	411.831	1297.97	turquoise
Pm10428500g0010	2835.7	2560.23	275.467	2284.77	turquoise
Pm30737g0010	251.346	136.16	115.186	20.9744	turquoise
Pm9887485g0010	921.07	777.491	143.579	633.912	turquoise
Pm181687g0010	2690.18	1870.93	819.249	1051.68	turquoise
Pm4909409g0010	643.091	504.157	138.934	365.223	turquoise
Pm10428049g0010	2894.91	2264.02	630.889	1633.13	turquoise
Pm111857g0010	2591.63	1882.41	709.219	1173.2	turquoise
Pm38871g0010	2851.98	2547.59	304.392	2243.2	turquoise
Pm120984g0010	2876.39	2527.93	348.466	2179.46	turquoise
Pm127139g0010	2337.5	2165.86	171.647	1994.21	turquoise
Pm69077g0010	2697.36	2294.96	402.404	1892.55	turquoise
novel.4382	2416.41	2085.2	331.21	1753.99	turquoise
Pm8525995g0010	2361.3	2163.55	197.749	1965.8	turquoise
Pm170713g0010	142.895	58.6592	84.236	-25.5768	turquoise
Pm103421g0030	2669.72	2361.21	308.518	2052.69	turquoise
Pm115550g0010	731.721	385.7	346.021	39.6797	turquoise
Pm10432464g0020	2675.92	2441.81	234.112	2207.69	turquoise
Pm10428069g0020	1499.01	1372.55	126.454	1246.1	turquoise
Pm81470g0010	2303.69	1123.2	1180.49	-57.2839	turquoise
Pm944383g0010	1507.7	472.17	1035.53	-563.364	turquoise
Pm41646g0010	2076.57	680.903	1395.67	-714.765	turquoise
Pm13648g0010	973.668	731.794	241.873	489.921	turquoise
Pm209678g0010	1468.31	1334.75	133.552	1201.2	turquoise
Pm10434897g0010	838.261	261.02	577.24	-316.22	turquoise
Pm804676g0010	3136.6	2557.13	579.473	1977.66	turquoise
Pm79495g0010	1502.11	424.465	1077.64	-653.176	turquoise
Pm10426048g0020	1575.43	362.681	1212.74	-850.064	turquoise
Pm10168324g0010	2322.83	1747.02	575.814	1171.2	turquoise
Pm10425916g0010	2478.76	2080.5	398.257	1682.25	turquoise
Pm98041g0010	2072.43	634.303	1438.13	-803.826	turquoise
Pm8761892g0010	1028.74	694.214	334.521	359.693	turquoise
novel.1189	2138.64	1992.77	145.871	1846.9	turquoise
Pm66897g0010	2948.87	1295.19	1653.68	-358.488	turquoise
Pm24673g0010	2552.31	1764.67	787.642	977.03	turquoise
Pm259372g0010	2404.78	1450.65	954.134	496.515	turquoise
Pm10429904g0010	2829.02	2547.34	281.682	2265.66	turquoise
Pm64463g0010	2341.7	905.102	1436.6	-531.501	turquoise
Pm7366g0010	609.467	305.47	303.997	1.47368	turquoise
Pm5114g0010	1714.26	1558.31	155.95	1402.36	turquoise
Pm11306g0010	1997.79	1670.1	327.682	1342.42	turquoise
Pm10435493g0010	2472.6	1182.09	1290.51	-108.413	turquoise
Pm942788g0010	1514.19	1117.17	397.015	720.158	turquoise
Pm96527g0010	1487.63	664.432	823.198	-158.766	turquoise
Pm126084g0010	2540.66	2343.84	196.821	2147.02	turquoise
Pm433673g0010	932.875	621.235	311.64	309.595	turquoise
Pm5372344g0010	404.558	257.742	146.816	110.925	turquoise
Pm52257g0010	616.128	484.822	131.306	353.516	turquoise
Pm10277514g0010	658.645	528.862	129.783	399.079	turquoise
novel.1399	1051.43	622.27	429.164	193.106	turquoise
Pm532554g0010	2963.05	2154.68	808.365	1346.32	turquoise
Pm4474g0010	218.266	133.454	84.8124	48.6413	turquoise
Pm106719g0010	1552.4	1276.95	275.443	1001.51	turquoise
Pm10432594g0010	2439.59	2031.82	407.768	1624.05	turquoise
Pm20011g0010	284.589	191.88	92.7088	99.1717	turquoise
Pm100396g0010	2528.06	2283.52	244.537	2038.98	turquoise
Pm10430305g0010	1546.18	1059.38	486.803	572.574	turquoise
Pm10437110g0020	1945.45	1660.44	285.012	1375.42	turquoise
novel.5512	806.744	414.181	392.563	21.6177	turquoise
Pm68001g0010	2755.8	2481.02	274.775	2206.25	turquoise
Pm13697g0010	621.784	469.767	152.017	317.75	turquoise
Pm49468g0010	2463.43	1846.92	616.509	1230.41	turquoise
novel.3130	1253.61	1141.71	111.898	1029.82	turquoise
Pm59421g0010	1763.58	1452.29	311.287	1141.01	turquoise
Pm10429721g0010	1062.53	850.279	212.255	638.024	turquoise
Pm18349g0020	855.929	416.003	439.926	-23.9233	turquoise
Pm40583g0020	1026.46	783.912	242.546	541.365	turquoise
Pm10212234g0010	2771.94	2400.67	371.272	2029.4	turquoise
novel.6480	2543.6	1545.27	998.333	546.935	turquoise
Pm9933g0020	2619.56	2306.75	312.817	1993.93	turquoise
Pm10436476g0010	1789.33	1434.18	355.152	1079.02	turquoise
Pm101664g0010	737.256	439.176	298.08	141.096	turquoise
novel.5579	716.274	600.091	116.183	483.909	turquoise
Pm516918g0010	1364.38	799.032	565.352	233.68	turquoise
Pm66130g0010	2509.48	1175.57	1333.91	-158.345	turquoise
Pm549065g0010	1957.3	1133.06	824.239	308.819	turquoise
Pm10429177g0020	1892.52	1754.88	137.646	1617.23	turquoise
Pm10436117g0020	1484.65	1259.52	225.131	1034.39	turquoise
Pm193687g0010	2885.82	1831.08	1054.73	776.353	turquoise
Pm230693g0010	446.023	340.924	105.099	235.826	turquoise
Pm10429662g0010	744.029	522.045	221.984	300.06	turquoise
Pm14170g0010	2519.18	1982.53	536.644	1445.89	turquoise
Pm122608g0010	1296.82	695.553	601.267	94.2859	turquoise
Pm132921g0010	1345.94	1123.68	222.255	901.424	turquoise
Pm623831g0010	867.122	452.972	414.15	38.8227	turquoise
Pm10436024g0010	2583.11	1311.45	1271.66	39.7882	turquoise
Pm91138g0020	595.615	246.666	348.948	-102.282	turquoise
Pm10436585g0010	2630.79	2325.93	304.86	2021.07	turquoise
Pm54782g0010	65.6492	42.7523	22.8969	19.8554	turquoise
Pm4908g0010	2945.46	1754.42	1191.04	563.384	turquoise
Pm80942g0010	1770.84	1253.56	517.285	736.272	turquoise
novel.2467	2617.14	2104.02	513.121	1590.9	turquoise
Pm10431312g0020	381.807	222.268	159.539	62.7297	turquoise
Pm451633g0010	1952.3	1811.01	141.286	1669.72	turquoise
novel.1202	2296.95	1484.12	812.836	671.281	turquoise
Pm172610g0010	1383.75	852.156	531.59	320.566	turquoise
Pm437143g0010	1856.91	1513.36	343.555	1169.8	turquoise
Pm437781g0010	181.21	121.992	59.2183	62.7736	turquoise
Pm9168g0010	2200.5	2048.54	151.961	1896.58	turquoise
Pm10434684g0010	2338.8	1534.75	804.051	730.703	turquoise
novel.2160	1054.92	756.306	298.617	457.689	turquoise
Pm189777g0010	2693.86	2462.5	231.358	2231.14	turquoise
Pm7394g0010	2720.4	2161.75	558.655	1603.09	turquoise
Pm126045g0010	1246.14	691.428	554.712	136.716	turquoise
Pm9455802g0010	1358.66	1027.6	331.059	696.539	turquoise
Pm10431767g0010	937.748	673.456	264.292	409.164	turquoise
Pm3551g0010	1865.66	632.978	1232.68	-599.703	turquoise
Pm121581g0010	2924.09	2446.72	477.371	1969.35	turquoise
Pm685792g0010	864.921	235.325	629.597	-394.272	turquoise
novel.2193	1406.53	514.053	892.476	-378.423	turquoise
Pm85007g0010	2360.85	879.902	1480.95	-601.047	turquoise
novel.2819	737.766	332.225	405.541	-73.3161	turquoise
Pm867493g0010	1340.83	258.939	1081.89	-822.953	turquoise
Pm10436721g0010	2501.08	2070.7	430.382	1640.32	turquoise
Pm105489g0010	1977.29	1836.46	140.826	1695.63	turquoise
Pm79290g0010	2482.95	2293.06	189.892	2103.17	turquoise
Pm66510g0010	2559.82	2302.49	257.329	2045.17	turquoise
Pm116186g0010	847.071	734.722	112.349	622.374	turquoise
novel.416	360.07	255.649	104.421	151.228	turquoise
Pm583487g0010	2781.05	1918.04	863.005	1055.04	turquoise
Pm473068g0010	656.497	382.544	273.953	108.59	turquoise
Pm10427886g0020	2520.55	2322.95	197.598	2125.35	turquoise
Pm10434370g0040	1948.39	1808.15	140.238	1667.92	turquoise
Pm10435255g0010	2185.67	1816.95	368.718	1448.23	turquoise
Pm10435734g0010	1875.48	1242.56	632.918	609.645	turquoise
Pm62853g0010	281.688	233.313	48.3745	184.939	turquoise
Pm221495g0010	2635.01	2344.25	290.762	2053.49	turquoise
Pm23882g0010	2657.03	2367.99	289.037	2078.95	turquoise
Pm253528g0010	3055.88	2654.33	401.555	2252.77	turquoise
Pm10605g0020	2806.83	2482.42	324.405	2158.02	turquoise
Pm5285928g0010	2696	2319.67	376.335	1943.33	turquoise
Pm10435574g0010	1467.9	1288.33	179.57	1108.76	turquoise
Pm96532g0010	2124.9	1779.91	344.993	1434.92	turquoise
Pm11461g0010	2247.09	1201.81	1045.29	156.523	turquoise
Pm10436416g0010	521.11	422.295	98.8151	323.48	turquoise
Pm62938g0010	624.972	465.695	159.277	306.418	turquoise
Pm478577g0010	2368	1440.87	927.132	513.738	turquoise
Pm135003g0010	2741.67	2474.45	267.222	2207.23	turquoise
Pm78784g0010	1508.18	1162.6	345.578	817.027	turquoise
Pm25230g0020	1944.95	1264.64	680.312	584.329	turquoise
Pm17429g0020	240.792	99.6906	141.101	-41.4102	turquoise
Pm124774g0010	473.493	414.649	58.8439	355.805	turquoise
Pm20283g0010	2274.5	1977.19	297.302	1679.89	turquoise
Pm10426308g0010	496.017	276.728	219.289	57.4384	turquoise
Pm844920g0010	910.158	602.868	307.29	295.579	turquoise
Pm161562g0010	2591.26	2322.66	268.6	2054.06	turquoise
Pm10431579g0010	1740.93	805.939	934.988	-129.049	turquoise
Pm10433380g0010	2150.15	1174.85	975.299	199.555	turquoise
Pm8082682g0010	1434.12	1215.92	218.198	997.727	turquoise
Pm363692g0010	1215.3	1016.33	198.97	817.362	turquoise
Pm5449g0010	2197.15	819.492	1377.65	-558.162	turquoise
Pm27456g0030	178.66	50.0342	128.626	-78.5914	turquoise
Pm10426703g0020	814.212	438.544	375.668	62.8763	turquoise
Pm134557g0010	2360.32	1836.89	523.426	1313.46	turquoise
Pm10426335g0010	2243.73	2047.4	196.337	1851.06	turquoise
novel.7578	504.495	382.282	122.213	260.069	turquoise
Pm2226g0020	2918.76	2589.85	328.908	2260.94	turquoise
Pm134110g0010	421.978	271.259	150.718	120.541	turquoise
Pm5976291g0010	2734.61	2495.26	239.355	2255.9	turquoise
Pm10426016g0010	2315.74	2030.84	284.908	1745.93	turquoise
Pm786911g0010	2857.99	2455.62	402.376	2053.24	turquoise
Pm10430510g0010	923.979	491.024	432.954	58.07	turquoise
Pm335371g0010	612.145	184.168	427.977	-243.809	turquoise
Pm15083g0010	2346.95	1418.61	928.349	490.257	turquoise
Pm137771g0010	1577.23	735.512	841.722	-106.21	turquoise
Pm101835g0010	2617.13	2344.03	273.104	2070.92	turquoise
Pm124703g0010	752.134	583.734	168.401	415.333	turquoise
Pm10435143g0010	228.438	126.362	102.076	24.2856	turquoise
Pm10430642g0010	2545.25	2238.38	306.867	1931.52	turquoise
Pm10428537g0030	2824.96	2542.07	282.89	2259.18	turquoise
Pm10313796g0010	482.335	285.927	196.409	89.5178	turquoise
Pm824803g0010	379.349	178.614	200.736	-22.1222	turquoise
Pm129080g0010	350	245.261	104.738	140.523	turquoise
novel.4605	175.004	98.6803	76.3237	22.3566	turquoise
Pm3552g0010	1086.87	442.4	644.469	-202.07	turquoise
Pm42122g0010	2988.75	2649.9	338.851	2311.05	turquoise
Pm10426290g0020	998.242	817.287	180.955	636.331	turquoise
Pm3405g0010	2650.82	2380.03	270.786	2109.25	turquoise
Pm10433885g0020	1942.12	1589.62	352.5	1237.12	turquoise
Pm959858g0010	2442.06	1744.29	697.776	1046.51	turquoise
Pm69201g0010	2256.36	2022.55	233.802	1788.75	turquoise
Pm10434079g0010	2024.14	1670.93	353.206	1317.73	turquoise
Pm119038g0010	880.227	651.763	228.464	423.299	turquoise
novel.1825	1028.28	893.11	135.166	757.943	turquoise
Pm959784g0010	2765.44	2466.49	298.955	2167.53	turquoise
Pm111787g0010	1272.75	585.262	687.485	-102.223	turquoise
Pm134613g0010	2556.63	2358.69	197.933	2160.76	turquoise
Pm10428182g0010	2217.71	1448.29	769.418	678.875	turquoise
Pm120230g0010	2396.2	2212.7	183.498	2029.2	turquoise
Pm3228g0010	2894.74	2232.24	662.491	1569.75	turquoise
Pm5149299g0010	790.044	532.367	257.677	274.689	turquoise
Pm39408g0010	2494.14	1554.76	939.375	615.388	turquoise
Pm19942g0010	2710.9	1976.21	734.697	1241.51	turquoise
Pm16777g0010	2667.08	2082.92	584.162	1498.75	turquoise
Pm10427385g0010	2818.84	1782.12	1036.72	745.405	turquoise
Pm10428744g0010	1936.81	1498.44	438.363	1060.08	turquoise
Pm647307g0010	2150.92	1611.98	538.94	1073.04	turquoise
Pm953274g0010	2420.81	2195.45	225.365	1970.08	turquoise
Pm678005g0010	2065.79	1718.37	347.422	1370.95	turquoise
novel.3645	2002.17	1133.54	868.633	264.908	turquoise
Pm141286g0010	691.468	575.012	116.456	458.556	turquoise
Pm10431437g0010	1277.38	1045.28	232.093	813.191	turquoise
novel.5328	746.315	374.153	372.162	1.99127	turquoise
Pm12354g0010	2287.1	2113.85	173.255	1940.59	turquoise
Pm10427895g0010	591.751	385.378	206.374	179.004	turquoise
Pm11426g0010	1707.23	1577.72	129.508	1448.21	turquoise
Pm19881g0020	1882.8	1553.72	329.079	1224.64	turquoise
Pm152538g0010	1836.2	1703.88	132.326	1571.55	turquoise
Pm10437150g0010	294.269	209.451	84.8184	124.632	turquoise
Pm158424g0020	2982.86	2364.65	618.208	1746.44	turquoise
Pm734876g0010	1770.81	772.83	997.977	-225.147	turquoise
Pm115570g0010	2604.09	2338.43	265.667	2072.76	turquoise
Pm10430767g0010	2161.65	1983.53	178.118	1805.42	turquoise
Pm8396769g0010	889.987	594.257	295.73	298.528	turquoise
Pm262g0010	2291.62	1991.13	300.488	1690.65	turquoise
novel.4536	446.138	356.95	89.1883	267.762	turquoise
Pm17826g0010	1623.94	1405.17	218.771	1186.4	turquoise
Pm25080g0010	1059.52	587.76	471.76	116	turquoise
Pm20423g0010	2452.22	2113.38	338.835	1774.55	turquoise
Pm6234g0010	2042.28	1578.04	464.235	1113.81	turquoise
Pm638271g0010	2655.61	2387.38	268.234	2119.15	turquoise
Pm10428240g0010	145.336	48.7639	96.5723	-47.8084	turquoise
Pm381787g0010	1893.54	626.673	1266.87	-640.195	turquoise
Pm9004942g0010	1943.8	1233.6	710.197	523.401	turquoise
Pm41997g0010	1270.5	1045.68	224.827	820.848	turquoise
Pm91734g0010	1132.01	732.143	399.868	332.276	turquoise
Pm141g0010	1746.48	1614.37	132.107	1482.26	turquoise
Pm137111g0010	696.675	346.68	349.995	-3.31497	turquoise
Pm102810g0010	2434.76	1893.12	541.64	1351.48	turquoise
Pm4355g0010	3017.13	2575.98	441.145	2134.84	turquoise
Pm826566g0010	2072.52	1834.48	238.035	1596.45	turquoise
Pm10427326g0010	1762.23	1226.23	535.995	690.235	turquoise
Pm10435314g0010	1202.6	907.133	295.466	611.667	turquoise
Pm955549g0010	509.473	168.955	340.518	-171.562	turquoise
Pm104140g0030	2515.32	1564.57	950.747	613.827	turquoise
Pm204335g0010	3015.16	1643.36	1371.81	271.547	turquoise
Pm10147605g0010	1807.09	763.148	1043.94	-280.79	turquoise
Pm10429471g0010	1176.05	750.138	425.911	324.227	turquoise
Pm10433955g0020	1910.04	1479.89	430.151	1049.74	turquoise
Pm10431571g0010	173.559	83.0209	90.5383	-7.51742	turquoise
Pm130934g0010	1929.5	1792.07	137.428	1654.65	turquoise
Pm218803g0010	988.014	551.782	436.232	115.55	turquoise
Pm10434268g0010	2757.69	1758.88	998.816	760.062	turquoise
Pm20701g0010	2219.54	861.544	1358	-496.454	turquoise
Pm10436705g0010	2518.99	1254.67	1264.32	-9.6464	turquoise
Pm10285148g0010	2680.29	2457.57	222.721	2234.85	turquoise
Pm135224g0010	868.512	475.483	393.029	82.4545	turquoise
Pm10429679g0010	2008.81	1576.46	432.347	1144.12	turquoise
Pm57459g0010	2742.57	2229.67	512.9	1716.77	turquoise
Pm28794g0010	2773.12	2539.32	233.795	2305.53	turquoise
Pm919695g0010	1558.92	562.798	996.12	-433.322	turquoise
Pm3859g0010	1288.47	1036.15	252.323	783.824	turquoise
Pm10435761g0010	2287.07	1717.45	569.614	1147.84	turquoise
Pm8038497g0010	850.937	637.4	213.537	423.863	turquoise
novel.3853	674.13	547.579	126.551	421.029	turquoise
Pm10435489g0010	1495.59	781.388	714.197	67.1917	turquoise
Pm129306g0010	1624.95	1141.27	483.678	657.593	turquoise
Pm474303g0010	1546.39	837.168	709.223	127.945	turquoise
Pm10163543g0010	2509.66	2314.37	195.286	2119.09	turquoise
Pm10428855g0010	1602.48	1325.73	276.743	1048.99	turquoise
Pm66719g0010	248.255	130.146	118.109	12.0367	turquoise
Pm63516g0010	1429.62	1100.1	329.519	770.578	turquoise
Pm66772g0020	851.964	598.622	253.342	345.281	turquoise
Pm10427606g0010	2328.11	2161.03	167.072	1993.96	turquoise
Pm9791318g0010	1390.27	1291.6	98.6658	1192.94	turquoise
Pm10146195g0010	706.352	580.175	126.177	453.999	turquoise
Pm780267g0010	1976.67	1235.78	740.889	494.892	turquoise
Pm10432093g0010	2765	2493.69	271.313	2222.37	turquoise
Pm290452g0010	2497.73	1894.6	603.127	1291.47	turquoise
Pm10434782g0020	2013.42	1503.77	509.656	994.11	turquoise
Pm223201g0010	2934.73	2251.98	682.743	1569.24	turquoise
Pm7719740g0010	887.598	598.602	288.996	309.606	turquoise
Pm97876g0010	932.86	480.044	452.816	27.2273	turquoise
Pm55622g0010	2806.16	1753.65	1052.51	701.137	turquoise
Pm10427988g0010	1918.75	1788.89	129.859	1659.03	turquoise
Pm490939g0010	1231.77	844.868	386.897	457.972	turquoise
Pm115136g0010	1093.04	245.722	847.318	-601.596	turquoise
Pm502836g0010	1081.92	953.949	127.975	825.974	turquoise
Pm29238g0010	2538.01	1489.93	1048.08	441.845	turquoise
Pm44290g0010	2648.88	1992.51	656.373	1336.14	turquoise
Pm616184g0010	947.627	662.654	284.973	377.681	turquoise
Pm96282g0010	2001.53	1367.92	633.612	734.304	turquoise
Pm10366239g0010	2330.76	1928.98	401.785	1527.19	turquoise
Pm73799g0010	1854.68	877.689	976.992	-99.3034	turquoise
Pm233898g0010	1706.24	1583.36	122.875	1460.49	turquoise
Pm12148g0010	2506.7	2065.5	441.196	1624.31	turquoise
Pm28841g0010	2842.59	1953.88	888.712	1065.17	turquoise
Pm10427845g0010	37.8175	12.3788	25.4387	-13.0599	turquoise
Pm74475g0010	772.165	487.54	284.625	202.916	turquoise
Pm87584g0010	1014.79	742.448	272.342	470.106	turquoise
Pm706768g0010	1862.82	1649.38	213.441	1435.93	turquoise
Pm10428690g0010	1233.82	655.278	578.538	76.7398	turquoise
Pm8631g0010	325.392	101.698	223.694	-121.996	turquoise
Pm10432422g0010	2106.95	1441.56	665.392	776.169	turquoise
Pm593g0010	2754.91	2500.18	254.725	2245.46	turquoise
Pm8277894g0010	802.608	625.817	176.791	449.025	turquoise
Pm31009g0010	2449.82	1714.1	735.723	978.372	turquoise
Pm369089g0010	2913.64	2244.77	668.872	1575.9	turquoise
Pm140297g0010	1827.63	1009.24	818.388	190.857	turquoise
Pm95828g0010	1694.96	1096.61	598.35	498.264	turquoise
Pm46112g0010	1711.85	877.697	834.156	43.5407	turquoise
Pm117791g0010	1601.81	950.819	650.987	299.832	turquoise
Pm298246g0010	1758.3	823.384	934.917	-111.533	turquoise
Pm75789g0020	2173.6	553.196	1620.4	-1067.2	turquoise
Pm8787g0010	2906.31	1713.72	1192.59	521.132	turquoise
Pm770477g0010	1571.06	1425.62	145.441	1280.18	turquoise
Pm10427773g0010	2042.35	1555.32	487.032	1068.28	turquoise
Pm15838g0010	1173.8	474.579	699.219	-224.64	turquoise
novel.7484	2891.29	1734.05	1157.24	576.805	turquoise
Pm880121g0010	1625.31	1075.72	549.589	526.132	turquoise
Pm24226g0010	766.585	625.139	141.446	483.692	turquoise
Pm10435749g0010	2531.99	1655.11	876.879	778.235	turquoise
Pm9395246g0010	1498.02	1056.82	441.2	615.616	turquoise
Pm10434226g0010	1258.24	905.973	352.272	553.701	turquoise
Pm22713g0010	2804.97	2504.4	300.564	2203.84	turquoise
Pm670206g0010	1060.81	398.472	662.338	-263.866	turquoise
Pm10431039g0010	378.234	265.583	112.651	152.932	turquoise
Pm5564564g0010	2475.22	1476.51	998.705	477.807	turquoise
Pm9548318g0010	2978.33	1845.84	1132.48	713.359	turquoise
Pm293538g0010	2059.12	1742.01	317.109	1424.9	turquoise
Pm50434g0010	1033.91	834.404	199.51	634.894	turquoise
Pm360074g0010	1960.11	1730.65	229.46	1501.19	turquoise
Pm136684g0010	1888.18	1288.88	599.3	689.579	turquoise
Pm818265g0010	2771.64	2443.07	328.564	2114.51	turquoise
Pm10432643g0020	198.858	133.588	65.2699	68.3184	turquoise
Pm10433420g0010	1729.14	974.944	754.2	220.743	turquoise
Pm10431751g0010	1813.71	502.185	1311.52	-809.34	turquoise
Pm13436g0010	1939.78	1787.79	151.994	1635.79	turquoise
Pm17002g0010	2492.81	2069.32	423.498	1645.82	turquoise
novel.2550	302.824	124.641	178.182	-53.5409	turquoise
Pm8767694g0010	1588.43	1409.31	179.123	1230.18	turquoise
novel.2007	1335.31	1089.4	245.901	843.503	turquoise
novel.2010	1339.36	953.182	386.179	567.003	turquoise
Pm532686g0010	2258.75	2079.49	179.26	1900.23	turquoise
Pm372199g0010	2402.94	1802.18	600.756	1201.43	turquoise
Pm39312g0010	3050.04	2426.64	623.402	1803.23	turquoise
Pm197549g0010	2156.81	1702.28	454.538	1247.74	turquoise
novel.2464	1068.64	823.663	244.975	578.688	turquoise
Pm8222690g0010	1433.1	659.842	773.262	-113.419	turquoise
Pm3245g0010	1949.49	1732.86	216.626	1516.23	turquoise
Pm10425870g0010	2804.51	1885.49	919.017	966.474	turquoise
Pm126202g0010	1235.87	861.478	374.394	487.084	turquoise
Pm10435080g0010	702.67	519.469	183.201	336.268	turquoise
Pm885666g0010	664.216	549.587	114.628	434.959	turquoise
Pm10432977g0010	1293.49	896.267	397.227	499.041	turquoise
Pm163824g0010	546.48	440.165	106.314	333.851	turquoise
Pm765295g0010	760.598	615.66	144.938	470.722	turquoise
Pm10436826g0020	1780.75	1302.21	478.538	823.67	turquoise
Pm7703g0010	1969.51	1534.59	434.915	1099.68	turquoise
Pm137730g0010	2448.62	2266.84	181.781	2085.06	turquoise
Pm53252g0020	163.523	101.831	61.692	40.1386	turquoise
Pm896570g0010	1038.19	599.581	438.614	160.967	turquoise
Pm316252g0010	2675.93	2221.2	454.731	1766.47	turquoise
Pm10432291g0020	954.023	579.024	374.999	204.025	turquoise
Pm10430658g0010	2476.26	2289.72	186.533	2103.19	turquoise
Pm118247g0010	2642.42	2010.51	631.908	1378.6	turquoise
Pm96367g0010	2956.24	2532.69	423.557	2109.13	turquoise
Pm10436016g0010	2808.12	1932.84	875.275	1057.57	turquoise
Pm200841g0010	1745.55	1508.43	237.119	1271.31	turquoise
Pm111188g0010	1258.57	852.88	405.694	447.186	turquoise
Pm103867g0010	2744.6	2397.22	347.379	2049.84	turquoise
Pm206154g0010	1616	1042.44	573.563	468.875	turquoise
Pm10431705g0010	1990.88	1293.84	697.047	596.789	turquoise
Pm293844g0010	1781.29	878.303	902.983	-24.6798	turquoise
Pm681053g0010	1231.67	903.385	328.287	575.098	turquoise
Pm10434772g0010	1614.08	1447.81	166.269	1281.54	turquoise
Pm9395g0020	1357.24	997.139	360.1	637.04	turquoise
Pm183150g0010	2201.32	1439.98	761.337	678.643	turquoise
Pm3787g0010	1808.88	1573.73	235.157	1338.57	turquoise
novel.3764	1863.98	1232.48	631.509	600.966	turquoise
Pm71850g0010	2566.89	2344.68	222.21	2122.47	turquoise
Pm879418g0010	2262.25	1519	743.257	775.74	turquoise
Pm10429523g0010	985.837	746.626	239.21	507.416	turquoise
Pm375356g0010	1550.32	1401.25	149.07	1252.18	turquoise
Pm10429113g0010	1317.01	984.494	332.515	651.979	turquoise
Pm10435589g0010	634.834	377.381	257.453	119.929	turquoise
novel.4171	2519.2	1430.45	1088.75	341.699	turquoise
Pm112301g0010	589.398	391.688	197.71	193.977	turquoise
Pm10428981g0010	1490.51	1188.59	301.922	886.669	turquoise
Pm10428747g0010	1958.53	1511.19	447.336	1063.85	turquoise
Pm169331g0010	3087.51	2448.98	638.534	1810.45	turquoise
Pm16474g0010	797.194	412.792	384.402	28.3898	turquoise
Pm10436253g0010	1886.38	1035.77	850.613	185.157	turquoise
Pm185125g0010	2778.34	1676.74	1101.61	575.13	turquoise
Pm87131g0010	1540.57	1040.34	500.23	540.112	turquoise
Pm10435620g0010	2610.93	2300.88	310.048	1990.84	turquoise
Pm3352g0010	884.373	710.455	173.918	536.538	turquoise
Pm10597g0010	963.61	837.009	126.601	710.409	turquoise
novel.9617	476.859	287.482	189.377	98.1047	turquoise
Pm10434804g0010	2208.05	1857.81	350.241	1507.57	turquoise
Pm46171g0010	1604.93	1468.84	136.086	1332.76	turquoise
Pm125461g0010	1758.78	1225.34	533.442	691.897	turquoise
Pm107941g0010	1882.51	1702.9	179.613	1523.29	turquoise
Pm10436066g0020	367.829	171.776	196.053	-24.2772	turquoise
Pm769502g0010	1011.77	903.1	108.671	794.429	turquoise
Pm392480g0010	156.581	108.103	48.4779	59.6255	turquoise
Pm215314g0010	1262.9	978.218	284.685	693.532	turquoise
Pm3507354g0010	1124.42	620.29	504.126	116.165	turquoise
Pm164849g0010	1771.15	1650.86	120.297	1530.56	turquoise
Pm113509g0010	598.446	508.19	90.2555	417.935	turquoise
Pm10433187g0010	1212.43	677.575	534.856	142.719	turquoise
Pm10432085g0010	2361.95	1921.44	440.515	1480.92	turquoise
Pm102591g0010	1487.75	1340.65	147.102	1193.55	turquoise
Pm8605956g0010	1617.77	1491.51	126.254	1365.26	turquoise
Pm20544g0010	2213.68	1735.3	478.376	1256.93	turquoise
Pm32823g0010	1423.89	1255.79	168.093	1087.7	turquoise
Pm5676077g0010	1101.81	812.052	289.756	522.295	turquoise
Pm38229g0010	749.663	504.376	245.287	259.089	turquoise
Pm465725g0010	2493.88	1259.63	1234.25	25.376	turquoise
Pm10436976g0010	812.894	484.836	328.058	156.778	turquoise
Pm44394g0020	2529.86	2329.61	200.247	2129.37	turquoise
Pm418720g0010	2019.8	1459.5	560.304	899.193	turquoise
Pm123810g0010	2280.03	1609.5	670.531	938.969	turquoise
Pm11825g0010	282.562	165.04	117.522	47.5186	turquoise
Pm10436228g0010	1581.59	1464.07	117.52	1346.55	turquoise
Pm86971g0010	2728.05	1407.09	1320.95	86.1418	turquoise
Pm97133g0010	1625.95	1325.35	300.606	1024.74	turquoise
Pm198319g0010	1125.95	737.753	388.199	349.553	turquoise
Pm10435272g0010	486.182	279.136	207.046	72.0903	turquoise
Pm5397325g0010	501.58	335.037	166.544	168.493	turquoise
novel.7905	188.447	83.0366	105.411	-22.374	turquoise
Pm222410g0010	410.293	210.675	199.618	11.0576	turquoise
Pm10430772g0010	1869.05	609.619	1259.43	-649.813	turquoise
novel.7318	2634.04	2379.42	254.614	2124.81	turquoise
Pm10430632g0010	2209.64	1921.1	288.547	1632.55	turquoise
Pm8423017g0010	2551.15	2228.83	322.321	1906.51	turquoise
Pm14534g0010	1144.02	890.137	253.884	636.253	turquoise
Pm52206g0010	2947.38	2593.02	354.36	2238.66	turquoise
Pm204401g0010	1751.68	1229.68	521.999	707.68	turquoise
Pm10435282g0010	2117.85	1968.1	149.753	1818.34	turquoise
Pm675192g0010	211.734	147.96	63.7741	84.1862	turquoise
Pm20248g0010	1249.79	1148.33	101.461	1046.87	turquoise
Pm10431083g0010	2034.09	1806.59	227.505	1579.08	turquoise
Pm10428768g0010	1369.19	1051.5	317.692	733.807	turquoise
Pm292265g0010	1483.37	1162.75	320.62	842.126	turquoise
Pm123046g0010	3073.41	2617.18	456.231	2160.95	turquoise
[truncated: 5,568 more rows]

## Sheet: yellow
gene_id	kTotal	kWithin	kOut	kDiff	modules
Pm707397g0010	1692.37	360.938	1331.43	-970.497	yellow
Pm16089g0010	469.611	96.0824	373.528	-277.446	yellow
Pm10429573g0020	964.657	251.013	713.643	-462.63	yellow
Pm129829g0010	260.523	80.8038	179.719	-98.9151	yellow
Pm529552g0010	518.801	269.265	249.536	19.7295	yellow
Pm184894g0010	1196.84	461.518	735.326	-273.808	yellow
Pm79041g0010	1032.76	422.791	609.973	-187.182	yellow
Pm70965g0010	1479.34	250.037	1229.3	-979.264	yellow
Pm350032g0010	209.821	65.4365	144.384	-78.9478	yellow
Pm10436259g0020	656.188	310.196	345.991	-35.7945	yellow
Pm10427947g0020	666.354	253.835	412.52	-158.685	yellow
Pm10429797g0010	1540.2	368.409	1171.79	-803.38	yellow
Pm10430279g0010	1087.92	363.258	724.661	-361.403	yellow
Pm21647g0010	599.598	212.715	386.883	-174.168	yellow
Pm101067g0010	1037.23	368.333	668.899	-300.567	yellow
Pm19350g0010	707.102	239.944	467.158	-227.214	yellow
Pm98979g0010	1243.37	370.236	873.133	-502.897	yellow
Pm16920g0010	812.506	294.935	517.572	-222.637	yellow
Pm10436556g0010	605.968	108.758	497.21	-388.452	yellow
Pm10433663g0010	996.055	298.217	697.838	-399.621	yellow
Pm10431249g0010	1256.61	268.646	987.966	-719.32	yellow
Pm10426758g0020	257.335	112.317	145.018	-32.7006	yellow
Pm57835g0010	726.575	346.742	379.834	-33.092	yellow
Pm17334g0010	1830.98	346.373	1484.61	-1138.23	yellow
Pm13141g0010	551.04	272.361	278.679	-6.3174	yellow
Pm45307g0010	832.911	299.271	533.64	-234.369	yellow
Pm758709g0010	570.249	225.825	344.424	-118.599	yellow
Pm1839g0010	241.294	43.5779	197.716	-154.139	yellow
Pm81735g0010	1331.7	446.66	885.038	-438.377	yellow
Pm20588g0010	535.714	251.365	284.349	-32.9834	yellow
Pm58978g0010	731.261	239.459	491.803	-252.344	yellow
Pm93206g0010	1821.97	382.561	1439.41	-1056.84	yellow
Pm109678g0010	470.435	204.158	266.277	-62.1186	yellow
Pm40499g0010	1058.65	299.447	759.204	-459.757	yellow
Pm10432946g0010	541.443	151.667	389.777	-238.11	yellow
Pm10432200g0010	584.941	239.812	345.129	-105.317	yellow
Pm193904g0010	1013.23	291.507	721.728	-430.221	yellow
Pm25710g0010	1156.21	482.021	674.186	-192.165	yellow
Pm10428568g0010	1667.17	340.396	1326.78	-986.38	yellow
Pm96369g0010	779.25	271.447	507.803	-236.356	yellow
Pm10428487g0010	594.932	176.889	418.043	-241.154	yellow
Pm10429159g0020	540.006	245.693	294.312	-48.6193	yellow
Pm119894g0010	1186.48	306.451	880.031	-573.58	yellow
Pm130835g0010	826.578	271.992	554.585	-282.593	yellow
Pm31004g0010	188.217	82.4672	105.75	-23.2828	yellow
Pm79460g0010	2243.63	321.938	1921.69	-1599.75	yellow
Pm102713g0020	1176.25	424.214	752.038	-327.824	yellow
Pm767345g0010	415.382	82.0789	333.304	-251.225	yellow
Pm81028g0010	881.996	433.68	448.316	-14.6356	yellow
Pm10430928g0010	624.835	304.803	320.032	-15.2293	yellow
Pm10432758g0010	505.613	197.416	308.197	-110.781	yellow
Pm119841g0010	627.705	331.752	295.953	35.7996	yellow
Pm130453g0010	1059.75	357.752	702	-344.248	yellow
Pm69756g0010	836.455	389.937	446.518	-56.5809	yellow
novel.2313	586.326	161.986	424.34	-262.355	yellow
Pm10425800g0010	556.687	210.707	345.98	-135.273	yellow
Pm132354g0010	579.169	288.043	291.126	-3.08249	yellow
Pm10433154g0010	1136.61	178.658	957.948	-779.29	yellow
Pm108607g0010	878.397	181.688	696.709	-515.022	yellow
Pm18665g0010	606.842	204.896	401.946	-197.051	yellow
Pm474079g0010	908.296	293.357	614.938	-321.581	yellow
Pm96038g0010	1008.62	255.188	753.436	-498.248	yellow
Pm10436424g0010	404.261	214.407	189.855	24.5521	yellow
Pm601245g0010	496.287	264.275	232.012	32.2622	yellow
Pm903853g0010	847.868	315.705	532.163	-216.458	yellow
Pm798143g0020	715.379	304.783	410.596	-105.813	yellow
Pm81991g0010	1933.67	416.342	1517.33	-1100.99	yellow
Pm86694g0010	333.071	164.761	168.31	-3.54934	yellow
Pm19967g0010	1093.89	337.162	756.725	-419.563	yellow
Pm7007g0010	1898.19	316.686	1581.51	-1264.82	yellow
Pm59064g0020	1739.52	351.935	1387.59	-1035.65	yellow
Pm24782g0010	1211.88	394.778	817.1	-422.322	yellow
Pm86963g0010	457.51	182.149	275.361	-93.2118	yellow
Pm133473g0010	1420.22	448.9	971.319	-522.419	yellow
Pm10427383g0010	380.59	93.5853	287.004	-193.419	yellow
Pm6751g0010	660.923	135.565	525.358	-389.792	yellow
Pm9991417g0010	833.743	275.75	557.992	-282.242	yellow
Pm13787g0010	661.285	109.995	551.29	-441.296	yellow
Pm10429805g0030	560.254	208.197	352.057	-143.86	yellow
Pm10431917g0010	458.27	200.255	258.016	-57.7611	yellow
Pm141447g0010	309.383	170.306	139.077	31.2284	yellow
Pm102570g0010	510.716	163.068	347.648	-184.58	yellow
Pm22203g0020	1849.63	325.541	1524.09	-1198.55	yellow
Pm10434382g0020	565.395	195.239	370.156	-174.917	yellow
Pm8065g0010	777.11	375.132	401.978	-26.8465	yellow
Pm10426567g0010	852.825	194.38	658.445	-464.065	yellow
Pm10433493g0010	477.652	203.982	273.67	-69.6876	yellow
Pm47548g0010	661.951	192.931	469.021	-276.09	yellow
Pm10265757g0010	764.689	425.243	339.446	85.797	yellow
Pm9353486g0010	803.824	263.918	539.906	-275.989	yellow
Pm188833g0010	157.379	21.3109	136.069	-114.758	yellow
Pm598524g0010	959.216	322.855	636.361	-313.507	yellow
Pm18795g0030	563.269	182.196	381.074	-198.878	yellow
Pm61158g0010	796.251	240.93	555.322	-314.392	yellow
Pm109428g0010	343.7	164.061	179.639	-15.5778	yellow
Pm10436480g0020	523.053	191.49	331.563	-140.073	yellow
Pm103810g0020	1094.21	320.392	773.818	-453.426	yellow
Pm99106g0010	548.653	222.554	326.098	-103.544	yellow
Pm10434331g0010	1335.07	447.583	887.489	-439.906	yellow
Pm120806g0010	819.185	177.183	642.002	-464.819	yellow
Pm29708g0010	2161.39	374.105	1787.29	-1413.18	yellow
Pm107308g0010	1078.86	310.154	768.702	-458.548	yellow
Pm10427963g0010	1797.62	326.496	1471.13	-1144.63	yellow
Pm10432701g0010	1400.02	476.349	923.675	-447.326	yellow
Pm100379g0010	1757.48	283.23	1474.25	-1191.02	yellow
Pm18086g0010	159.63	26.1923	133.437	-107.245	yellow
Pm549241g0010	862.137	488.21	373.926	114.284	yellow
Pm92282g0010	667.72	334.175	333.545	0.630026	yellow
Pm10431843g0010	528.638	219.221	309.417	-90.1958	yellow
Pm250962g0010	1304.12	210.717	1093.41	-882.688	yellow
Pm10436962g0020	888.462	304.913	583.55	-278.637	yellow
Pm10437163g0010	937.804	390.972	546.832	-155.859	yellow
Pm10434988g0010	808.207	265.96	542.247	-276.288	yellow
Pm10042785g0010	1413	381.654	1031.34	-649.69	yellow
Pm10434733g0010	404.25	178.515	225.735	-47.2196	yellow
Pm52620g0020	1456.55	399.715	1056.83	-657.119	yellow
novel.8179	1451.1	264.826	1186.27	-921.446	yellow
Pm165604g0010	472.018	223.983	248.034	-24.0514	yellow
Pm57426g0010	1299.33	379.565	919.764	-540.199	yellow
Pm3498719g0010	946.18	401.971	544.208	-142.237	yellow
Pm12969g0010	1017.49	487.974	529.517	-41.5433	yellow
Pm549126g0010	301.286	121.696	179.59	-57.8946	yellow
Pm10434309g0010	1126.45	263.419	863.027	-599.608	yellow
Pm172383g0010	823.147	295.879	527.268	-231.388	yellow
Pm10430694g0010	1392.43	172.785	1219.65	-1046.86	yellow
Pm356643g0010	181.452	50.5735	130.878	-80.305	yellow
Pm10148419g0010	885.769	366.227	519.541	-153.314	yellow
Pm89751g0010	1983.33	283.749	1699.58	-1415.83	yellow
Pm9472752g0010	1450.92	371.465	1079.46	-707.994	yellow
Pm111018g0010	341.93	152.998	188.932	-35.9336	yellow
Pm68925g0010	1020.24	358.562	661.677	-303.114	yellow
Pm180954g0010	1269.46	244.448	1025.01	-780.563	yellow
Pm5468g0010	1125.54	380.78	744.764	-363.984	yellow
Pm26805g0010	2500.49	315.727	2184.76	-1869.04	yellow
Pm101402g0010	1300.61	397.287	903.327	-506.04	yellow
Pm10433510g0010	122.197	71.4251	50.7722	20.6529	yellow
Pm14543g0010	413.639	192.991	220.647	-27.656	yellow
Pm123133g0010	1566.04	212.727	1353.31	-1140.58	yellow
Pm10431917g0020	664.355	359.836	304.519	55.3172	yellow
Pm69352g0010	1462.64	250.291	1212.35	-962.055	yellow
Pm34759g0010	823.091	454.593	368.498	86.0946	yellow
Pm14925g0010	1396.02	455.912	940.111	-484.199	yellow
Pm10431395g0010	1433.82	318.891	1114.93	-796.039	yellow
Pm10435208g0010	902.979	263.668	639.311	-375.643	yellow
Pm105236g0010	1179.41	453.671	725.741	-272.069	yellow
Pm10436734g0010	998.062	312.022	686.04	-374.018	yellow
Pm356418g0010	882.137	251.207	630.93	-379.724	yellow
Pm722766g0010	1697.55	218.871	1478.68	-1259.81	yellow
Pm32122g0010	1524.16	304.806	1219.35	-914.544	yellow
Pm10433142g0010	929.587	452.482	477.106	-24.6239	yellow
Pm168789g0010	1478.5	403.579	1074.92	-671.343	yellow
Pm35900g0010	1767.82	400.053	1367.77	-967.712	yellow
Pm193867g0010	1369.99	409.247	960.74	-551.493	yellow
Pm215523g0010	921.663	310.565	611.098	-300.533	yellow
Pm125206g0010	585.422	302.878	282.544	20.3335	yellow
Pm33908g0010	486.242	145.507	340.735	-195.228	yellow
Pm38565g0010	187.878	70.6107	117.267	-46.6566	yellow
Pm6178484g0010	392.242	178.799	213.443	-34.6435	yellow
Pm10426254g0010	238.722	94.1341	144.588	-50.4537	yellow
Pm42276g0020	984.938	397.595	587.343	-189.748	yellow
Pm18040g0020	2055.39	319.492	1735.9	-1416.41	yellow
Pm960698g0010	1488.07	421.219	1066.85	-645.628	yellow
Pm100402g0010	912.683	485.341	427.342	57.9989	yellow
Pm4597810g0010	626.101	287.808	338.293	-50.4844	yellow
Pm1189g0010	752.919	274.195	478.724	-204.528	yellow
Pm162587g0010	173.329	24.4771	148.852	-124.375	yellow
novel.3767	311.943	84.0278	227.916	-143.888	yellow
Pm14876g0010	1198.8	317.25	881.546	-564.296	yellow
Pm2177g0010	641.814	117.058	524.755	-407.697	yellow
Pm10427919g0010	524.465	220.665	303.8	-83.1349	yellow
Pm2475477g0010	945.743	301.144	644.599	-343.454	yellow
Pm10431163g0010	426.787	132.078	294.709	-162.63	yellow
Pm35632g0010	1152.8	463.819	688.983	-225.165	yellow
Pm100820g0010	597.524	197.684	399.839	-202.155	yellow
Pm118316g0010	1533.17	414.27	1118.9	-704.63	yellow
Pm473g0010	927.461	324.101	603.36	-279.258	yellow
Pm185815g0010	651.531	349.448	302.083	47.3652	yellow
Pm275653g0010	1126.05	287.674	838.377	-550.704	yellow
Pm10428268g0010	1326.8	189.746	1137.06	-947.312	yellow
Pm78501g0010	1109.17	448.385	660.788	-212.402	yellow
Pm3203075g0010	291.529	135.818	155.71	-19.8922	yellow
Pm10430999g0010	280.397	133.174	147.222	-14.048	yellow
Pm17845g0010	1224.28	393.224	831.06	-437.836	yellow
Pm10429630g0030	729.308	294.337	434.971	-140.634	yellow
Pm8574220g0010	180.394	43.7152	136.679	-92.9634	yellow
Pm98858g0010	993.18	256.267	736.914	-480.647	yellow
Pm100776g0010	1098.49	231.719	866.768	-635.05	yellow
novel.3636	1847	295.036	1551.97	-1256.93	yellow
Pm17834g0020	1515.85	131.187	1384.66	-1253.48	yellow
Pm13987g0010	158.853	46.3961	112.457	-66.0606	yellow
Pm97627g0010	494.618	172.03	322.588	-150.557	yellow
Pm17847g0010	286.024	82.1701	203.853	-121.683	yellow
Pm10427065g0010	1461.56	431.31	1030.25	-598.94	yellow
Pm929480g0010	1517.45	452.607	1064.84	-612.235	yellow
Pm10432638g0010	924.67	319.036	605.634	-286.598	yellow
novel.2763	1674.43	314.378	1360.05	-1045.67	yellow
Pm10428829g0010	632.731	127.274	505.457	-378.182	yellow
Pm55917g0010	253.631	75.7036	177.927	-102.223	yellow
Pm241461g0010	1013.78	322.82	690.96	-368.14	yellow
Pm7817322g0020	957.641	484.495	473.145	11.35	yellow
Pm120638g0010	1025.15	426.313	598.834	-172.522	yellow
Pm426565g0010	874.694	232.766	641.927	-409.161	yellow
Pm182569g0020	915.023	406.025	508.998	-102.974	yellow
Pm9738483g0010	1006.56	352.916	653.642	-300.726	yellow
Pm10433492g0010	1078.39	351.535	726.856	-375.321	yellow
Pm54403g0020	1044.09	470.223	573.867	-103.645	yellow
Pm9930g0010	860.022	388.689	471.333	-82.6437	yellow
Pm59485g0010	407.435	186.753	220.683	-33.9301	yellow
Pm8047450g0010	1100.82	422.765	678.055	-255.29	yellow
Pm101113g0020	1115.08	276.202	838.883	-562.681	yellow
Pm10425784g0010	474.261	255.087	219.174	35.9133	yellow
Pm346251g0010	292.034	92.3711	199.663	-107.291	yellow
Pm1249g0010	355.54	196.984	158.556	38.4274	yellow
Pm117242g0010	490.32	189.835	300.484	-110.649	yellow
Pm92473g0020	1949.38	368.05	1581.33	-1213.28	yellow
Pm10436888g0010	1139.53	106.816	1032.71	-925.896	yellow
Pm99207g0010	852.918	343.962	508.956	-164.994	yellow
Pm11830g0010	873.893	395.098	478.795	-83.6969	yellow
Pm19989g0010	392.923	137.959	254.964	-117.005	yellow
Pm4820g0010	920.722	437.514	483.209	-45.6947	yellow
Pm8245699g0010	1338.93	287.919	1051.02	-763.096	yellow
Pm10434810g0010	187.936	45.6303	142.306	-96.6756	yellow
Pm10427336g0010	380.779	103.846	276.933	-173.087	yellow
Pm10432995g0010	765.567	141.521	624.046	-482.525	yellow
Pm9371025g0010	825.9	467.588	358.312	109.277	yellow
Pm10431597g0010	1634.06	449.13	1184.93	-735.801	yellow
Pm62922g0010	1391.92	254.642	1137.28	-882.636	yellow
Pm138402g0020	858.214	425.835	432.379	-6.54373	yellow
Pm56269g0010	1410.98	452.41	958.565	-506.155	yellow
Pm83018g0010	628.092	105.896	522.196	-416.299	yellow
Pm10433527g0010	367.261	144.372	222.889	-78.5166	yellow
novel.5410	587.387	270.468	316.919	-46.4515	yellow
Pm17102g0010	966.312	491.134	475.179	15.955	yellow
Pm118706g0010	696.357	228.736	467.621	-238.884	yellow
Pm33184g0020	334.25	114.667	219.584	-104.917	yellow
Pm885953g0010	98.018	20.1262	77.8918	-57.7657	yellow
Pm19380g0010	296.177	98.6628	197.514	-98.8509	yellow
Pm10436142g0010	602.482	277.796	324.686	-46.8898	yellow
Pm28816g0010	456.167	176.064	280.103	-104.039	yellow
Pm14389g0010	415.545	257.975	157.57	100.404	yellow
Pm88915g0010	517.205	104.219	412.987	-308.768	yellow
Pm345406g0010	268.989	42.4189	226.571	-184.152	yellow
Pm113173g0010	1473.03	383.403	1089.63	-706.224	yellow
Pm10434666g0010	421.991	179.91	242.081	-62.1715	yellow
Pm9719g0010	548.48	277.204	271.276	5.92771	yellow
Pm232471g0010	786.437	187.719	598.718	-411	yellow
Pm21924g0010	367.844	147.161	220.683	-73.5222	yellow
Pm91651g0010	342.524	158.768	183.756	-24.9882	yellow
Pm653g0010	850.187	181.338	668.849	-487.51	yellow
Pm10432924g0010	256.703	66.1882	190.515	-124.327	yellow
Pm10428684g0020	605.467	273.175	332.293	-59.118	yellow
Pm286708g0010	1854.02	403.508	1450.52	-1047.01	yellow
Pm9272140g0010	883.257	469.461	413.796	55.6651	yellow
Pm10436971g0010	525.898	223.756	302.143	-78.3867	yellow
Pm7910g0010	980.976	490.574	490.402	0.171636	yellow
Pm80455g0010	797.118	131.677	665.442	-533.765	yellow
Pm10431727g0010	1021.6	429.587	592.013	-162.426	yellow
Pm46530g0010	845.636	476.909	368.727	108.182	yellow
Pm7175699g0010	1153.1	369.55	783.547	-413.998	yellow
Pm807054g0010	304.74	96.5033	208.237	-111.734	yellow
novel.3673	1956.33	383.084	1573.25	-1190.16	yellow
Pm7993g0010	277.965	104.773	173.193	-68.42	yellow
Pm10430348g0010	962.526	294.614	667.913	-373.299	yellow
Pm141759g0010	930.98	304.34	626.64	-322.301	yellow
Pm698430g0010	1031.43	274.813	756.614	-481.801	yellow
Pm13412g0010	1134.9	261.334	873.567	-612.233	yellow
Pm95523g0010	1051.17	241.581	809.594	-568.013	yellow
Pm730707g0010	940.148	284.107	656.041	-371.935	yellow
Pm42276g0010	1081.1	199.674	881.429	-681.756	yellow
Pm10431420g0010	735.984	201.233	534.751	-333.518	yellow
Pm137604g0010	563.152	297.395	265.757	31.6375	yellow
Pm433779g0010	859.686	290.295	569.391	-279.096	yellow
Pm2360g0010	1854.81	410.836	1443.98	-1033.14	yellow
Pm10436410g0010	821.585	161.319	660.266	-498.947	yellow
Pm222243g0010	1020.51	314.041	706.47	-392.429	yellow
novel.9104	239.362	99.7553	139.607	-39.8517	yellow
Pm489540g0010	1384.65	453.71	930.944	-477.234	yellow
Pm10437041g0010	60.4992	14.3926	46.1066	-31.714	yellow
Pm10433236g0010	251.01	77.2546	173.755	-96.5009	yellow
Pm10426758g0010	274.859	90.689	184.17	-93.4809	yellow
Pm718663g0010	198.924	28.6009	170.323	-141.722	yellow
Pm10436501g0010	564.875	270.716	294.159	-23.4426	yellow
Pm10435143g0020	935.757	485.196	450.561	34.6344	yellow
Pm77759g0010	1227.02	431.553	795.472	-363.919	yellow
novel.2140	129.99	28.0345	101.956	-73.9213	yellow
Pm10437061g0020	606.009	139.093	466.915	-327.822	yellow
Pm30487g0010	316.361	69.8108	246.55	-176.74	yellow
Pm10366801g0010	276.609	124.28	152.329	-28.0495	yellow
Pm82283g0010	1583.62	327.356	1256.26	-928.905	yellow
Pm10429067g0010	2004.97	292.815	1712.16	-1419.34	yellow
Pm14066g0010	1261.9	251.004	1010.89	-759.887	yellow
Pm10434600g0010	1517.49	307.438	1210.06	-902.618	yellow
Pm8234g0010	566.854	115.888	450.966	-335.077	yellow
Pm122595g0010	1127.25	253.376	873.87	-620.494	yellow
Pm10436868g0010	754.805	239.327	515.478	-276.151	yellow
Pm10433986g0010	2012.77	270.947	1741.82	-1470.87	yellow
Pm10428606g0010	418.946	169.642	249.303	-79.6612	yellow
Pm661948g0010	800.564	324.882	475.682	-150.801	yellow
Pm8708140g0010	328.223	74.0349	254.188	-180.153	yellow
Pm188861g0010	197.46	51.2428	146.218	-94.9747	yellow
Pm10426218g0010	2103.08	379.909	1723.17	-1343.26	yellow
Pm10428820g0010	1211.92	241.332	970.593	-729.26	yellow
Pm10425761g0010	712.721	240.979	471.741	-230.762	yellow
Pm10431072g0010	253.664	115.156	138.508	-23.3518	yellow
Pm95857g0010	398.664	156.487	242.177	-85.6906	yellow
Pm112051g0010	513.388	221.333	292.055	-70.7224	yellow
Pm648702g0010	703.793	220.916	482.877	-261.961	yellow
Pm800843g0010	1317.1	447.165	869.935	-422.77	yellow
Pm103463g0010	457.725	173.005	284.721	-111.716	yellow
Pm113010g0010	350.849	157.224	193.625	-36.4006	yellow
Pm4032367g0010	806.688	417.307	389.381	27.9256	yellow
Pm92878g0010	222.435	55.4109	167.024	-111.613	yellow
Pm99207g0020	897.658	350.518	547.14	-196.622	yellow
Pm16231g0010	196.466	95.1429	101.323	-6.18048	yellow
novel.3214	807.178	202.81	604.368	-401.559	yellow
Pm1151g0010	427.69	119.709	307.98	-188.271	yellow
novel.1628	132.02	53.9956	78.0247	-24.0291	yellow
Pm168804g0010	907.002	259.182	647.821	-388.639	yellow
Pm8527195g0010	463.949	108.788	355.161	-246.373	yellow
Pm10436259g0010	872.264	104.973	767.291	-662.318	yellow
Pm10435917g0020	1243.14	316.034	927.104	-611.07	yellow
Pm74683g0010	1659.94	285.326	1374.62	-1089.29	yellow
Pm171070g0010	868.372	241.956	626.416	-384.461	yellow
Pm646885g0010	822.527	118.605	703.923	-585.318	yellow
Pm10431839g0010	1061.23	301.577	759.653	-458.076	yellow
Pm9399920g0010	1268.73	447.989	820.738	-372.75	yellow
Pm10437119g0010	1460.46	437.579	1022.89	-585.307	yellow
Pm89741g0010	524.811	144.001	380.81	-236.809	yellow
Pm8511261g0010	1813.98	343.01	1470.97	-1127.96	yellow
Pm3479646g0010	438.182	166.483	271.698	-105.215	yellow
Pm9244g0010	867.331	359.284	508.047	-148.763	yellow
Pm10437050g0010	1072.09	422.65	649.442	-226.792	yellow
Pm10436897g0010	224.423	64.9384	159.485	-94.5461	yellow
Pm70509g0010	1276.43	492.391	784.043	-291.652	yellow
Pm10428836g0010	1583.41	177.697	1405.71	-1228.01	yellow
Pm10436040g0020	289.177	67.6533	221.523	-153.87	yellow
Pm845211g0010	858.925	249.456	609.469	-360.013	yellow
Pm10434537g0010	539.416	225.181	314.235	-89.0545	yellow
Pm10429770g0020	259.408	54.0723	205.336	-151.264	yellow
novel.1055	1626.73	414.261	1212.46	-798.203	yellow
Pm10430162g0010	196.767	77.6287	119.139	-41.5099	yellow
Pm10434361g0010	1909.39	275.452	1633.94	-1358.49	yellow
Pm68666g0010	667.21	152.471	514.739	-362.269	yellow
Pm10426148g0010	362.562	159.888	202.674	-42.7863	yellow
Pm10435074g0010	1136.91	379.809	757.096	-377.287	yellow
Pm62715g0010	39.8453	8.13133	31.714	-23.5827	yellow
Pm10215885g0010	923.892	369.889	554.003	-184.114	yellow
Pm8596g0010	1168.42	179.497	988.922	-809.425	yellow
Pm35479g0020	728.334	321.103	407.232	-86.1288	yellow
Pm10435365g0020	981.293	338.484	642.808	-304.324	yellow
Pm4216g0010	1857.39	352.472	1504.91	-1152.44	yellow
Pm75157g0010	1639.95	378.811	1261.13	-882.323	yellow
Pm103582g0010	322.444	117.077	205.367	-88.2904	yellow
Pm175842g0010	239.477	67.76	171.717	-103.957	yellow
Pm10430087g0010	257.859	141.566	116.293	25.2732	yellow
Pm941687g0010	297.039	138.168	158.871	-20.7033	yellow
Pm10430978g0010	691.294	62.5657	628.728	-566.163	yellow
novel.3028	1459.09	171.783	1287.31	-1115.53	yellow
Pm906028g0010	1278.73	486.921	791.81	-304.889	yellow
Pm37698g0010	680.091	338.366	341.725	-3.35922	yellow
Pm10434155g0010	866.368	274.49	591.878	-317.388	yellow
Pm18153g0010	963.888	375.456	588.432	-212.975	yellow
Pm43846g0010	563.991	121.557	442.434	-320.877	yellow
Pm501220g0010	1606.67	423.56	1183.11	-759.549	yellow
novel.2166	1138.42	368.195	770.222	-402.027	yellow
Pm108549g0010	1263.58	394.066	869.519	-475.453	yellow
Pm184872g0010	436.942	265.909	171.033	94.8759	yellow
Pm49129g0010	1590.59	404.632	1185.96	-781.325	yellow
Pm10427274g0010	1411.78	410.352	1001.43	-591.079	yellow
Pm35479g0030	747.84	263.789	484.051	-220.262	yellow
Pm124597g0010	468.306	107.945	360.361	-252.416	yellow
Pm10429866g0020	415.524	140.05	275.474	-135.424	yellow
Pm697179g0010	158.72	67.7084	91.0119	-23.3036	yellow
Pm10431996g0010	971.687	250.385	721.302	-470.918	yellow
novel.5158	365.637	208.562	157.075	51.4871	yellow
Pm10430405g0010	611.737	242.158	369.578	-127.42	yellow
Pm6993g0010	1045.22	321.015	724.209	-403.194	yellow
Pm35014g0010	1853.32	404.391	1448.93	-1044.54	yellow
Pm158110g0010	887.639	448.652	438.987	9.66459	yellow
Pm115530g0010	660.061	295.563	364.497	-68.9338	yellow
Pm10425820g0020	1473.25	235.543	1237.71	-1002.16	yellow
Pm10428652g0010	868.575	369.717	498.857	-129.14	yellow
Pm10436856g0010	631.366	213.295	418.071	-204.777	yellow
novel.5607	1207.24	462.362	744.874	-282.512	yellow
Pm7181g0010	915.884	364.375	551.509	-187.134	yellow
Pm10432967g0010	1190.58	478.313	712.272	-233.959	yellow
Pm10436324g0010	857.555	396.227	461.328	-65.1007	yellow
Pm186324g0010	2003.6	255.023	1748.58	-1493.55	yellow
Pm10426056g0010	844.629	457.721	386.908	70.8134	yellow
novel.3671	1839.92	422.074	1417.85	-995.776	yellow
Pm136885g0020	743.899	209.74	534.159	-324.419	yellow
Pm10436059g0010	712.957	242.044	470.913	-228.87	yellow
Pm106416g0010	978.63	366.205	612.425	-246.22	yellow
Pm10436067g0010	1655.98	386.286	1269.69	-883.405	yellow
novel.534	330.536	117.794	212.742	-94.9474	yellow
Pm8194534g0010	736.533	323.906	412.628	-88.7221	yellow
Pm8160264g0010	1181.3	293.008	888.293	-595.285	yellow
Pm10436522g0010	319.576	85.7337	233.842	-148.108	yellow
Pm10428453g0010	435.498	174.797	260.701	-85.9047	yellow
Pm28715g0010	716.82	294.781	422.04	-127.259	yellow
Pm84940g0010	394.707	220.06	174.647	45.4137	yellow
Pm10436623g0010	886.461	198.262	688.2	-489.938	yellow
Pm19276g0010	1077	354.171	722.829	-368.658	yellow
Pm44602g0010	2010.07	306.948	1703.12	-1396.17	yellow
Pm10435722g0010	649.432	369.065	280.367	88.698	yellow
Pm10432514g0010	308.247	92.5118	215.735	-123.223	yellow
Pm10428788g0010	1209.57	473.447	736.12	-262.673	yellow
Pm17207g0010	1289.13	425.79	863.335	-437.545	yellow
Pm7179g0010	626.518	346.697	279.821	66.8756	yellow
Pm9997874g0010	946.774	444.884	501.891	-57.007	yellow
Pm57298g0010	176.422	40.0082	136.414	-96.4053	yellow
Pm10432187g0010	1080.62	384.369	696.253	-311.884	yellow
Pm78087g0010	471.095	135.033	336.063	-201.03	yellow
Pm697231g0010	802.359	376.553	425.806	-49.2528	yellow
Pm5376463g0010	734.486	313.535	420.951	-107.415	yellow
Pm10429626g0010	344.213	120.008	224.205	-104.198	yellow
Pm10429784g0010	1168.54	329.847	838.691	-508.844	yellow
novel.4951	1007.66	381.866	625.794	-243.928	yellow
Pm10429068g0010	1303.25	376.493	926.756	-550.263	yellow
Pm443520g0010	770.407	318.85	451.557	-132.707	yellow
Pm8547237g0010	364.591	140.073	224.518	-84.4454	yellow
Pm3821g0010	549.213	318.792	230.421	88.3708	yellow
Pm36439g0010	1320.43	460.456	859.972	-399.516	yellow
Pm10058737g0010	755.511	352.663	402.847	-50.1844	yellow
novel.8654	1168.72	438.507	730.217	-291.71	yellow
Pm332518g0010	1326.95	162.346	1164.61	-1002.26	yellow
Pm2974g0010	704.229	382.696	321.533	61.1633	yellow
Pm13240g0020	430.459	159.006	271.453	-112.447	yellow
Pm10428674g0010	1303.54	220.723	1082.81	-862.091	yellow
Pm57441g0010	283.116	69.8712	213.245	-143.374	yellow
Pm858256g0010	92.7291	37.0387	55.6905	-18.6518	yellow
Pm35723g0010	212.442	72.475	139.967	-67.4917	yellow
Pm126568g0010	417.342	120.591	296.752	-176.161	yellow
Pm9373163g0010	1030.77	454.53	576.238	-121.709	yellow
Pm7383176g0010	1190.27	429.265	761.004	-331.739	yellow
Pm600138g0010	401.613	193.333	208.28	-14.9476	yellow
Pm481029g0010	635.581	203.968	431.613	-227.645	yellow
Pm10436607g0010	871.851	407.049	464.802	-57.7538	yellow
Pm10426206g0010	1833.67	371.747	1461.93	-1090.18	yellow
Pm17473g0020	513.651	83.3522	430.299	-346.947	yellow
Pm15754g0010	225.325	77.6954	147.63	-69.9343	yellow
novel.8884	259.306	82.9011	176.405	-93.5043	yellow
Pm10272508g0010	1529.13	380.829	1148.3	-767.469	yellow
Pm96347g0010	751.297	228.245	523.052	-294.807	yellow
Pm7616952g0010	893.833	347.654	546.179	-198.526	yellow
Pm4535g0010	822.755	399.522	423.233	-23.711	yellow
Pm14692g0010	749.175	180.465	568.709	-388.244	yellow
Pm10431129g0010	774.762	131.267	643.495	-512.227	yellow
Pm10432148g0010	412.343	120.674	291.669	-170.995	yellow
novel.4121	1118.02	262.162	855.861	-593.699	yellow
Pm10436279g0020	342.44	140.398	202.042	-61.6447	yellow
Pm10432736g0010	812.555	252.403	560.152	-307.749	yellow
Pm137121g0010	1268.58	446.168	822.409	-376.241	yellow
Pm10435152g0010	315.197	134.656	180.541	-45.8844	yellow
Pm10428612g0010	1183	236.587	946.417	-709.83	yellow
Pm10429819g0020	568.043	302.373	265.669	36.7043	yellow
Pm10433066g0010	935.659	477.008	458.651	18.3576	yellow
Pm10427304g0020	818.037	372.014	446.024	-74.0099	yellow
Pm96784g0010	273.798	120.475	153.323	-32.8487	yellow
Pm36535g0010	1781.99	311.811	1470.17	-1158.36	yellow
Pm10426333g0010	877.504	428.531	448.973	-20.4414	yellow
Pm10428058g0010	288.664	97.0261	191.638	-94.6116	yellow
Pm31482g0010	344.019	147.176	196.842	-49.6664	yellow
Pm10434590g0010	208.619	85.8142	122.805	-36.9908	yellow
novel.3984	1336.57	299.67	1036.9	-737.232	yellow
Pm10431241g0010	265.242	46.9758	218.266	-171.29	yellow
Pm52763g0010	150.635	44.4108	106.224	-61.8133	yellow
Pm460253g0010	965.621	378.704	586.918	-208.214	yellow
novel.3599	1441.71	352.339	1089.37	-737.033	yellow
Pm74566g0010	319.822	114.995	204.828	-89.8331	yellow
Pm7910g0020	947.697	470.116	477.581	-7.46555	yellow
novel.7033	1093.95	365.278	728.669	-363.391	yellow
Pm10433201g0010	331.312	150.998	180.314	-29.3166	yellow
novel.7994	670.421	173.897	496.524	-322.627	yellow
Pm10435045g0010	318.765	98.0482	220.717	-122.669	yellow
Pm10436726g0010	429.753	178.135	251.618	-73.4822	yellow
Pm58335g0010	525.217	268.485	256.732	11.7528	yellow
Pm10431912g0010	1444.68	240.743	1203.94	-963.194	yellow
novel.9974	581.67	231.597	350.073	-118.475	yellow
Pm95383g0020	1825.26	334.439	1490.82	-1156.39	yellow
novel.8115	1360.77	433.138	927.631	-494.493	yellow
Pm35622g0010	1479.04	422.422	1056.62	-634.193	yellow
Pm62264g0010	512.195	220.888	291.306	-70.418	yellow
Pm10430487g0010	811.304	454.61	356.694	97.9165	yellow
Pm42322g0010	1498.68	326.964	1171.72	-844.757	yellow
Pm25488g0010	199.212	62.3527	136.859	-74.5062	yellow
Pm9244g0020	845.054	304.709	540.345	-235.635	yellow
Pm10436576g0010	677.603	304.992	372.611	-67.6199	yellow
Pm10434783g0010	589.657	311.751	277.906	33.8452	yellow
Pm78306g0010	693.85	316.875	376.975	-60.1004	yellow
Pm10433694g0010	371.788	97.2743	274.514	-177.24	yellow
Pm10067338g0010	363.635	172.035	191.6	-19.5648	yellow
Pm30667g0010	561.922	317.355	244.567	72.7883	yellow
novel.2921	881.864	266.06	615.804	-349.745	yellow
novel.9868	400.909	121.974	278.935	-156.961	yellow
Pm219071g0010	1162.17	403.709	758.46	-354.751	yellow
Pm10434091g0010	868.822	185.779	683.043	-497.264	yellow
Pm10435761g0020	1375.98	409.115	966.863	-557.748	yellow
novel.9391	708.083	275.848	432.235	-156.387	yellow
Pm10152409g0010	772.546	414.824	357.722	57.1019	yellow
Pm103581g0010	970.237	142.631	827.606	-684.975	yellow
Pm15773g0010	432.501	127.782	304.719	-176.938	yellow
Pm10434402g0010	1757.77	443.176	1314.59	-871.416	yellow
Pm16066g0010	541.531	132.312	409.219	-276.907	yellow
Pm10432193g0010	854.998	480.699	374.298	106.401	yellow
Pm8552960g0010	261.332	100.268	161.064	-60.7962	yellow
Pm788969g0010	899.504	461.275	438.229	23.0452	yellow
Pm40506g0020	572.837	87.8933	484.943	-397.05	yellow
Pm954115g0010	699.838	313.42	386.418	-72.9981	yellow
Pm10271377g0010	876.53	456.455	420.075	36.38	yellow
Pm475176g0010	1641.59	241.299	1400.29	-1158.99	yellow
Pm10436414g0020	1294.44	329.35	965.085	-635.735	yellow
Pm580412g0010	1565.22	373.023	1192.19	-819.169	yellow
novel.9029	882.705	403.314	479.391	-76.0772	yellow
Pm10428013g0010	1655.59	288.835	1366.76	-1077.92	yellow
Pm128791g0010	293.814	104.635	189.179	-84.5445	yellow
Pm96117g0010	393.449	237.803	155.646	82.1565	yellow
Pm10426627g0010	382.301	132.48	249.822	-117.342	yellow
Pm10425990g0010	197.841	37.2014	160.639	-123.438	yellow
Pm870g0010	1327.4	425.805	901.595	-475.79	yellow
Pm10436231g0010	2007.01	220.031	1786.98	-1566.95	yellow
Pm554216g0010	459.411	139.746	319.665	-179.918	yellow
Pm10436250g0010	279.313	77.6311	201.682	-124.051	yellow
Pm9026623g0010	790.479	198.534	591.945	-393.411	yellow
Pm807821g0010	681.402	324.13	357.272	-33.1427	yellow
Pm285458g0010	1851.32	348.264	1503.06	-1154.8	yellow
Pm9506636g0010	783.057	312.468	470.589	-158.122	yellow
Pm10426367g0010	1289.51	255.544	1033.97	-778.425	yellow
Pm436312g0010	112.977	28.4251	84.5522	-56.1271	yellow
Pm99766g0010	443.719	240.606	203.112	37.4941	yellow
Pm10435847g0040	1504.3	483.121	1021.18	-538.064	yellow
Pm10427001g0020	922.318	194.423	727.895	-533.472	yellow
novel.9417	1535.64	348.649	1186.99	-838.34	yellow
Pm9804264g0010	553.5	327.164	226.336	100.828	yellow
Pm20567g0010	1523.84	399.735	1124.1	-724.366	yellow
Pm10432932g0010	258.88	77.9137	180.967	-103.053	yellow
Pm420445g0010	312.326	132.237	180.089	-47.8522	yellow
Pm10433408g0010	462.251	151.76	310.491	-158.73	yellow
Pm39532g0010	1723.59	379.763	1343.83	-964.062	yellow
Pm10177978g0010	158.445	47.4261	111.019	-63.5932	yellow
novel.3987	492.364	201.546	290.818	-89.2726	yellow
Pm62890g0010	1506.63	418.917	1087.71	-668.797	yellow
Pm10436492g0010	912.892	246.514	666.378	-419.864	yellow
Pm32448g0010	149.668	39.4682	110.2	-70.7318	yellow
Pm19915g0010	396.313	128.188	268.125	-139.937	yellow
novel.9204	1418.79	382.516	1036.27	-653.753	yellow
Pm209629g0010	212.265	71.0507	141.214	-70.1634	yellow
Pm33378g0010	1583.87	351.525	1232.35	-880.826	yellow
Pm619553g0010	632.569	372.209	260.36	111.849	yellow
Pm7352647g0010	712.278	295.729	416.548	-120.819	yellow
Pm469671g0010	709.532	308.553	400.979	-92.4264	yellow
Pm10431664g0010	1274.66	433.271	841.386	-408.116	yellow
Pm84359g0010	396.82	250.404	146.415	103.989	yellow
Pm9819872g0010	658.692	339.477	319.215	20.2623	yellow
Pm10430828g0010	554.547	330.924	223.623	107.301	yellow
Pm6380g0020	1547.4	414.203	1133.19	-718.989	yellow
Pm10428096g0010	227.851	39.9498	187.901	-147.951	yellow
Pm9974566g0010	131.791	52.1903	79.6004	-27.4101	yellow
Pm98483g0010	467.451	170.317	297.135	-126.818	yellow
Pm277759g0010	754.58	219.165	535.415	-316.25	yellow
Pm115992g0010	1138.9	160.951	977.947	-816.996	yellow
Pm10432685g0010	1483.21	382.401	1100.81	-718.41	yellow
Pm10431411g0010	1656.58	288.964	1367.61	-1078.65	yellow
Pm5011649g0010	918.976	203.012	715.964	-512.952	yellow
Pm18695g0010	81.9315	8.92762	73.0039	-64.0763	yellow
novel.9799	790.102	194.026	596.076	-402.051	yellow
Pm122255g0010	659.99	165.004	494.986	-329.982	yellow
Pm10430619g0010	1058.11	445.702	612.41	-166.708	yellow
Pm394353g0010	1065.61	349.691	715.915	-366.224	yellow
Pm10433683g0010	109.095	29.7123	79.3822	-49.67	yellow
Pm10430230g0030	247.548	92.499	155.049	-62.5503	yellow
Pm42946g0010	1397.11	385.044	1012.07	-627.022	yellow
Pm10428311g0010	166.51	50.8353	115.675	-64.8395	yellow
Pm493782g0010	1367.97	234.421	1133.55	-899.13	yellow
Pm10431567g0010	1047.71	428.866	618.847	-189.981	yellow
Pm10268104g0010	270.362	72.7563	197.606	-124.85	yellow
Pm10097402g0010	1158.14	261.911	896.23	-634.318	yellow
Pm64990g0010	186.997	46.6246	140.373	-93.7483	yellow
Pm30958g0010	1175.65	267.75	907.898	-640.148	yellow
Pm138249g0020	1749.25	318.419	1430.83	-1112.41	yellow
Pm10434276g0010	1321.68	353.449	968.231	-614.783	yellow
Pm10430002g0010	103.231	38.3825	64.8481	-26.4656	yellow
Pm10434635g0010	560.033	143.061	416.972	-273.911	yellow
Pm7937586g0010	873.597	300.567	573.03	-272.463	yellow
Pm10431220g0010	766.516	288.831	477.685	-188.854	yellow
Pm10431987g0010	503.203	207.964	295.239	-87.2749	yellow
novel.1765	688.708	271.098	417.61	-146.512	yellow
Pm10427114g0010	331.98	112.461	219.519	-107.059	yellow
Pm17382g0010	790.826	234.863	555.963	-321.101	yellow
Pm10430280g0020	296.422	55.2897	241.132	-185.843	yellow
Pm217488g0010	800.378	376.247	424.132	-47.8851	yellow
Pm10433182g0010	27.4055	12.0391	15.3664	-3.32725	yellow
Pm445017g0010	1006.54	450.577	555.959	-105.382	yellow
Pm10290520g0010	1049.73	470.748	578.983	-108.235	yellow
Pm486312g0010	876.174	307.277	568.896	-261.619	yellow
Pm52889g0010	1721.2	379.092	1342.11	-963.015	yellow
novel.4296	514.602	139.926	374.676	-234.75	yellow
Pm10434020g0010	316.734	106.161	210.574	-104.413	yellow
Pm41556g0010	984.147	160.642	823.505	-662.863	yellow
Pm492153g0010	945.191	460.074	485.118	-25.0441	yellow
Pm915848g0010	105.59	24.9278	80.6618	-55.734	yellow
Pm168478g0020	1305.35	126.258	1179.09	-1052.83	yellow
Pm185939g0010	767.678	286.494	481.183	-194.689	yellow
Pm10429817g0010	1184.95	239.851	945.097	-705.246	yellow
Pm720135g0010	1366.76	342.043	1024.72	-682.673	yellow
Pm133442g0020	1679.78	346.753	1333.03	-986.277	yellow
Pm10431549g0040	1834.22	395.613	1438.6	-1042.99	yellow
Pm5829756g0010	805.952	441.5	364.452	77.0478	yellow
Pm10430051g0010	1062.93	403.18	659.746	-256.567	yellow
Pm74233g0010	599.574	167.862	431.711	-263.849	yellow
Pm10429689g0010	164.177	54.0195	110.158	-56.1383	yellow
Pm59627g0010	856.038	206.546	649.491	-442.945	yellow
Pm410769g0010	830.8	275.468	555.332	-279.864	yellow
Pm128872g0030	221.667	68.2574	153.409	-85.152	yellow
Pm10429893g0010	868.545	357.186	511.359	-154.173	yellow
Pm8606g0010	493.802	136.966	356.837	-219.871	yellow
Pm313820g0010	58.347	16.555	41.792	-25.237	yellow
Pm10436257g0010	510.594	287.465	223.128	64.3368	yellow
Pm169054g0020	389.292	101.146	288.146	-187	yellow
Pm10436674g0010	432.897	196.291	236.606	-40.3154	yellow
Pm22755g0010	1664.79	399.467	1265.32	-865.854	yellow
Pm545877g0010	874.839	164.729	710.109	-545.38	yellow
Pm121026g0010	660.086	256.175	403.911	-147.737	yellow
Pm126170g0010	1271.79	456.596	815.195	-358.598	yellow
Pm8607972g0010	1272.44	401.869	870.574	-468.704	yellow
novel.10106	267.351	86.933	180.418	-93.4846	yellow
Pm10051517g0010	167.386	40.8629	126.523	-85.6602	yellow
Pm832086g0010	663.6	130.635	532.965	-402.33	yellow
novel.7190	464.632	138.764	325.868	-187.104	yellow
Pm958155g0010	1730.58	430.376	1300.2	-869.823	yellow
Pm9007g0010	428.691	162.355	266.336	-103.981	yellow
Pm10432059g0010	1588.71	367.141	1221.57	-854.428	yellow
Pm5596g0010	53.2632	9.15681	44.1064	-34.9496	yellow
novel.8964	1499.11	333.18	1165.93	-832.745	yellow
Pm10429090g0010	1070.36	313.654	756.709	-443.054	yellow
Pm309699g0010	511.071	132.504	378.568	-246.064	yellow
Pm94706g0010	339.642	70.5194	269.123	-198.603	yellow
Pm885646g0010	433.78	119.261	314.519	-195.258	yellow
Pm713159g0010	158.884	40.2201	118.664	-78.4436	yellow
Pm385280g0010	158.544	78.8416	79.7023	-0.860675	yellow
Pm10824g0010	1234.82	200.532	1034.28	-833.751	yellow
Pm6492g0010	241.407	91.8171	149.59	-57.7724	yellow
novel.4900	1217.74	198.331	1019.41	-821.078	yellow
Pm666372g0010	186.382	40.87	145.512	-104.642	yellow
Pm364061g0010	1054.3	383.502	670.801	-287.299	yellow
Pm671743g0010	484.292	123.549	360.742	-237.193	yellow
Pm10437030g0010	852.573	251.421	601.152	-349.732	yellow
Pm8569886g0010	773.978	425.482	348.496	76.9855	yellow
Pm60111g0010	858.935	388.045	470.891	-82.8459	yellow
Pm80818g0010	402.212	185.313	216.899	-31.5854	yellow
Pm84130g0010	152.5	76.9639	75.5361	1.4278	yellow
Pm915927g0010	121.353	57.0159	64.3371	-7.32119	yellow
Pm109677g0010	1069.07	451.68	617.392	-165.712	yellow
Pm136308g0010	1384.08	354.451	1029.63	-675.182	yellow
Pm4156888g0010	221.777	62.0542	159.722	-97.6682	yellow
Pm3370g0010	1224.49	376.037	848.452	-472.415	yellow
Pm46357g0010	874.557	210.554	664.003	-453.449	yellow
Pm10207745g0010	165.072	21.8028	143.27	-121.467	yellow
Pm17128g0010	201.357	34.642	166.715	-132.073	yellow
Pm9275575g0010	166.426	40.8579	125.568	-84.7099	yellow
Pm10142119g0010	402.338	217.144	185.194	31.9506	yellow
Pm103776g0010	1191.01	414.804	776.203	-361.399	yellow
Pm19875g0010	354.226	78.6734	275.553	-196.88	yellow
Pm943933g0010	638.129	310.456	327.673	-17.2162	yellow
Pm10437208g0020	498.189	227.939	270.25	-42.3101	yellow
Pm10429182g0010	1907.82	243.61	1664.21	-1420.6	yellow
Pm533908g0010	294.902	182.102	112.8	69.3029	yellow
Pm561217g0010	631.967	299.873	332.094	-32.2212	yellow
Pm10427651g0010	215.791	88.5679	127.223	-38.6552	yellow
Pm19887g0010	1430.06	336.063	1093.99	-757.931	yellow
Pm10435772g0010	1166.89	151.133	1015.76	-864.624	yellow
Pm10436733g0010	611.116	291.181	319.935	-28.7542	yellow
Pm2555g0010	1046.22	434.314	611.904	-177.59	yellow
Pm68645g0010	1739.56	384.4	1355.16	-970.756	yellow
Pm13440g0010	788.625	307.631	480.994	-173.364	yellow
Pm10436083g0020	63.9847	22.8741	41.1106	-18.2364	yellow
Pm44078g0010	803.212	323.195	480.017	-156.822	yellow
Pm436257g0010	479.139	212.883	266.256	-53.3726	yellow
Pm88055g0010	1071.12	420.72	650.398	-229.678	yellow
Pm12144g0010	493.961	153.404	340.556	-187.152	yellow
Pm648399g0010	990.236	415.293	574.943	-159.649	yellow
Pm87491g0010	1235.11	473.051	762.056	-289.005	yellow
Pm10427487g0020	258.896	121.485	137.411	-15.9263	yellow
novel.9113	1299.12	400.018	899.1	-499.081	yellow
Pm554564g0010	1017.69	269.557	748.136	-478.579	yellow
Pm209070g0010	542.877	164.499	378.378	-213.878	yellow
Pm10435835g0010	719.247	414.928	304.32	110.608	yellow
Pm10426487g0010	1564.2	492.758	1071.44	-578.684	yellow
Pm10425940g0010	540.298	74.3862	465.911	-391.525	yellow
novel.4212	603.937	344.942	258.995	85.947	yellow
Pm8446265g0010	469.537	164.459	305.078	-140.62	yellow
Pm8910932g0010	378.028	159.992	218.037	-58.0451	yellow
Pm135287g0010	332.425	193.884	138.541	55.3433	yellow
Pm5243726g0010	728.253	178.237	550.016	-371.78	yellow
Pm10153396g0010	443.145	88.4119	354.733	-266.321	yellow
novel.1777	391.816	191.662	200.154	-8.49217	yellow
Pm298968g0010	421.084	111.763	309.321	-197.557	yellow
Pm519176g0010	1625.38	173.375	1452	-1278.63	yellow
Pm66556g0010	829.412	474.912	354.5	120.412	yellow
Pm749465g0010	1596.08	221.03	1375.05	-1154.02	yellow
Pm19242g0010	215.855	99.1522	116.703	-17.5509	yellow
Pm33989g0010	972.491	204.211	768.28	-564.069	yellow
novel.5918	232.148	78.3282	153.82	-75.4918	yellow
Pm74973g0010	459.307	158.189	301.118	-142.93	yellow
Pm10428623g0020	170.87	49.016	121.854	-72.8382	yellow
Pm10435866g0010	769.741	184.274	585.467	-401.193	yellow
novel.2909	406.112	217.565	188.547	29.0179	yellow
Pm516171g0010	879.795	236.838	642.957	-406.118	yellow
Pm426944g0010	248.467	52.2331	196.234	-144.001	yellow
Pm10434424g0010	366.38	106.061	260.319	-154.258	yellow
Pm10234710g0010	719.025	250.687	468.338	-217.652	yellow
Pm10436516g0010	560.486	289.161	271.325	17.8365	yellow
Pm517797g0010	494.454	246.886	247.569	-0.682732	yellow
Pm923209g0010	235.995	54.1227	181.872	-127.75	yellow
Pm678290g0010	696.067	209.547	486.52	-276.973	yellow
Pm10437215g0010	1315.76	385.428	930.331	-544.903	yellow
Pm10319736g0010	1246.28	406.086	840.196	-434.11	yellow
Pm10434442g0010	238.625	93.9826	144.642	-50.6597	yellow
Pm94228g0010	1244.53	439.096	805.432	-366.336	yellow
Pm558352g0010	412.067	111.689	300.378	-188.69	yellow
Pm53795g0010	918.773	456.932	461.841	-4.90833	yellow
Pm219029g0010	901.129	382.439	518.689	-136.25	yellow
Pm10430435g0020	1660.65	332.169	1328.48	-996.307	yellow
Pm71046g0010	465.217	222.579	242.638	-20.0589	yellow
Pm577822g0010	1494.38	355.471	1138.91	-783.439	yellow
Pm10193025g0010	257.545	66.3964	191.149	-124.752	yellow
Pm10436791g0010	1183.8	399.583	784.214	-384.631	yellow
Pm133172g0010	1157.11	466.082	691.023	-224.94	yellow
Pm10191747g0010	739.097	268.359	470.738	-202.379	yellow
Pm69162g0010	1316.27	176.299	1139.98	-963.677	yellow
Pm368887g0010	388.787	101.017	287.77	-186.754	yellow
Pm10435507g0010	1418.5	398.206	1020.3	-622.091	yellow
Pm76964g0010	1224.12	222.544	1001.58	-779.032	yellow
novel.5412	274.037	116.173	157.864	-41.6911	yellow
novel.2406	184.887	36.3057	148.581	-112.276	yellow
Pm10064667g0010	320.71	80.4048	240.305	-159.9	yellow
Pm207253g0010	315.208	163.331	151.877	11.4542	yellow
Pm127404g0010	48.0848	11.3691	36.7156	-25.3465	yellow
Pm753825g0010	551.617	115.244	436.373	-321.129	yellow
Pm116360g0010	1795.47	249.466	1546	-1296.54	yellow
Pm10430857g0010	1512.74	204.757	1307.98	-1103.22	yellow
Pm10433451g0010	1078.5	357.104	721.401	-364.297	yellow
Pm41308g0010	1545.38	400.569	1144.81	-744.245	yellow
Pm639033g0010	208.371	74.3299	134.041	-59.7115	yellow
Pm51020g0010	349.694	99.9852	249.709	-149.724	yellow
Pm205985g0010	1088.78	239.344	849.432	-610.089	yellow
Pm20591g0020	188.252	87.3666	100.885	-13.5185	yellow
Pm10006126g0010	353.813	105.339	248.474	-143.135	yellow
Pm62387g0010	486.675	143.166	343.508	-200.342	yellow
Pm37384g0010	463.881	182.72	281.161	-98.4404	yellow
Pm167502g0020	1191.7	432.845	758.85	-326.005	yellow
Pm605391g0010	1817.47	295.703	1521.76	-1226.06	yellow
Pm66347g0010	567.28	148.865	418.415	-269.55	yellow
Pm10430268g0010	982.151	359.818	622.333	-262.515	yellow
Pm209408g0010	422.069	147.85	274.219	-126.369	yellow
Pm242814g0010	829.344	468.855	360.489	108.366	yellow
Pm10430496g0010	653.866	328.873	324.993	3.87971	yellow
Pm10436446g0010	100.268	28.0264	72.2414	-44.215	yellow
Pm920994g0010	997.593	394.296	603.297	-209.002	yellow
Pm10435847g0010	679.585	404.073	275.512	128.562	yellow
Pm420083g0010	1189.51	368.395	821.11	-452.715	yellow
Pm72754g0010	1804.77	362.57	1442.2	-1079.63	yellow
Pm301037g0010	207.85	40.3562	167.494	-127.138	yellow
novel.10025	982.582	158.659	823.923	-665.264	yellow
Pm10431210g0020	1053.08	205.424	847.655	-642.232	yellow
Pm32216g0010	353.171	95.7004	257.471	-161.771	yellow
novel.3123	206.669	47.2936	159.375	-112.082	yellow
Pm565534g0010	411.228	78.5998	332.628	-254.029	yellow
novel.7159	1045.6	247.348	798.253	-550.904	yellow
Pm10427876g0020	294.107	98.4338	195.673	-97.2396	yellow
Pm919815g0010	93.394	25.8615	67.5325	-41.671	yellow
Pm247876g0010	788.577	283.575	505.002	-221.427	yellow
novel.4980	606.043	256.683	349.36	-92.6774	yellow
Pm10436246g0010	332.976	141.562	191.414	-49.8518	yellow
Pm423101g0010	112.47	39.4962	72.974	-33.4778	yellow
Pm10435858g0010	617.742	182.759	434.983	-252.224	yellow
Pm390354g0010	175.651	39.0893	136.562	-97.4726	yellow
Pm9108314g0010	472.923	144.024	328.899	-184.875	yellow
Pm9437011g0010	827.193	303.855	523.338	-219.483	yellow
Pm10427091g0020	613.342	338.702	274.64	64.062	yellow
Pm55673g0010	357.667	154.196	203.471	-49.2751	yellow
Pm10436992g0010	305.449	84.6153	220.834	-136.218	yellow
Pm329922g0010	598.988	249.438	349.551	-100.113	yellow
Pm140415g0010	321.092	97.5036	223.589	-126.085	yellow
Pm10437122g0020	588.142	350.331	237.812	112.519	yellow
novel.1206	1227.3	159.89	1067.41	-907.519	yellow
Pm77400g0010	1430.9	200.353	1230.55	-1030.2	yellow
Pm10428740g0010	360.746	102.866	257.88	-155.014	yellow
Pm345532g0010	729.988	424.48	305.508	118.973	yellow
Pm12790g0040	862.646	316.882	545.765	-228.883	yellow
Pm10434885g0010	1884.06	365.129	1518.93	-1153.8	yellow
novel.1090	480.491	162.483	318.008	-155.525	yellow
Pm19229g0020	991.179	247.121	744.059	-496.938	yellow
Pm206235g0010	648.305	334.764	313.541	21.2226	yellow
novel.8644	1144.36	459.777	684.58	-224.803	yellow
Pm436524g0010	178.237	50.081	128.157	-78.0756	yellow
Pm10429941g0010	685.602	356.847	328.755	28.0918	yellow
Pm10433558g0010	496.886	42.7855	454.101	-411.315	yellow
Pm9266178g0010	283.095	108.096	174.999	-66.9036	yellow
Pm10434168g0010	166.475	51.0993	115.376	-64.2767	yellow
Pm337512g0010	1313.81	493.479	820.333	-326.854	yellow
Pm4627g0010	417.519	212.878	204.64	8.23823	yellow
novel.5285	882.608	471.904	410.703	61.201	yellow
Pm193378g0010	590.693	198.87	391.823	-192.952	yellow
Pm64150g0010	1141.7	355.374	786.324	-430.95	yellow
Pm10430309g0010	913.73	321.866	591.865	-269.999	yellow
Pm167002g0010	332.69	106.78	225.91	-119.131	yellow
Pm7745471g0010	1055.87	277.353	778.518	-501.165	yellow
Pm279739g0010	641.177	310.919	330.257	-19.338	yellow
Pm56527g0010	1044.1	472.277	571.827	-99.5493	yellow
novel.1762	376.421	137.216	239.206	-101.99	yellow
novel.1458	370.753	70.3623	300.391	-230.028	yellow
Pm424372g0010	924.638	356.432	568.206	-211.775	yellow
Pm69602g0010	1479.52	343.386	1136.13	-792.748	yellow
novel.5619	592.529	349.973	242.556	107.416	yellow
Pm728885g0010	864.091	441.414	422.677	18.737	yellow
Pm9583350g0010	910.024	313.572	596.452	-282.88	yellow
Pm137650g0010	538.736	82.3917	456.344	-373.952	yellow
Pm14774g0010	737.613	232.888	504.725	-271.837	yellow
Pm3706g0020	85.7843	26.4891	59.2952	-32.8061	yellow
novel.2358	486.541	126.238	360.303	-234.065	yellow
Pm40797g0010	1009.56	462.407	547.154	-84.7466	yellow
Pm124753g0010	1390.45	309.118	1081.34	-772.218	yellow
Pm10427130g0010	433.499	270.078	163.421	106.657	yellow
Pm30471g0020	433.636	190.731	242.905	-52.1745	yellow
Pm10116475g0010	139.522	35.7635	103.759	-67.9954	yellow
Pm766870g0010	203.868	94.132	109.736	-15.6044	yellow
Pm6324344g0010	692.957	242.389	450.568	-208.179	yellow
Pm158811g0010	305.143	159.972	145.171	14.8004	yellow
Pm18572g0010	1049.19	498.428	550.758	-52.33	yellow
Pm9957327g0010	67.6905	30.0524	37.6381	-7.58565	yellow
Pm73776g0010	386.333	69.9796	316.353	-246.374	yellow
Pm10427534g0010	147.77	51.2919	96.4786	-45.1868	yellow
novel.2127	497.343	196.508	300.835	-104.328	yellow
Pm85196g0010	257.721	138.22	119.501	18.7191	yellow
Pm158965g0010	247.525	108.755	138.77	-30.0152	yellow
Pm464972g0010	1849.19	255.79	1593.4	-1337.61	yellow
Pm10431580g0010	1007.27	329.617	677.652	-348.034	yellow
novel.7564	683.488	204.077	479.411	-275.334	yellow
Pm478g0010	400.261	212.555	187.706	24.8483	yellow
Pm377212g0010	91.7291	27.1959	64.5332	-37.3373	yellow
Pm10427353g0010	1411.72	294.2	1117.52	-823.318	yellow
novel.5817	608.63	246.29	362.341	-116.051	yellow
Pm10448g0010	437.882	96.3307	341.551	-245.22	yellow
Pm903607g0010	37.2294	7.65795	29.5714	-21.9135	yellow
Pm540763g0010	607.885	172.793	435.092	-262.298	yellow
Pm261860g0010	830.812	469.9	360.912	108.988	yellow
Pm10432062g0020	2155.89	234.497	1921.4	-1686.9	yellow
Pm644153g0010	500.287	240.015	260.272	-20.2564	yellow
Pm466566g0010	425.655	73.6265	352.029	-278.402	yellow
Pm475421g0010	306.692	130.78	175.912	-45.1319	yellow
novel.4363	576.735	210.499	366.236	-155.736	yellow
Pm176351g0010	438.285	201.256	237.029	-35.7732	yellow
Pm3445296g0010	1347.87	208.351	1139.51	-931.163	yellow
Pm10430975g0010	150.687	65.4371	85.2498	-19.8127	yellow
Pm4765g0010	1171.48	269.382	902.101	-632.718	yellow
Pm946756g0010	190.199	78.5939	111.605	-33.0116	yellow
Pm65477g0010	271.722	143.615	128.106	15.5089	yellow
novel.3296	991.438	284.812	706.626	-421.814	yellow
Pm165784g0010	1717.42	239.719	1477.7	-1237.98	yellow
Pm417453g0010	176.86	61.485	115.375	-53.8902	yellow
Pm10431548g0010	653.424	252.851	400.573	-147.722	yellow
Pm175572g0010	912.851	200.638	712.213	-511.575	yellow
novel.5527	533.15	229.192	303.958	-74.7653	yellow
Pm12256g0010	256.093	107.567	148.526	-40.9586	yellow
Pm10426899g0020	968.252	386.896	581.356	-194.46	yellow
Pm10427290g0010	500.495	188.186	312.309	-124.124	yellow
Pm8790100g0010	749.447	276.545	472.903	-196.358	yellow
novel.10117	1453.41	380.492	1072.92	-692.423	yellow
Pm5095g0010	952.121	211.492	740.629	-529.137	yellow
Pm212053g0010	230.892	74.2179	156.674	-82.4565	yellow
Pm263649g0010	761.779	426.594	335.185	91.4082	yellow
Pm9500072g0010	143.797	74.5373	69.2599	5.27743	yellow
Pm10435501g0010	246.182	151.068	95.1144	55.9531	yellow
Pm11486g0010	1923.38	288.079	1635.3	-1347.22	yellow
Pm433673g0020	383.463	186.832	196.631	-9.7987	yellow
Pm218349g0010	436.676	174.389	262.288	-87.899	yellow
Pm216575g0010	1164.63	441.905	722.724	-280.818	yellow
Pm10436166g0010	254.789	60.3047	194.484	-134.179	yellow
Pm23511g0010	451.509	205.774	245.735	-39.9615	yellow
Pm18539g0010	289.618	115.496	174.121	-58.625	yellow
Pm412421g0010	111.719	41.4306	70.2879	-28.8573	yellow
Pm5913683g0010	282.7	62.1572	220.543	-158.386	yellow
Pm164490g0010	726.174	211.873	514.302	-302.429	yellow
Pm10437160g0010	264.458	76.629	187.829	-111.2	yellow
novel.790	296.685	142.46	154.225	-11.7653	yellow
novel.3566	227.815	104.976	122.839	-17.8622	yellow
Pm251409g0010	167.667	41.8935	125.773	-83.8797	yellow
novel.35	287.889	61.1685	226.721	-165.552	yellow
Pm16805g0010	456.376	226.209	230.167	-3.95833	yellow
Pm2921g0010	663.431	265.29	398.142	-132.852	yellow
novel.2128	395.578	127.564	268.014	-140.45	yellow
Pm10435783g0010	708.786	173.915	534.871	-360.957	yellow
Pm474457g0010	227.073	63.2042	163.869	-100.664	yellow
novel.2961	657.822	63.2762	594.546	-531.27	yellow
Pm947214g0010	481.817	137.394	344.423	-207.029	yellow
Pm10137141g0010	475.065	126.478	348.587	-222.108	yellow
Pm10052810g0010	837.603	333.284	504.319	-171.035	yellow
Pm10189019g0010	1243.66	336.128	907.535	-571.407	yellow
Pm122198g0010	225.39	93.6862	131.704	-38.0176	yellow
Pm367927g0010	659.074	338.957	320.117	18.8402	yellow
novel.6479	64.0751	12.3567	51.7184	-39.3617	yellow
Pm19354g0010	376.181	77.7387	298.442	-220.704	yellow
Pm10427001g0010	147.643	75.1476	72.4956	2.65205	yellow
novel.2846	363.797	63.8063	299.991	-236.185	yellow
Pm41870g0020	379.893	152.637	227.257	-74.62	yellow
Pm72003g0010	787.361	307.172	480.188	-173.016	yellow
Pm183628g0010	647.178	122.898	524.28	-401.381	yellow
Pm337708g0010	1933.45	347.061	1586.39	-1239.33	yellow
novel.9180	961.476	471.466	490.01	-18.5439	yellow
Pm4982065g0010	969.791	351.684	618.107	-266.422	yellow
Pm10436280g0010	1297.12	316.906	980.218	-663.312	yellow
Pm885439g0010	1380.46	453.161	927.303	-474.142	yellow
Pm61955g0010	963.555	411.891	551.664	-139.773	yellow
Pm10426921g0010	237.488	94.7998	142.688	-47.8882	yellow
Pm12494g0010	1873.03	314.477	1558.55	-1244.08	yellow
Pm10436639g0010	664.11	218.82	445.29	-226.47	yellow
novel.2887	858.363	360.335	498.028	-137.693	yellow
novel.4169	931.706	460.538	471.168	-10.6294	yellow
Pm3847022g0010	795.869	452.839	343.03	109.809	yellow
Pm8321978g0010	677.39	285.013	392.377	-107.364	yellow
Pm10436999g0010	722.376	179.623	542.753	-363.13	yellow
Pm247624g0010	1405.59	199.535	1206.05	-1006.52	yellow
Pm10433734g0010	571.23	157.238	413.992	-256.753	yellow
novel.401	381.96	113.926	268.034	-154.108	yellow
Pm888587g0010	411.003	156.346	254.657	-98.311	yellow
Pm10292743g0010	117.036	39.4518	77.5845	-38.1328	yellow
Pm16252g0010	996.655	358.203	638.452	-280.249	yellow
Pm1818g0010	204.323	51.4173	152.906	-101.488	yellow
Pm71728g0010	1061.61	174.984	886.63	-711.645	yellow
Pm10426975g0010	939.275	336.861	602.414	-265.553	yellow
novel.3403	917.336	201.993	715.343	-513.35	yellow
Pm10433125g0010	129.625	46.6185	83.0066	-36.3881	yellow
Pm65548g0020	1145.05	332.374	812.68	-480.306	yellow
Pm10014137g0010	762.261	334.361	427.9	-93.5388	yellow
Pm10433593g0010	867.049	203.484	663.565	-460.08	yellow
Pm2054728g0010	1098.06	418.762	679.3	-260.538	yellow
novel.1451	330.214	98.1573	232.057	-133.899	yellow
novel.68	342.892	80.1996	262.692	-182.493	yellow
Pm242560g0010	1566.01	277.359	1288.65	-1011.29	yellow
Pm10428960g0020	628.767	132.468	496.299	-363.832	yellow
Pm10434160g0010	124.681	29.3886	95.2926	-65.9039	yellow
Pm5937603g0010	1374.2	342.375	1031.83	-689.453	yellow
Pm28767g0010	577.237	190.163	387.074	-196.911	yellow
Pm19855g0010	54.8656	23.0138	31.8518	-8.83805	yellow
Pm10432713g0010	950.969	395.413	555.556	-160.142	yellow
Pm10433349g0010	585.566	253.476	332.09	-78.6143	yellow
Pm10436234g0010	1056.68	417.282	639.4	-222.118	yellow
Pm10171864g0010	1003.83	333.474	670.355	-336.881	yellow
Pm61973g0010	199.331	66.5116	132.82	-66.3079	yellow
Pm20828g0010	197.729	38.6346	159.095	-120.46	yellow
novel.6009	16.788	5.69334	11.0947	-5.40137	yellow
novel.2260	105.694	11.2509	94.4432	-83.1923	yellow
novel.2496	369.683	206.163	163.521	42.6421	yellow
Pm53037g0010	1948.95	365.45	1583.5	-1218.05	yellow
Pm85047g0010	213.194	77.3219	135.872	-58.5498	yellow
Pm86170g0010	825.95	289.789	536.16	-246.371	yellow
Pm10429151g0010	65.5232	16.8168	48.7064	-31.8895	yellow
Pm27767g0010	1113.39	472.117	641.268	-169.151	yellow
Pm3279g0010	1448.15	279.076	1169.07	-889.996	yellow
novel.2148	224.992	59.2244	165.768	-106.543	yellow
Pm64147g0010	38.7929	8.48597	30.3069	-21.821	yellow
Pm13504g0020	134.975	32.9135	102.062	-69.1483	yellow
Pm108430g0010	1379.95	304.338	1075.62	-771.277	yellow
Pm27772g0010	707.142	207.18	499.962	-292.783	yellow
Pm79559g0010	120.795	42.4596	78.3351	-35.8755	yellow
Pm16797g0020	1387.36	389.175	998.184	-609.008	yellow
Pm5496447g0010	414.332	240.012	174.32	65.6926	yellow
Pm21072g0010	789.142	454.135	335.008	119.127	yellow
novel.3215	374.907	108.555	266.352	-157.796	yellow
Pm7192798g0010	711.513	396.1	315.413	80.6872	yellow
Pm8316510g0010	752.931	386.834	366.097	20.7371	yellow
Pm110462g0010	654.381	317.806	336.576	-18.77	yellow
Pm941678g0010	564.139	336.874	227.265	109.609	yellow
Pm15356g0010	674.307	186.598	487.708	-301.11	yellow
Pm229544g0010	161.931	52.7386	109.192	-56.4533	yellow
Pm83831g0010	407.342	133.917	273.425	-139.508	yellow
Pm202096g0020	117.718	33.7764	83.9418	-50.1654	yellow
Pm65574g0010	734.057	151.633	582.424	-430.792	yellow
Pm10186551g0010	223.531	80.2615	143.269	-63.0078	yellow
Pm86994g0010	520.92	183.272	337.648	-154.376	yellow
Pm5855236g0010	97.0317	21.2205	75.8112	-54.5907	yellow
Pm46068g0010	681.8	281.235	400.565	-119.33	yellow
novel.6066	808.847	370.431	438.416	-67.9854	yellow
Pm141642g0010	948.552	455.922	492.631	-36.7092	yellow
Pm107639g0010	207.275	78.6237	128.652	-50.028	yellow
Pm125991g0010	976.402	455.76	520.642	-64.8813	yellow
Pm26016g0010	47.4378	15.1435	32.2943	-17.1509	yellow
Pm53473g0010	112.89	27.4369	85.453	-58.0161	yellow
Pm8680347g0010	1377.96	288.154	1089.81	-801.655	yellow
Pm10124175g0010	872.187	385.186	487.002	-101.816	yellow
Pm139939g0010	670.351	221.376	448.975	-227.599	yellow
Pm10435917g0010	1515.27	372.791	1142.48	-769.686	yellow
novel.1805	1125.79	383.823	741.963	-358.14	yellow
Pm5386467g0010	1147.41	320.977	826.431	-505.454	yellow
Pm624892g0010	130.794	27.2696	103.524	-76.2547	yellow
Pm10435111g0010	1210.24	356.373	853.87	-497.497	yellow
Pm190687g0010	532.343	199.362	332.981	-133.619	yellow
Pm180044g0010	1274.79	378.153	896.638	-518.485	yellow
Pm113557g0010	184.034	51.6117	132.422	-80.8103	yellow
Pm10430190g0010	464.392	133.159	331.233	-198.074	yellow
Pm295958g0010	974.69	355.117	619.573	-264.456	yellow
Pm10427347g0020	137.403	50.8205	86.5828	-35.7623	yellow
Pm69262g0010	1166.78	433.354	733.424	-300.069	yellow
Pm41368g0010	134.868	25.2441	109.624	-84.3797	yellow
Pm10427391g0010	978.767	200.78	777.987	-577.208	yellow
Pm10428928g0010	599.371	243.424	355.946	-112.522	yellow
novel.2678	1303.41	270.608	1032.8	-762.192	yellow
Pm534155g0010	308.371	150.277	158.094	-7.81719	yellow
Pm10209606g0010	454.284	153.048	301.236	-148.188	yellow
novel.2367	465.856	239.202	226.654	12.5479	yellow
Pm129741g0010	1797.66	204.016	1593.65	-1389.63	yellow
novel.2555	329.268	71.7472	257.521	-185.774	yellow
Pm10429143g0010	68.1696	25.9026	42.267	-16.3645	yellow
Pm30901g0010	1375.4	351.423	1023.97	-672.55	yellow
Pm36514g0010	843.741	358.052	485.69	-127.638	yellow
Pm10427922g0010	120.506	19.6627	100.844	-81.181	yellow
Pm488033g0010	929.625	377.746	551.879	-174.133	yellow
Pm92542g0020	212.029	48.4604	163.568	-115.108	yellow
Pm10430115g0010	1482.77	453.47	1029.3	-575.829	yellow
Pm142023g0010	424.354	231.018	193.335	37.6834	yellow
Pm616703g0010	745.515	419.466	326.049	93.4165	yellow
Pm19215g0010	857.547	373.918	483.628	-109.71	yellow
Pm130415g0010	781.556	264.827	516.729	-251.902	yellow
novel.7283	420.245	86.1097	334.135	-248.025	yellow
Pm216217g0010	958.649	271.96	686.688	-414.728	yellow
Pm10277324g0010	562.393	194.883	367.51	-172.627	yellow
Pm53301g0010	191.685	57.2667	134.419	-77.1521	yellow
Pm10429204g0010	283.942	146.202	137.74	8.46236	yellow
Pm669479g0010	954.087	465.68	488.408	-22.7283	yellow
Pm10433980g0010	693.395	202.85	490.545	-287.695	yellow
Pm274894g0010	1160	350.248	809.75	-459.502	yellow
novel.9607	446.271	231.629	214.642	16.9869	yellow
Pm110991g0010	1035.13	155.957	879.178	-723.222	yellow
Pm7587410g0010	317.428	146.398	171.03	-24.6328	yellow
Pm160196g0010	1461.65	430.694	1030.95	-600.259	yellow
Pm10428286g0010	276.692	139.734	136.958	2.77529	yellow
Pm10435567g0020	1098.73	379.387	719.343	-339.956	yellow
Pm758044g0010	1126.57	473.73	652.84	-179.11	yellow
Pm17853g0010	854.233	438.111	416.122	21.9891	yellow
Pm9952302g0010	541.163	154.73	386.433	-231.702	yellow
Pm10434794g0010	898.92	239.161	659.759	-420.599	yellow
novel.5088	712.949	95.5825	617.367	-521.784	yellow
Pm30038g0010	1193.8	248.89	944.912	-696.022	yellow
Pm10211905g0010	289.063	87.1751	201.888	-114.713	yellow
Pm8425000g0010	525.835	295.557	230.278	65.2797	yellow
novel.8029	1068.61	348.939	719.667	-370.728	yellow
Pm915056g0010	1121.76	106.013	1015.75	-909.736	yellow
Pm556608g0010	462.763	170.122	292.641	-122.519	yellow
novel.112	472.171	188.393	283.778	-95.3844	yellow
Pm17382g0020	730.796	402.79	328.006	74.7837	yellow
Pm4291773g0010	684.26	307.492	376.768	-69.2765	yellow
Pm10160983g0010	614.418	162.968	451.451	-288.483	yellow
Pm393170g0010	486.033	262.884	223.149	39.7355	yellow
Pm118798g0010	721.189	194.171	527.018	-332.847	yellow
Pm10432369g0010	569.875	211.378	358.497	-147.119	yellow
Pm19675g0010	1431.93	281.264	1150.66	-869.4	yellow
novel.9195	350.639	88.4612	262.178	-173.716	yellow
Pm254136g0010	558.434	328.031	230.403	97.6275	yellow
novel.1995	774.35	255.966	518.384	-262.418	yellow
Pm10179229g0010	496.123	165.351	330.771	-165.42	yellow
Pm142653g0010	653.598	371.937	281.661	90.2758	yellow
Pm54733g0010	296.792	59.9369	236.855	-176.918	yellow
Pm174616g0010	434.946	113.113	321.834	-208.721	yellow
Pm10435640g0010	875.812	309.182	566.63	-257.448	yellow
Pm191174g0010	506.099	252.466	253.633	-1.16715	yellow
Pm91482g0010	1705.81	307.597	1398.21	-1090.62	yellow
Pm10432198g0010	377.202	92.8055	284.396	-191.591	yellow
Pm10436272g0010	190.077	44.7606	145.316	-100.556	yellow
Pm10431045g0030	1111.3	174.21	937.087	-762.877	yellow
Pm51379g0010	519.429	211.838	307.592	-95.7541	yellow
Pm10429049g0010	1224.62	331.762	892.858	-561.096	yellow
novel.8346	308.284	94.8011	213.482	-118.681	yellow
Pm10037718g0010	832.323	449.489	382.834	66.6548	yellow
Pm81874g0010	766.665	424.583	342.082	82.5009	yellow
Pm138107g0010	194.315	58.3487	135.966	-77.6177	yellow
Pm449938g0010	604.533	152.07	452.462	-300.392	yellow
Pm10434987g0010	200.93	69.8078	131.122	-61.3144	yellow
novel.6570	203.389	94.7414	108.647	-13.9058	yellow
Pm935479g0010	673.289	115.29	558	-442.71	yellow
novel.9587	288.085	86.4176	201.667	-115.25	yellow
Pm10004132g0010	265.194	75.2485	189.946	-114.697	yellow
Pm12179g0010	755.516	375.593	379.923	-4.33024	yellow
Pm1684g0010	1253.2	322.591	930.612	-608.021	yellow
Pm867577g0010	184.097	43.4031	140.694	-97.2908	yellow
Pm10436589g0010	1345.13	426.365	918.766	-492.401	yellow
Pm77922g0010	519.855	226.16	293.695	-67.5356	yellow
Pm10426511g0010	815.979	171.646	644.333	-472.687	yellow
Pm10428501g0020	206.851	73.9515	132.9	-58.948	yellow
Pm118438g0010	702.355	178.869	523.486	-344.617	yellow
Pm18641g0020	888.744	301.285	587.459	-286.173	yellow
Pm9341156g0010	2015.59	216.742	1798.85	-1582.11	yellow
Pm24621g0010	943.11	317.96	625.15	-307.189	yellow
Pm134429g0010	578.509	191.58	386.929	-195.349	yellow
Pm10142969g0010	507.293	240.21	267.083	-26.8723	yellow
Pm9538303g0010	386.458	116.051	270.406	-154.355	yellow
novel.4606	2097.84	328.235	1769.6	-1441.37	yellow
Pm10433022g0010	1899.81	343.952	1555.86	-1211.91	yellow
Pm10435291g0010	248.268	57.9891	190.279	-132.289	yellow
novel.4713	1171.74	407.48	764.256	-356.776	yellow
Pm71162g0010	1438.91	349.993	1088.92	-738.929	yellow
Pm3306g0010	1341	366.829	974.167	-607.338	yellow
Pm18706g0010	811.193	334.719	476.474	-141.755	yellow
Pm10433334g0010	166.368	50.3492	116.019	-65.6695	yellow
Pm10427512g0010	176.843	72.2047	104.639	-32.434	yellow
Pm10434852g0010	1555.01	192.533	1362.48	-1169.94	yellow
Pm8836240g0010	292.195	108.16	184.036	-75.876	yellow
Pm101848g0010	1744.42	379.574	1364.85	-985.276	yellow
Pm8597812g0010	517.204	314.402	202.802	111.6	yellow
Pm19018g0010	775.172	359.729	415.444	-55.7146	yellow
Pm33386g0010	491.274	191.175	300.099	-108.925	yellow
novel.6632	1778.95	357.885	1421.06	-1063.18	yellow
Pm10429938g0040	576.695	216.111	360.585	-144.474	yellow
Pm484764g0010	1273.48	464.452	809.026	-344.574	yellow
Pm70684g0020	301.416	158.545	142.871	15.6746	yellow
Pm115256g0010	350.034	143.014	207.021	-64.0072	yellow
novel.8407	109.639	21.0456	88.5932	-67.5476	yellow
Pm372814g0010	684.991	370.38	314.611	55.7687	yellow
Pm131377g0010	200.92	55.7445	145.175	-89.4309	yellow
novel.9549	70.836	15.0842	55.7518	-40.6676	yellow
Pm10436491g0010	877.754	345.598	532.156	-186.558	yellow
Pm10437258g0010	1058.25	219.732	838.522	-618.79	yellow
novel.1410	709.99	277.14	432.851	-155.711	yellow
Pm10437011g0010	891.82	243.892	647.928	-404.036	yellow
Pm738434g0010	205.718	104.477	101.241	3.23609	yellow
Pm9825276g0010	158.581	24.0959	134.485	-110.389	yellow
Pm168293g0010	573.822	152.032	421.79	-269.758	yellow
novel.524	893.846	357.829	536.017	-178.188	yellow
novel.9376	787.745	216.104	571.641	-355.538	yellow
Pm6016180g0010	1042.45	320.782	721.667	-400.886	yellow
Pm5461g0010	957.045	378.152	578.892	-200.74	yellow
Pm16618g0010	667.441	184.901	482.54	-297.64	yellow
Pm10427281g0010	268.92	72.5069	196.413	-123.906	yellow
Pm96682g0010	168.853	44.6612	124.191	-79.5302	yellow
Pm10435847g0030	1486.63	275.282	1211.35	-936.066	yellow
Pm108291g0010	1407.19	151.993	1255.2	-1103.21	yellow
Pm7952g0010	1493.8	371.056	1122.74	-751.686	yellow
Pm10426787g0010	1519.8	384.169	1135.63	-751.464	yellow
novel.5875	48.3604	12.5924	35.768	-23.1756	yellow
Pm9197g0010	357.174	69.8502	287.324	-217.474	yellow
Pm10431408g0010	1109.34	210.738	898.605	-687.867	yellow
Pm956251g0010	1106.03	444.92	661.114	-216.194	yellow
Pm104022g0010	1619.59	386.84	1232.75	-845.912	yellow
Pm163983g0010	1186.33	357.027	829.308	-472.281	yellow
Pm88982g0010	1103.59	359.608	743.978	-384.37	yellow
Pm8848584g0010	1254.63	308.749	945.878	-637.129	yellow
Pm28034g0010	1770.78	406.073	1364.71	-958.636	yellow
Pm10431120g0010	221.079	75.1268	145.952	-70.8252	yellow
Pm6730g0010	899.836	342.071	557.765	-215.694	yellow
Pm10430873g0010	833.447	175.761	657.687	-481.926	yellow
Pm10431403g0010	665.212	218.477	446.735	-228.259	yellow
Pm10437040g0010	284.531	78.9746	205.557	-126.582	yellow
Pm3866803g0010	186.528	65.2881	121.24	-55.9518	yellow
novel.2235	455.522	140.98	314.543	-173.563	yellow
Pm30252g0010	89.328	25.1507	64.1773	-39.0266	yellow
Pm10434470g0010	249.323	105.279	144.043	-38.7644	yellow
Pm141350g0010	738.432	263.126	475.306	-212.181	yellow
novel.3770	916.254	329.354	586.9	-257.546	yellow
Pm10200076g0010	1080.9	349.09	731.81	-382.72	yellow
Pm10435343g0020	426.663	246.217	180.446	65.7711	yellow
Pm409361g0010	1174.11	416.31	757.805	-341.495	yellow
Pm10430902g0010	1095.09	165.273	929.82	-764.547	yellow
Pm10106369g0010	255.935	152.168	103.767	48.4012	yellow
Pm76491g0010	448.713	224.996	223.717	1.27928	yellow
novel.2403	921.579	233.212	688.367	-455.155	yellow
Pm62162g0010	106.815	26.052	80.7628	-54.7108	yellow
Pm565226g0010	149.728	53.9652	95.7633	-41.7981	yellow
Pm141100g0010	601.725	97.8571	503.867	-406.01	yellow
Pm481978g0010	1340.35	225.718	1114.63	-888.911	yellow
Pm10427709g0010	958.578	234.575	724.003	-489.428	yellow
Pm47626g0010	76.3163	18.174	58.1423	-39.9683	yellow
novel.3934	991.441	212.902	778.539	-565.637	yellow
Pm878127g0010	1489.24	369.692	1119.55	-749.859	yellow
Pm614592g0010	659.756	322.295	337.461	-15.1667	yellow
Pm60748g0010	561.472	202.223	359.249	-157.026	yellow
Pm155137g0010	828.725	361.361	467.364	-106.003	yellow
Pm175822g0010	328.285	82.7774	245.507	-162.73	yellow
Pm10430757g0010	167.809	41.8434	125.966	-84.1226	yellow
Pm331691g0010	532.462	199.197	333.266	-134.069	yellow
Pm10430628g0010	556.913	129.253	427.66	-298.407	yellow
Pm5719760g0010	421.43	176.431	244.999	-68.5677	yellow
Pm10430026g0010	981.558	465.079	516.479	-51.4005	yellow
Pm10434802g0010	41.6654	7.96447	33.701	-25.7365	yellow
Pm8445917g0010	726.782	418.44	308.342	110.097	yellow
novel.4809	429.233	231.386	197.847	33.5394	yellow
Pm10435652g0010	1470.93	260.877	1210.06	-949.179	yellow
Pm10432006g0010	806.31	386.06	420.25	-34.1901	yellow
Pm19063g0010	436.212	160.705	275.507	-114.802	yellow
Pm192729g0020	90.7466	26.282	64.4646	-38.1827	yellow
Pm11732g0010	1801.5	368.724	1432.77	-1064.05	yellow
Pm105240g0010	965.682	341.314	624.368	-283.054	yellow
Pm10429996g0010	842.717	287.022	555.695	-268.672	yellow
Pm297495g0010	183.471	42.2673	141.203	-98.9361	yellow
Pm10432268g0010	121.192	50.2935	70.8983	-20.6048	yellow
Pm10429967g0010	40.8527	18.2735	22.5792	-4.30575	yellow
novel.4448	1048.69	447.182	601.505	-154.323	yellow
novel.7707	241.491	39.5338	201.957	-162.424	yellow
Pm79690g0010	446.578	209.687	236.891	-27.2043	yellow
Pm113592g0010	709.622	282.828	426.794	-143.967	yellow
Pm687088g0010	1268.61	390.845	877.762	-486.918	yellow
novel.2119	217.725	63.8767	153.848	-89.9717	yellow
Pm10137994g0010	374.626	90.6358	283.99	-193.354	yellow
Pm9357208g0010	839.188	444.751	394.437	50.3146	yellow
Pm54449g0010	601.422	218.946	382.475	-163.529	yellow
Pm10207337g0010	1187.32	410.657	776.663	-366.005	yellow
Pm177265g0010	976.045	380.324	595.72	-215.396	yellow
novel.4581	303.279	153.421	149.858	3.56314	yellow
novel.5214	125.737	45.1485	80.589	-35.4404	yellow
Pm97951g0010	1427.13	331.964	1095.17	-763.206	yellow
Pm8236301g0010	679.815	356.116	323.698	32.4179	yellow
Pm265629g0010	814.473	431.154	383.319	47.835	yellow
Pm45286g0010	557.068	224.596	332.472	-107.875	yellow
Pm12899g0010	469.164	261.221	207.943	53.2773	yellow
novel.30	720.693	105.152	615.54	-510.388	yellow
Pm39321g0010	713.796	398.971	314.825	84.146	yellow
Pm10430481g0010	261.971	79.2013	182.77	-103.568	yellow
Pm76448g0010	894.212	370.745	523.467	-152.722	yellow
Pm24574g0010	1006.49	467.746	538.743	-70.9965	yellow
Pm106230g0010	104.61	24.458	80.152	-55.694	yellow
Pm8737624g0010	192.038	67.3913	124.647	-57.2554	yellow
novel.10112	326.994	166.697	160.297	6.39964	yellow
Pm10428957g0010	808.695	434.598	374.097	60.5008	yellow
Pm27369g0020	203.592	38.8849	164.707	-125.822	yellow
Pm5844320g0010	404.071	80.926	323.145	-242.219	yellow
Pm9078844g0010	431.889	245.017	186.872	58.1444	yellow
Pm7598301g0010	736.644	406.379	330.264	76.1152	yellow
novel.6326	813.939	135.886	678.053	-542.167	yellow
Pm962758g0010	1249.76	374.119	875.645	-501.526	yellow
Pm9468445g0010	290.903	98.1809	192.722	-94.5412	yellow
Pm696298g0010	1511.85	432.361	1079.48	-647.123	yellow
Pm662921g0010	463.843	135.946	327.896	-191.95	yellow
Pm437051g0010	156.273	68.624	87.6493	-19.0253	yellow
Pm206779g0020	1277.11	456.765	820.349	-363.584	yellow
Pm7238893g0010	198.5	55.3081	143.191	-87.8833	yellow
Pm10429052g0010	720.68	227.01	493.67	-266.66	yellow
Pm10431481g0020	888.08	320.735	567.346	-246.611	yellow
Pm10430327g0010	1129.21	339.592	789.613	-450.021	yellow
Pm49755g0010	1060.31	299.748	760.563	-460.814	yellow
Pm13443g0010	53.2078	10.011	43.1968	-33.1858	yellow
Pm58377g0010	190.21	48.7099	141.5	-92.7903	yellow
Pm105438g0010	1440.94	424.985	1015.96	-590.97	yellow
Pm9848g0010	744.176	303.98	440.197	-136.217	yellow
Pm186510g0010	179.011	41.0556	137.955	-96.8998	yellow
Pm8861445g0010	319.608	81.551	238.057	-156.506	yellow
Pm187158g0010	24.7291	5.24652	19.4825	-14.236	yellow
Pm7370899g0010	390.854	105.093	285.761	-180.669	yellow
novel.624	512.536	170.152	342.383	-172.231	yellow
Pm10430217g0020	1911.15	319.961	1591.19	-1271.23	yellow
Pm6466567g0010	764.922	156.219	608.703	-452.485	yellow
Pm454162g0010	1212.03	369.456	842.575	-473.119	yellow
Pm267046g0010	654.13	302.311	351.819	-49.5079	yellow
Pm81349g0010	615.028	261.752	353.276	-91.5236	yellow
Pm133217g0010	505.911	113.167	392.745	-279.578	yellow
Pm254754g0010	1053.2	316.427	736.769	-420.341	yellow
Pm402880g0010	887.136	470.253	416.883	53.3704	yellow
Pm10433626g0020	311.292	127.849	183.443	-55.5944	yellow
Pm10433244g0010	393.489	154.028	239.462	-85.4343	yellow
Pm10434545g0010	1264	275.065	988.935	-713.87	yellow
Pm11262g0010	1121.14	433.982	687.156	-253.174	yellow
novel.10063	268.618	89.6674	178.951	-89.2835	yellow
Pm25998g0010	469.607	181.49	288.118	-106.628	yellow
Pm10430599g0010	947.602	232.598	715.004	-482.406	yellow
Pm10434215g0010	288.702	61.8587	226.843	-164.984	yellow
novel.4105	809.254	257.262	551.992	-294.731	yellow
Pm8750226g0010	868.366	434.943	433.423	1.5195	yellow
novel.1209	1267.57	351.57	915.996	-564.426	yellow
Pm66022g0010	967.114	294.585	672.528	-377.943	yellow
Pm457405g0010	1175.09	126.332	1048.76	-922.424	yellow
Pm10426316g0010	456.991	142.329	314.661	-172.332	yellow
Pm99909g0010	872.046	327.961	544.085	-216.124	yellow
Pm874842g0010	222.232	95.8844	126.347	-30.463	yellow
Pm2808g0010	706.623	155.314	551.308	-395.994	yellow
Pm9283076g0010	531.827	176.27	355.558	-179.288	yellow
Pm186243g0010	827.612	340.235	487.377	-147.143	yellow
Pm10436082g0010	870.11	220.85	649.259	-428.409	yellow
novel.3068	213.734	70.1236	143.611	-73.487	yellow
Pm10431514g0010	431.593	223.799	207.794	16.0052	yellow
Pm9876511g0010	1371.13	421.199	949.93	-528.73	yellow
novel.18	733.07	103.516	629.554	-526.038	yellow
novel.7329	945.259	265.012	680.247	-415.234	yellow
Pm10163880g0010	585.809	277.25	308.56	-31.3101	yellow
Pm356197g0010	858.78	389.351	469.43	-80.0787	yellow
Pm179230g0010	1038.42	136.554	901.87	-765.316	yellow
Pm74756g0010	555.294	273.91	281.384	-7.47438	yellow
Pm68032g0010	675.405	354.45	320.956	33.4943	yellow
Pm182489g0010	1108.08	286.373	821.707	-535.334	yellow
Pm10319538g0010	405.42	148.755	256.665	-107.91	yellow
Pm83892g0010	1394.83	371.666	1023.16	-651.496	yellow
Pm10382642g0010	1228.4	459.601	768.798	-309.197	yellow
Pm24116g0010	924.718	427.537	497.181	-69.6447	yellow
Pm10435202g0020	645.749	333.393	312.355	21.0381	yellow
Pm10426326g0010	1202.49	276.361	926.13	-649.769	yellow
novel.6976	929.491	281.515	647.976	-366.461	yellow
Pm1620299g0010	799.014	328.63	470.384	-141.754	yellow
Pm10437181g0020	1587.48	407.993	1179.48	-771.492	yellow
Pm10429173g0010	147.266	30.7045	116.561	-85.857	yellow
Pm121466g0010	930.926	466.895	464.031	2.8646	yellow
Pm479657g0010	225.096	88.9141	136.182	-47.2679	yellow
Pm351424g0010	259.279	59.2394	200.039	-140.8	yellow
Pm10426295g0010	381.081	186.608	194.473	-7.86531	yellow
novel.5293	968.053	344.993	623.06	-278.067	yellow
Pm2811755g0010	849.841	285.287	564.554	-279.267	yellow
Pm10289213g0010	1213.81	322.189	891.618	-569.428	yellow
Pm266256g0010	801.272	450.785	350.487	100.298	yellow
Pm711652g0010	312.332	108.258	204.074	-95.8166	yellow
Pm331856g0010	921.681	461.844	459.837	2.00763	yellow
Pm16509g0010	875.742	208.363	667.379	-459.016	yellow
Pm4741687g0010	439.205	127.325	311.88	-184.554	yellow
Pm158556g0010	1511.97	415.289	1096.68	-681.388	yellow
Pm10428179g0010	1539.84	418.128	1121.72	-703.587	yellow
Pm153977g0010	602.357	283.727	318.63	-34.903	yellow
Pm10172334g0010	1057.67	478.765	578.904	-100.139	yellow
Pm70100g0010	1009.6	440.445	569.156	-128.711	yellow
Pm62865g0010	1120.93	400.773	720.158	-319.386	yellow
Pm5464g0020	504.105	226.544	277.561	-51.016	yellow
Pm202658g0010	300.194	111.421	188.773	-77.353	yellow
Pm163387g0010	960.066	336.266	623.8	-287.534	yellow
Pm10430695g0010	389.194	140.709	248.484	-107.775	yellow
Pm935522g0010	357.727	202.729	154.998	47.7301	yellow
Pm363801g0010	627.312	181.086	446.226	-265.141	yellow
Pm114374g0010	1014.66	319.067	695.589	-376.521	yellow
novel.5684	1523.85	215.848	1308	-1092.15	yellow
Pm129521g0010	375.805	135.059	240.746	-105.687	yellow
Pm451703g0010	660.532	326.045	334.487	-8.44175	yellow
Pm10429676g0010	606.679	185.105	421.575	-236.47	yellow
Pm10434942g0010	591.309	133.269	458.04	-324.77	yellow
Pm365984g0010	764.516	439.403	325.113	114.29	yellow
novel.9497	713.319	232.197	481.122	-248.926	yellow
Pm7506g0010	809.083	410.368	398.715	11.6529	yellow
Pm885527g0010	479.861	119.02	360.841	-241.821	yellow
novel.2588	515.429	160.571	354.858	-194.287	yellow
novel.3971	370.308	227.164	143.144	84.0199	yellow
Pm10428555g0010	210.686	36.4662	174.22	-137.754	yellow
Pm9518996g0010	379.709	113.181	266.528	-153.347	yellow
Pm10435471g0020	246.432	73.1395	173.292	-100.153	yellow
Pm10428841g0010	82.5139	38.0403	44.4737	-6.43341	yellow
Pm9243887g0010	1086.7	356.412	730.29	-373.878	yellow
Pm164820g0010	199.134	85.9978	113.136	-27.1386	yellow
Pm15220g0010	821.222	282.055	539.166	-257.111	yellow
Pm692g0010	377.809	128.191	249.618	-121.427	yellow
Pm933005g0010	158.57	49.6761	108.894	-59.2174	yellow
Pm603032g0010	527.995	244.56	283.435	-38.8751	yellow
Pm6389744g0010	659.751	372.79	286.96	85.8296	yellow
Pm163845g0010	334.558	96.272	238.286	-142.014	yellow
novel.2812	618.858	299.007	319.851	-20.8438	yellow
novel.9292	140.177	30.2582	109.919	-79.6604	yellow
Pm10433760g0010	126.664	38.8938	87.7704	-48.8766	yellow
Pm123678g0010	1087.45	361.775	725.676	-363.902	yellow
Pm488753g0010	105.829	49.4105	56.4189	-7.0084	yellow
Pm10426191g0010	1396.19	385.246	1010.95	-625.699	yellow
Pm322880g0010	1360.73	384.24	976.494	-592.255	yellow
novel.1337	1314.26	355.13	959.126	-603.995	yellow
novel.8962	704.24	181.85	522.389	-340.539	yellow
Pm10427881g0010	600.986	246.778	354.208	-107.431	yellow
Pm5097g0010	1050.03	478.418	571.611	-93.1931	yellow
Pm10592g0010	1496.21	358.037	1138.18	-780.139	yellow
Pm140203g0010	1036.8	375.114	661.684	-286.57	yellow
Pm98268g0010	619.105	160.391	458.714	-298.322	yellow
Pm10430538g0010	282.307	60.7513	221.556	-160.804	yellow
Pm130946g0010	1016.44	338.388	678.057	-339.67	yellow
Pm7391767g0010	832.968	251.677	581.291	-329.614	yellow
novel.7753	1456.25	377.6	1078.65	-701.052	yellow
Pm10427953g0010	489.799	158.533	331.266	-172.734	yellow
Pm10437203g0020	1166.28	305.505	860.779	-555.273	yellow
Pm77536g0010	318.653	111.996	206.657	-94.6613	yellow
Pm10436070g0040	329.587	105.522	224.065	-118.543	yellow
Pm67384g0020	947.964	414.27	533.694	-119.424	yellow
Pm336248g0010	624.089	49.1554	574.934	-525.778	yellow
Pm10435847g0020	890.044	408.725	481.318	-72.5933	yellow
novel.2491	227.459	70.9161	156.543	-85.6266	yellow
Pm415118g0020	717.523	403.423	314.1	89.323	yellow
Pm8747655g0010	451.322	261.616	189.706	71.9105	yellow
Pm10433093g0020	1375.18	414.639	960.541	-545.903	yellow
novel.5481	953.372	363.228	590.144	-226.916	yellow
Pm9428077g0010	263.605	76.3756	187.229	-110.854	yellow
Pm711738g0010	799.509	293.846	505.663	-211.817	yellow
Pm10435343g0030	346.702	199.082	147.62	51.4627	yellow
Pm63056g0010	622.41	156.094	466.315	-310.221	yellow
novel.2857	771.149	403.592	367.557	36.0357	yellow
novel.2773	556.784	258.729	298.056	-39.3269	yellow
Pm10430416g0010	1565.55	415.568	1149.99	-734.419	yellow
Pm361547g0010	463.93	191.812	272.118	-80.3063	yellow
Pm10067279g0010	2167.83	307.992	1859.84	-1551.85	yellow
Pm10427310g0010	958.896	413.654	545.242	-131.587	yellow
Pm10224862g0010	306.906	153.667	153.239	0.428588	yellow
Pm3340g0010	950.906	382.105	568.801	-186.696	yellow
Pm7839010g0010	567.228	193.143	374.085	-180.942	yellow
Pm204735g0010	460.116	231.765	228.352	3.4129	yellow
Pm129794g0010	648.893	341.852	307.041	34.8113	yellow
Pm10427243g0010	1219.37	416.217	803.154	-386.937	yellow
novel.7135	435.965	267.757	168.209	99.5479	yellow
Pm153080g0010	1339.7	326.154	1013.54	-687.388	yellow
Pm176417g0010	786.451	416.295	370.155	46.1399	yellow
novel.1856	990.524	222.291	768.234	-545.943	yellow
Pm34692g0010	958.035	344.773	613.262	-268.49	yellow
Pm10430409g0020	1135.27	450.246	685.026	-234.781	yellow
novel.1967	614.624	164.426	450.198	-285.771	yellow
Pm425g0010	482.13	111.034	371.096	-260.062	yellow
Pm10435996g0020	107.45	31.4965	75.9533	-44.4568	yellow
novel.140	437.721	135.329	302.393	-167.064	yellow
Pm217261g0010	482.854	302.355	180.499	121.856	yellow
Pm120879g0010	1110.99	407.484	703.51	-296.026	yellow
Pm34035g0010	678.39	317.296	361.094	-43.7982	yellow
Pm10431212g0010	1071.63	378.914	692.716	-313.802	yellow
Pm944667g0010	309.923	76.6788	233.244	-156.566	yellow
novel.7278	1070.82	442.029	628.796	-186.767	yellow
Pm85656g0010	1280.52	406.471	874.045	-467.574	yellow
novel.9166	867.115	382.03	485.085	-103.056	yellow
novel.4497	1306.07	279.221	1026.85	-747.624	yellow
Pm8987634g0010	158.508	46.2529	112.255	-66.0023	yellow
Pm266256g0020	743.962	416.362	327.6	88.7624	yellow
Pm509g0010	803.565	396.596	406.969	-10.3724	yellow
Pm10992g0010	311.68	119.346	192.334	-72.9886	yellow
Pm69411g0010	198.491	82.2214	116.269	-34.0477	yellow
Pm71367g0010	246.303	74.7978	171.505	-96.7077	yellow
Pm11734g0010	630.234	206.02	424.214	-218.194	yellow
novel.4356	275.727	99.4532	176.274	-76.8208	yellow
novel.3775	396.714	144.292	252.421	-108.129	yellow
Pm675771g0010	583.745	225.256	358.489	-133.233	yellow
Pm9743174g0010	566.794	331.64	235.154	96.4854	yellow
Pm10431297g0020	679.666	322.481	357.185	-34.7032	yellow
Pm10431216g0020	649.824	346.647	303.177	43.4704	yellow
Pm96103g0010	585.222	178.879	406.343	-227.464	yellow
Pm3813099g0010	430.079	110.87	319.209	-208.339	yellow
Pm10436871g0030	480.65	220.03	260.62	-40.5896	yellow
Pm52345g0010	1010.86	209.884	800.981	-591.096	yellow
Pm96855g0020	198.42	61.8107	136.61	-74.7988	yellow
Pm99482g0010	1202.32	265.674	936.642	-670.969	yellow
Pm10436212g0010	397.589	154.45	243.138	-88.688	yellow
Pm38277g0010	1050.64	320.734	729.91	-409.176	yellow
Pm101930g0010	858.548	454.599	403.948	50.6511	yellow
novel.3438	280.026	145.883	134.142	11.7413	yellow
Pm8840544g0010	415.116	133.757	281.36	-147.603	yellow
novel.1750	575.839	268.821	307.018	-38.1974	yellow
Pm10426528g0010	412.64	198.145	214.496	-16.351	yellow
Pm10431778g0020	185.191	63.162	122.029	-58.8674	yellow
Pm10432930g0010	102.683	57.4698	45.2129	12.2569	yellow
Pm317249g0010	823.082	259.25	563.833	-304.583	yellow
Pm7672564g0010	380.349	164.993	215.356	-50.3636	yellow
Pm922767g0010	662.537	350.257	312.28	37.9768	yellow
Pm187605g0010	231.514	76.3735	155.141	-78.7674	yellow
novel.2023	902.132	237.683	664.449	-426.766	yellow
Pm10431099g0010	1647.77	341.162	1306.61	-965.445	yellow
novel.9094	1407.13	347.005	1060.12	-713.118	yellow
Pm938669g0010	1325.91	341.442	984.471	-643.029	yellow
novel.3264	566.017	308.991	257.026	51.9644	yellow
Pm10279188g0010	915.931	244.534	671.398	-426.864	yellow
novel.1257	385.508	189.98	195.528	-5.54756	yellow
novel.1781	466.922	159.717	307.205	-147.488	yellow
Pm436039g0010	839.063	263.039	576.023	-312.984	yellow
Pm11273g0020	354.375	211.472	142.903	68.5685	yellow
Pm5932g0010	471.762	210.824	260.938	-50.1135	yellow
novel.2051	238.438	89.0082	149.43	-60.4216	yellow
Pm10429137g0020	749.943	281.98	467.964	-185.984	yellow
Pm137442g0010	816.122	458.758	357.363	101.395	yellow
novel.8131	109.17	39.1769	69.9928	-30.8159	yellow
Pm34098g0010	510.943	148.25	362.694	-214.444	yellow
Pm8718566g0010	482.598	94.0064	388.592	-294.586	yellow
novel.10204	340.65	119.479	221.171	-101.692	yellow
Pm903825g0010	802.444	202.85	599.594	-396.745	yellow
Pm64822g0010	557.666	252.308	305.358	-53.0506	yellow
Pm103726g0010	685.98	374.085	311.895	62.1906	yellow
Pm75104g0010	644.234	303.359	340.875	-37.5155	yellow
novel.5871	641.037	246.668	394.369	-147.7	yellow
novel.8072	220.254	82.4632	137.791	-55.328	yellow
novel.10118	433.771	158.561	275.21	-116.65	yellow
Pm10434796g0010	931.767	392.007	539.759	-147.752	yellow
novel.2880	283.623	126.214	157.409	-31.1949	yellow
Pm266190g0020	363.362	103.311	260.051	-156.739	yellow
Pm81476g0010	124.492	38.4921	86.0002	-47.5081	yellow
Pm10432865g0020	255.069	134.85	120.219	14.6304	yellow
Pm454575g0010	754.974	386.321	368.653	17.6674	yellow
Pm279651g0010	1307.83	354.979	952.848	-597.869	yellow
Pm173695g0010	773.24	387.216	386.024	1.19211	yellow
Pm29960g0010	960.442	413.812	546.63	-132.817	yellow
Pm59401g0010	1461.6	204.337	1257.27	-1052.93	yellow
Pm80489g0010	1243.28	347.145	896.136	-548.992	yellow
Pm10429316g0020	415.484	98.1678	317.316	-219.149	yellow
Pm10434464g0010	1658.34	378.967	1279.37	-900.407	yellow
Pm73622g0010	1249.14	425.895	823.243	-397.348	yellow
Pm74391g0010	597.299	348.523	248.776	99.7475	yellow
Pm10432102g0010	349.356	134.947	214.409	-79.4624	yellow
Pm931259g0010	584.412	228.849	355.564	-126.715	yellow
novel.5739	1237.1	325.881	911.218	-585.337	yellow
Pm10436730g0050	1181.38	462.986	718.391	-255.405	yellow
novel.9053	412.847	166.251	246.596	-80.3447	yellow
Pm36667g0010	173.727	41.5228	132.205	-90.6818	yellow
novel.9050	911.62	311.114	600.505	-289.391	yellow
Pm10435365g0010	582.273	199.06	383.213	-184.152	yellow
Pm64410g0010	745.185	380.583	364.602	15.9815	yellow
Pm913482g0010	1134.97	438.845	696.126	-257.281	yellow
Pm9976313g0010	1081.61	379.288	702.323	-323.035	yellow
Pm488853g0010	497.506	80.7171	416.789	-336.071	yellow
Pm12220g0020	672.83	213.161	459.669	-246.508	yellow
Pm53397g0010	1534.98	343.162	1191.82	-848.655	yellow
Pm132163g0010	611.596	310.963	300.633	10.3297	yellow
Pm220015g0010	844.619	432.775	411.844	20.9303	yellow
novel.8348	563.148	266.78	296.368	-29.5871	yellow
novel.3263	211.739	69.4209	142.318	-72.8972	yellow
novel.4220	1029.41	434.932	594.483	-159.551	yellow
novel.8908	446.891	166.679	280.212	-113.534	yellow
Pm88009g0010	1202.75	349.297	853.453	-504.156	yellow
novel.590	758.812	446.377	312.435	133.942	yellow
Pm25943g0010	981.67	385.677	595.992	-210.315	yellow
Pm6716276g0010	624.728	315.875	308.852	7.02281	yellow
novel.940	815.722	367.943	447.778	-79.8352	yellow
Pm4692557g0010	472.115	134.893	337.222	-202.33	yellow
Pm214345g0020	414.831	134.513	280.318	-145.805	yellow
novel.1093	222.635	118.835	103.8	15.0349	yellow
Pm20491g0010	1329.63	396.377	933.252	-536.876	yellow
Pm10001337g0010	811.281	402.192	409.089	-6.89643	yellow
novel.7625	628.154	244.696	383.457	-138.761	yellow
Pm96995g0010	187.301	48.3711	138.93	-90.5587	yellow
Pm10426388g0010	1052.3	427.595	624.705	-197.11	yellow
Pm8596695g0010	884.15	258.054	626.096	-368.042	yellow
Pm2285502g0010	248.021	68.8532	179.168	-110.315	yellow
Pm58518g0010	782.213	139.527	642.686	-503.159	yellow
Pm102039g0010	807.314	417.102	390.211	26.8911	yellow
Pm80959g0020	351.935	203.642	148.293	55.3491	yellow
Pm430061g0010	257.901	99.0762	158.825	-59.7486	yellow
Pm86941g0020	859.896	350.707	509.189	-158.481	yellow
novel.9342	802.823	426.53	376.294	50.2359	yellow
Pm269822g0010	874.053	272.523	601.53	-329.007	yellow
Pm190936g0010	584.882	297.766	287.116	10.6496	yellow
novel.4674	580.686	316.648	264.038	52.6099	yellow
Pm9255957g0010	831.115	254.461	576.654	-322.193	yellow
Pm9534189g0010	767.469	415.248	352.222	63.0259	yellow
novel.9103	411.509	230.071	181.438	48.6337	yellow
novel.1022	739.673	326.339	413.334	-86.9957	yellow
Pm415118g0010	558.883	326.609	232.274	94.3346	yellow
Pm2909225g0010	607.791	320.658	287.133	33.5251	yellow
Pm28927g0010	575.106	323.716	251.39	72.3265	yellow
novel.7085	522.889	255.134	267.755	-12.6214	yellow

## Sheet: magenta
gene_id	kTotal	kWithin	kOut	kDiff	modules
novel.4701	365.913	130.37	235.543	-105.174	magenta
Pm34807g0010	506.118	123.782	382.336	-258.554	magenta
Pm9853020g0010	440.422	110.061	330.361	-220.3	magenta
Pm10434303g0010	565.627	106.443	459.184	-352.741	magenta
Pm10426614g0010	340.896	106.46	234.436	-127.976	magenta
Pm106449g0010	601.697	112.978	488.719	-375.741	magenta
Pm103473g0010	765.997	94.6487	671.348	-576.699	magenta
Pm103104g0010	328.58	121.631	206.948	-85.3167	magenta
Pm9035900g0010	372.977	144.112	228.865	-84.7536	magenta
Pm7016698g0010	289.647	103.636	186.011	-82.3755	magenta
Pm10432788g0010	273.973	98.1131	175.86	-77.7468	magenta
Pm10426928g0010	340.048	135.205	204.843	-69.6382	magenta
Pm10429427g0010	585.019	95.2604	489.759	-394.498	magenta
Pm104614g0010	267.547	127.808	139.739	-11.9305	magenta
Pm10425897g0010	343.058	131.547	211.51	-79.9632	magenta
Pm101038g0020	508.339	125.916	382.423	-256.507	magenta
Pm10428916g0010	108.863	13.3777	95.4851	-82.1074	magenta
Pm10427936g0010	680.456	122.075	558.382	-436.307	magenta
Pm31325g0010	500.78	168.529	332.252	-163.723	magenta
Pm103104g0020	313.799	108.549	205.249	-96.7002	magenta
Pm101038g0010	457.162	125.268	331.894	-206.625	magenta
Pm469246g0010	436.999	176.366	260.633	-84.2665	magenta
Pm427046g0010	378.539	89.7285	288.811	-199.082	magenta
Pm10434030g0010	411.253	76.6643	334.588	-257.924	magenta
Pm88311g0010	449.763	140.655	309.108	-168.453	magenta
Pm10433001g0010	350.826	136.094	214.732	-78.6377	magenta
Pm1785579g0010	403.257	62.6666	340.591	-277.924	magenta
Pm9668286g0010	224.266	102.387	121.879	-19.4928	magenta
Pm5838g0010	364.686	128.626	236.06	-107.434	magenta
Pm498754g0010	506.12	82.0932	424.027	-341.934	magenta
Pm52700g0010	332.386	123.772	208.613	-84.8412	magenta
Pm10430861g0010	152.004	60.0664	91.9378	-31.8714	magenta
Pm203340g0010	503.924	95.8991	408.025	-312.126	magenta
Pm17795g0010	556.329	125.155	431.174	-306.019	magenta
Pm19406g0010	356.406	153.18	203.226	-50.046	magenta
Pm10431031g0010	1313.93	84.6611	1229.26	-1144.6	magenta
Pm47683g0010	314.432	54.9422	259.489	-204.547	magenta
Pm110270g0010	294.787	124.535	170.252	-45.7175	magenta
Pm164918g0010	381.258	74.137	307.121	-232.984	magenta
Pm89855g0010	541.682	135.197	406.485	-271.287	magenta
Pm76906g0010	852.241	98.9515	753.29	-654.338	magenta
Pm10426614g0020	324.348	161.001	163.347	-2.34677	magenta
Pm916238g0010	256.58	66.902	189.678	-122.776	magenta
Pm10436017g0020	773.276	79.8058	693.47	-613.664	magenta
Pm89416g0010	296.314	118.26	178.055	-59.7949	magenta
Pm41251g0030	451.892	80.2102	371.681	-291.471	magenta
Pm40679g0010	189.911	83.2036	106.707	-23.5038	magenta
novel.10040	438.141	115.442	322.699	-207.258	magenta
Pm10436211g0010	346.538	107.533	239.005	-131.471	magenta
Pm89416g0020	193.525	90.5416	102.984	-12.4419	magenta
Pm10434502g0010	120.365	23.605	96.7604	-73.1554	magenta
Pm10426556g0010	339.41	119.164	220.247	-101.083	magenta
Pm101371g0010	523.767	122.988	400.78	-277.792	magenta
Pm10433612g0010	107.527	10.627	96.8999	-86.2729	magenta
Pm10426052g0030	323.916	136.222	187.695	-51.4731	magenta
Pm10430510g0020	618.6	162.415	456.185	-293.769	magenta
Pm237930g0010	354.154	52.535	301.619	-249.084	magenta
Pm94560g0010	313.584	116.693	196.891	-80.1989	magenta
Pm10432716g0030	404.189	139.001	265.188	-126.186	magenta
Pm10428582g0010	170.302	22.9809	147.321	-124.34	magenta
Pm422806g0010	564.397	124.911	439.486	-314.576	magenta
Pm10434031g0010	487.451	125.853	361.598	-235.745	magenta
Pm60015g0010	456.495	79.6156	376.88	-297.264	magenta
Pm204527g0010	458.603	143.336	315.268	-171.932	magenta
Pm416318g0010	473.085	135.901	337.184	-201.284	magenta
Pm83882g0010	550.005	149.669	400.336	-250.666	magenta
Pm16152g0010	739.188	129.241	609.947	-480.706	magenta
Pm44157g0010	1074.38	109.244	965.136	-855.892	magenta
Pm10430766g0010	155.988	17.144	138.844	-121.7	magenta
Pm825007g0010	211.908	121.446	90.4619	30.9841	magenta
Pm82787g0010	179.514	77.7722	101.742	-23.97	magenta
Pm39829g0020	270.698	68.4188	202.279	-133.86	magenta
Pm14497g0010	216.068	67.7146	148.353	-80.6388	magenta
Pm13536g0010	311.9	106.186	205.713	-99.5268	magenta
Pm133206g0010	212.46	85.0913	127.368	-42.2771	magenta
Pm39293g0020	575.251	102.615	472.636	-370.021	magenta
Pm371071g0010	340.862	71.3834	269.478	-198.095	magenta
Pm447480g0010	279.014	142.221	136.793	5.42745	magenta
Pm53407g0010	495.721	124.96	370.761	-245.801	magenta
Pm10431235g0010	729.982	101.299	628.682	-527.383	magenta
Pm61758g0010	368.516	102.474	266.042	-163.567	magenta
Pm16172g0010	233.315	50.6185	182.696	-132.078	magenta
Pm136177g0010	476.517	78.9128	397.604	-318.691	magenta
Pm364465g0010	408.599	111.931	296.668	-184.737	magenta
Pm122010g0010	250.406	79.9806	170.425	-90.4445	magenta
Pm195847g0010	367.925	137.727	230.198	-92.4708	magenta
Pm960806g0010	320.937	68.7931	252.144	-183.351	magenta
Pm9486006g0010	534.312	105.393	428.919	-323.526	magenta
Pm315276g0010	243.363	87.8732	155.49	-67.6166	magenta
Pm12081g0010	938.614	123.877	814.738	-690.861	magenta
Pm63040g0010	201.669	94.5247	107.144	-12.6195	magenta
novel.7793	332.813	82.3279	250.486	-168.158	magenta
Pm94624g0010	450.64	102.391	348.248	-245.857	magenta
Pm4993147g0010	275.329	116.899	158.431	-41.532	magenta
Pm43229g0010	311.034	47.6325	263.401	-215.769	magenta
Pm24913g0010	740.833	127.015	613.818	-486.803	magenta
Pm397393g0010	587.337	124.93	462.407	-337.477	magenta
Pm957794g0010	258.969	26.795	232.174	-205.379	magenta
Pm181061g0010	881.896	118.093	763.802	-645.709	magenta
Pm25267g0010	389.944	154.418	235.525	-81.1066	magenta
Pm73524g0010	676.274	78.7343	597.539	-518.805	magenta
Pm688105g0010	385.517	135.324	250.193	-114.87	magenta
Pm943349g0010	106.636	44.7907	61.8454	-17.0547	magenta
Pm417207g0010	821.591	124.966	696.626	-571.66	magenta
Pm158170g0010	151.227	29.6326	121.594	-91.9617	magenta
novel.5899	533.826	108.175	425.65	-317.475	magenta
Pm46288g0010	437.08	79.3083	357.771	-278.463	magenta
novel.7447	356.037	48.7893	307.248	-258.458	magenta
Pm13077g0010	337.482	49.8353	287.646	-237.811	magenta
Pm1928596g0010	377.732	116.105	261.626	-145.521	magenta
Pm133711g0010	507.398	100.395	407.004	-306.609	magenta
Pm30833g0020	1027.86	76.6335	951.227	-874.593	magenta
Pm141902g0010	289.333	66.5711	222.762	-156.191	magenta
Pm10431234g0010	419.406	140.972	278.433	-137.461	magenta
Pm10428529g0010	281.494	73.3676	208.126	-134.758	magenta
Pm913811g0010	163.154	49.5525	113.602	-64.0493	magenta
Pm10429654g0010	579.766	102.695	477.071	-374.375	magenta
Pm116775g0010	1217.04	80.8079	1136.23	-1055.43	magenta
Pm128030g0010	306.739	112.817	193.922	-81.1056	magenta
Pm10171355g0010	272.375	45.7369	226.638	-180.901	magenta
Pm52620g0010	470.754	148.035	322.719	-174.684	magenta
Pm694407g0010	209.33	29.4162	179.914	-150.497	magenta
Pm4374488g0010	234.358	77.4969	156.862	-79.3647	magenta
Pm200111g0010	223.461	40.1383	183.322	-143.184	magenta
Pm12775g0010	1299.76	55.4185	1244.34	-1188.92	magenta
Pm89005g0010	297.042	94.0242	203.017	-108.993	magenta
Pm1478g0030	248.866	103.4	145.467	-42.0668	magenta
Pm10435456g0030	587.828	139.929	447.899	-307.97	magenta
Pm1630050g0010	356.271	104.777	251.493	-146.716	magenta
Pm9982g0010	747.331	91.4675	655.864	-564.396	magenta
Pm10429895g0010	262.39	47.2045	215.185	-167.981	magenta
Pm17751g0010	561.014	97.2847	463.729	-366.444	magenta
Pm41668g0010	446.793	115.572	331.221	-215.648	magenta
novel.2660	456.118	78.0827	378.036	-299.953	magenta
Pm10432754g0010	820.564	83.2417	737.322	-654.08	magenta
Pm96700g0010	60.0488	18.8441	41.2047	-22.3606	magenta
Pm880000g0010	788.753	137.842	650.912	-513.07	magenta
Pm959504g0010	107.786	13.5312	94.2547	-80.7235	magenta
Pm134964g0010	186.814	55.3389	131.475	-76.1365	magenta
Pm56321g0010	444.508	164.347	280.161	-115.814	magenta
Pm360142g0010	30.4344	8.7004	21.734	-13.0336	magenta
Pm60598g0010	75.5115	22.1952	53.3163	-31.121	magenta
novel.127	275.691	116.482	159.209	-42.7266	magenta
Pm10436881g0010	564.548	119.439	445.109	-325.669	magenta
Pm10434451g0010	419.349	106.187	313.161	-206.974	magenta
Pm10427785g0010	636.164	100.565	535.599	-435.034	magenta
Pm10430238g0010	43.4652	10.5448	32.9204	-22.3755	magenta
Pm962403g0010	144.694	37.842	106.851	-69.0094	magenta
Pm328340g0010	1129.14	92.5663	1036.58	-944.011	magenta
Pm4286721g0010	554.969	84.7903	470.178	-385.388	magenta
Pm10437233g0010	341.216	127.521	213.695	-86.1737	magenta
novel.1491	364.243	114.774	249.469	-134.695	magenta
novel.6296	159.869	28.2794	131.59	-103.31	magenta
Pm10435802g0010	156.279	50.1365	106.143	-56.0061	magenta
Pm405683g0010	295.072	72.1201	222.952	-150.832	magenta
Pm118g0010	588.234	123.564	464.67	-341.106	magenta
Pm10436711g0010	870.768	114.261	756.507	-642.246	magenta
Pm874653g0010	782.211	93.5707	688.64	-595.069	magenta
Pm7909094g0010	50.3018	5.09489	45.2069	-40.1121	magenta
Pm4229641g0010	428.6	124.996	303.604	-178.607	magenta
Pm10199247g0010	322.699	110.624	212.075	-101.452	magenta
Pm432009g0010	554.216	131.697	422.519	-290.822	magenta
Pm744447g0010	332.705	97.6239	235.081	-137.457	magenta
Pm180857g0010	1080.07	61.1644	1018.91	-957.746	magenta
Pm14308g0010	152.459	19.8925	132.567	-112.674	magenta
Pm104039g0010	140.869	22.9585	117.911	-94.9523	magenta
Pm130334g0010	263.843	66.1641	197.679	-131.514	magenta
Pm10426883g0010	28.2387	5.59926	22.6394	-17.0402	magenta
Pm10433685g0010	74.9704	10.941	64.0294	-53.0883	magenta
Pm209006g0010	254.866	128.373	126.494	1.87874	magenta
Pm10432413g0010	505.721	88.17	417.551	-329.381	magenta
Pm65818g0010	368.945	83.5127	285.432	-201.919	magenta
Pm171162g0010	231.319	106.791	124.528	-17.7371	magenta
Pm185991g0010	27.7111	3.00901	24.7021	-21.6931	magenta
novel.9993	469.363	105.755	363.608	-257.853	magenta
Pm110313g0010	484.665	120.125	364.539	-244.414	magenta
Pm2485g0010	507.666	129.79	377.877	-248.087	magenta
Pm19990g0010	508.764	99.6687	409.095	-309.426	magenta
novel.3145	1066.96	90.1776	976.779	-886.601	magenta
novel.9517	621.167	142.634	478.532	-335.898	magenta
Pm7077241g0010	337.598	157.079	180.519	-23.4392	magenta
Pm223841g0010	511.247	121.33	389.916	-268.586	magenta
novel.6160	329.847	98.8751	230.972	-132.097	magenta
Pm124056g0010	471.072	159.863	311.208	-151.345	magenta
Pm951514g0010	520.735	65.7206	455.015	-389.294	magenta
Pm18316g0010	318.745	59.6108	259.134	-199.523	magenta
Pm10432106g0010	200.415	91.9935	108.422	-16.4282	magenta
Pm19389g0020	147.462	28.5104	118.951	-90.4409	magenta
Pm129465g0010	182.38	33.2737	149.106	-115.832	magenta
Pm913693g0010	460.855	98.6494	362.205	-263.556	magenta
Pm317011g0010	15.8777	2.84923	13.0284	-10.1792	magenta
novel.4083	297.235	108.212	189.023	-80.8107	magenta
Pm10432500g0010	1322.02	52.122	1269.89	-1217.77	magenta
Pm35821g0010	225.51	60.4752	165.035	-104.56	magenta
Pm10433087g0010	191.003	38.6732	152.33	-113.657	magenta
Pm40637g0010	219.345	97.2643	122.081	-24.8169	magenta
Pm10435323g0010	177.931	69.135	108.796	-39.6612	magenta
Pm2658388g0010	796.966	69.6535	727.312	-657.659	magenta
Pm53055g0010	1233.7	101.009	1132.69	-1031.68	magenta
Pm10433505g0010	562.909	124.372	438.537	-314.165	magenta
Pm10435875g0020	209.422	57.5996	151.823	-94.2232	magenta
Pm10432754g0020	609.649	103.888	505.761	-401.873	magenta
Pm120431g0010	363.494	164.56	198.934	-34.3739	magenta
novel.6397	295.413	83.2242	212.189	-128.965	magenta
Pm6584770g0010	166.65	57.8629	108.787	-50.924	magenta
novel.6762	97.9827	13.3777	84.6051	-71.2274	magenta
Pm467865g0010	202.479	36.8577	165.621	-128.764	magenta
novel.7238	216.235	52.4427	163.792	-111.35	magenta
Pm98717g0010	674.781	80.0043	594.776	-514.772	magenta
Pm88132g0010	37.3684	7.70573	29.6626	-21.9569	magenta
Pm30549g0010	427.247	138.459	288.788	-150.329	magenta
novel.7027	218.39	62.3876	156.002	-93.6143	magenta
Pm4853346g0010	168.71	46.3162	122.394	-76.0776	magenta
Pm10426741g0010	391.3	74.4357	316.865	-242.429	magenta
novel.7145	519.098	151.727	367.371	-215.644	magenta
Pm9551351g0010	754.961	130.937	624.024	-493.088	magenta
novel.8048	615.73	150.03	465.7	-315.671	magenta
novel.5300	363.749	85.439	278.31	-192.871	magenta
Pm10434513g0010	1052.1	72.1621	979.933	-907.771	magenta
Pm3184966g0010	175.851	32.7529	143.098	-110.345	magenta
Pm836682g0010	752.324	112.146	640.178	-528.031	magenta
novel.9042	352.977	111.407	241.569	-130.162	magenta
Pm312637g0010	304.483	101.459	203.025	-101.566	magenta
Pm74565g0010	801.791	134.805	666.987	-532.182	magenta
Pm37496g0010	358.35	54.3315	304.018	-249.687	magenta
Pm417026g0010	28.3392	5.3745	22.9647	-17.5902	magenta
novel.5582	458.012	103.657	354.355	-250.698	magenta
Pm400747g0010	432.469	151.857	280.613	-128.756	magenta
Pm4696748g0010	584.382	131.447	452.935	-321.489	magenta
Pm2257195g0010	484.865	150.102	334.764	-184.662	magenta
Pm10436202g0010	402.712	124.678	278.034	-153.355	magenta
Pm102159g0010	198.014	51.6405	146.373	-94.7329	magenta
Pm10428415g0010	399.426	145.139	254.287	-109.149	magenta
novel.8963	445.846	114.76	331.085	-216.325	magenta
novel.4663	164.598	13.7233	150.874	-137.151	magenta
Pm84376g0010	507.121	140.757	366.364	-225.607	magenta
novel.207	283.252	140.68	142.572	-1.89247	magenta
Pm304461g0010	236.269	94.6693	141.599	-46.9301	magenta
Pm14707g0010	248.041	137.128	110.913	26.2147	magenta
Pm118547g0010	164.422	14.339	150.083	-135.744	magenta
Pm112555g0010	548.859	102.075	446.784	-344.709	magenta
Pm10434715g0010	619.036	154.167	464.869	-310.701	magenta
Pm7583008g0010	560.063	99.8661	460.197	-360.331	magenta
Pm70487g0010	314.568	137.851	176.717	-38.8655	magenta
novel.7431	236.429	93.3646	143.064	-49.6995	magenta
Pm494953g0020	103.683	26.3495	77.3337	-50.9841	magenta
Pm4867g0010	277.876	110.182	167.694	-57.5115	magenta
Pm10308226g0010	328.17	152.363	175.807	-23.4436	magenta
Pm5267g0010	590.031	72.9414	517.089	-444.148	magenta
Pm11185g0010	78.6261	7.96916	70.6569	-62.6877	magenta
Pm119265g0010	143.63	14.7316	128.898	-114.167	magenta
Pm10427432g0020	322.477	151.049	171.428	-20.3795	magenta
Pm10081221g0010	335.803	108.103	227.7	-119.597	magenta
Pm11025g0010	1076.28	95.2506	981.027	-885.776	magenta
Pm205235g0010	473.742	75.9965	397.745	-321.749	magenta
Pm10433658g0010	517.12	110.425	406.696	-296.271	magenta
novel.8230	588.18	86.4544	501.726	-415.271	magenta
Pm10433908g0010	357.464	158.091	199.373	-41.2824	magenta
Pm3927935g0010	767.172	98.3422	668.83	-570.488	magenta
Pm813314g0010	445.813	125.354	320.459	-195.105	magenta
Pm10352661g0010	364.206	82.8108	281.395	-198.585	magenta
Pm8174535g0010	746.679	101.799	644.881	-543.082	magenta
Pm939289g0010	220.443	51.5378	168.905	-117.367	magenta
Pm108663g0010	452.777	127.946	324.831	-196.884	magenta
Pm66253g0010	422.02	91.4486	330.572	-239.123	magenta
Pm10077253g0010	387.185	76.0113	311.174	-235.162	magenta
Pm10429778g0010	216.505	19.1129	197.392	-178.279	magenta
Pm5882773g0010	501.459	112.91	388.55	-275.64	magenta
Pm201937g0010	203.571	56.1651	147.406	-91.2409	magenta
novel.8303	181.049	68.6123	112.437	-43.8247	magenta
Pm10427219g0010	363.42	69.4271	293.993	-224.566	magenta
novel.7308	220.063	41.7995	178.264	-136.464	magenta
Pm105829g0010	178.273	44.1089	134.164	-90.0552	magenta
Pm246122g0010	514.915	148.408	366.507	-218.099	magenta
Pm19389g0010	261.792	87.6131	174.179	-86.5657	magenta
Pm285554g0010	412.68	105.042	307.639	-202.597	magenta
novel.9877	673.395	75.6706	597.725	-522.054	magenta
Pm16384g0010	134.721	23.8656	110.856	-86.9899	magenta
Pm10432570g0020	320.18	125.924	194.256	-68.3312	magenta
Pm551352g0010	178.533	23.1882	155.345	-132.157	magenta
novel.4412	427.711	176.701	251.01	-74.3094	magenta
novel.4485	278.789	90.1541	188.635	-98.4812	magenta
Pm10427509g0010	308.681	51.6014	257.08	-205.478	magenta
Pm419923g0010	200.911	59.7023	141.209	-81.5066	magenta
Pm53566g0010	53.8575	12.3371	41.5204	-29.1834	magenta
Pm172611g0010	160.148	39.787	120.361	-80.5737	magenta
Pm35813g0010	668.359	83.1001	585.259	-502.159	magenta
Pm8953275g0010	592.244	78.3667	513.877	-435.51	magenta
novel.5812	487.561	129.857	357.704	-227.847	magenta
Pm364818g0010	139.19	20.7669	118.423	-97.6559	magenta
Pm110105g0030	443.375	133.796	309.578	-175.782	magenta
Pm83663g0020	254.734	75.0441	179.69	-104.646	magenta
Pm57628g0010	371.199	106.363	264.835	-158.472	magenta
Pm6574321g0010	303.179	143.071	160.108	-17.0366	magenta
Pm383208g0010	407.184	125.66	281.523	-155.863	magenta
novel.7794	243.48	120.56	122.92	-2.36017	magenta
Pm9554510g0010	393.768	141.533	252.235	-110.701	magenta
Pm10861g0010	217.475	100.816	116.66	-15.844	magenta
Pm162241g0010	262.277	62.2917	199.986	-137.694	magenta
Pm616048g0010	404.26	99.2052	305.055	-205.85	magenta
Pm9287081g0010	506.56	116.288	390.272	-273.984	magenta
Pm118728g0010	726.944	98.8138	628.13	-529.316	magenta
Pm103660g0010	321.628	90.8719	230.756	-139.884	magenta
Pm163876g0010	701.977	114.246	587.731	-473.485	magenta
Pm262150g0010	36.7734	7.95573	28.8176	-20.8619	magenta
Pm171757g0010	511.977	101.33	410.647	-309.317	magenta
Pm3842800g0010	325.292	100.618	224.674	-124.056	magenta
Pm8268940g0010	458.021	133.762	324.259	-190.497	magenta
Pm29913g0010	331.473	147.307	184.166	-36.8596	magenta
novel.8423	282.566	147.085	135.481	11.6041	magenta
novel.3709	414.598	108.962	305.636	-196.674	magenta
Pm205321g0010	375.454	120.788	254.666	-133.878	magenta
Pm110105g0020	377.942	100.575	277.367	-176.791	magenta
Pm10434794g0020	777.135	95.8022	681.333	-585.531	magenta
novel.5990	220.045	65.9124	154.133	-88.2205	magenta
novel.2173	325.613	111.656	213.957	-102.301	magenta
Pm9395g0010	576.731	128.584	448.148	-319.564	magenta
novel.8805	343.726	160.862	182.864	-22.0015	magenta
Pm5464g0010	481.365	136.288	345.077	-208.788	magenta
Pm9213g0010	170.335	67.1489	103.186	-36.0374	magenta
Pm926192g0010	200.111	80.2017	119.909	-39.7075	magenta
Pm868116g0010	74.8346	17.1735	57.6611	-40.4877	magenta
Pm67249g0010	521.313	164.639	356.674	-192.035	magenta
Pm114351g0010	789.38	110.994	678.386	-567.392	magenta
Pm400106g0010	465.479	103.181	362.298	-259.117	magenta
novel.6359	642.253	127.726	514.527	-386.8	magenta
Pm95757g0010	435.011	107.34	327.672	-220.332	magenta
Pm9711160g0010	210.434	99.684	110.75	-11.0659	magenta
Pm178593g0010	107.21	37.5911	69.6185	-32.0274	magenta
Pm41933g0020	575.223	130.021	445.202	-315.182	magenta
Pm10431715g0010	306.326	147.458	158.869	-11.4109	magenta
Pm10021g0010	854.654	95.1221	759.532	-664.409	magenta
Pm20198g0020	479.147	95.9381	383.209	-287.271	magenta
Pm10157g0010	152.178	50.7341	101.444	-50.7099	magenta
Pm1991g0010	367.735	148.064	219.671	-71.6068	magenta
Pm23866g0010	273.723	75.9493	197.774	-121.825	magenta
Pm141996g0010	631.272	94.9703	536.302	-441.331	magenta
Pm91137g0010	165.753	85.3146	80.4386	4.87601	magenta
Pm25264g0010	360.142	147.029	213.113	-66.0843	magenta
Pm725251g0010	199.991	52.1338	147.857	-95.7234	magenta
Pm10430691g0010	92.9921	17.2563	75.7358	-58.4795	magenta
Pm178073g0020	219.583	91.8429	127.74	-35.8974	magenta
Pm720211g0010	114.966	8.42131	106.544	-98.123	magenta
Pm10099013g0010	187.05	62.1465	124.903	-62.757	magenta
novel.7824	670.093	83.084	587.009	-503.925	magenta
Pm115565g0010	720.185	127.793	592.392	-464.599	magenta
Pm112360g0010	758.541	91.1382	667.403	-576.264	magenta
Pm10435456g0020	451.264	117.262	334.002	-216.74	magenta
Pm96298g0010	135.683	64.4561	71.2272	-6.77108	magenta
Pm6396808g0010	526.681	84.2502	442.431	-358.181	magenta
novel.10171	321.864	113.785	208.078	-94.293	magenta
Pm10427646g0010	437.168	87.2308	349.937	-262.707	magenta
Pm7936g0020	211.871	84.8087	127.062	-42.2536	magenta
novel.4522	526.594	94.4487	432.145	-337.697	magenta
Pm77698g0010	772.326	104.239	668.087	-563.847	magenta
Pm10437172g0020	51.4544	5.65043	45.804	-40.1536	magenta
Pm924791g0010	197.125	63.4589	133.666	-70.2075	magenta
Pm34977g0010	445.948	109.622	336.326	-226.703	magenta
Pm440139g0010	520.01	157.173	362.837	-205.663	magenta
Pm9984190g0010	329.601	157.272	172.329	-15.0569	magenta
novel.2429	706.472	132.504	573.968	-441.463	magenta
Pm8435709g0010	285.457	117.696	167.761	-50.0655	magenta
Pm407537g0010	319.762	163.175	156.588	6.58671	magenta
Pm218844g0010	625.187	104.79	520.397	-415.607	magenta
novel.7456	603.058	95.0699	507.989	-412.919	magenta
Pm7799g0010	197.402	26.9558	170.446	-143.491	magenta
Pm10432570g0010	277.56	94.9147	182.645	-87.7307	magenta
Pm12356g0020	684.158	109.562	574.596	-465.035	magenta
Pm10379733g0010	320.464	158.107	162.357	-4.25013	magenta
Pm29551g0010	249.478	114.637	134.841	-20.2036	magenta
Pm3135188g0010	304.496	147.078	157.418	-10.3402	magenta
novel.1377	393.386	60.8232	332.563	-271.739	magenta
Pm413614g0010	315.61	69.8114	245.798	-175.987	magenta
novel.10089	273.339	78.4292	194.909	-116.48	magenta
Pm10115609g0010	462.773	128.915	333.858	-204.943	magenta
Pm8355655g0010	304.054	79.749	224.305	-144.556	magenta
novel.6396	305.837	56.257	249.58	-193.323	magenta
Pm10437034g0010	674.586	103.038	571.548	-468.51	magenta
Pm49077g0010	556.684	162.734	393.95	-231.216	magenta
Pm4784801g0010	603.213	85.9325	517.281	-431.348	magenta
Pm10432180g0010	414.29	109.233	305.057	-195.825	magenta
Pm10434474g0020	244.931	104.602	140.329	-35.7268	magenta
Pm306494g0010	297.774	105.52	192.254	-86.7341	magenta
Pm10434474g0010	408.075	145.912	262.164	-116.252	magenta
Pm96077g0010	496.375	94.4836	401.892	-307.408	magenta
novel.595	294.643	47.6421	247.001	-199.359	magenta
Pm28880g0010	535.041	144.185	390.856	-246.672	magenta
novel.8671	343.249	111.188	232.061	-120.873	magenta
novel.3096	105.202	15.2688	89.9331	-74.6643	magenta
Pm1782923g0010	617.659	117.607	500.053	-382.446	magenta
Pm45962g0030	409.796	110.112	299.684	-189.572	magenta
Pm73731g0010	544.52	128.081	416.439	-288.358	magenta
novel.4460	467.708	65.0654	402.642	-337.577	magenta
Pm359496g0020	563.258	110.379	452.879	-342.501	magenta
Pm564543g0010	403.111	79.5823	323.528	-243.946	magenta
Pm80324g0020	121.877	23.6599	98.2169	-74.557	magenta
Pm97702g0020	496.274	147.557	348.717	-201.16	magenta
novel.299	140.386	14.4907	125.895	-111.405	magenta
novel.3226	276.22	129.819	146.401	-16.5826	magenta
novel.8907	349.413	159.114	190.299	-31.1851	magenta
Pm470854g0010	451.634	94.3161	357.318	-263.002	magenta
novel.2327	501.923	113.93	387.993	-274.063	magenta
Pm10436851g0020	351.131	109.173	241.958	-132.784	magenta
Pm72251g0010	770.443	113.799	656.644	-542.846	magenta
Pm6626016g0010	302.787	38.4651	264.321	-225.856	magenta
Pm5786376g0010	295.641	129.155	166.487	-37.3319	magenta
Pm10196703g0010	250.644	88.64	162.004	-73.3638	magenta
Pm9079561g0010	414.677	146.918	267.759	-120.841	magenta
Pm393754g0010	327.642	161.882	165.76	-3.87837	magenta
Pm17373g0020	401.603	136.174	265.429	-129.256	magenta
Pm9448764g0010	468.276	124.637	343.639	-219.002	magenta
Pm791871g0010	350.918	66.7736	284.145	-217.371	magenta
novel.7757	581.254	141.041	440.213	-299.173	magenta
Pm214345g0010	618.887	87.0502	531.837	-444.787	magenta
Pm9314983g0010	197.623	74.8756	122.747	-47.8719	magenta
Pm834847g0010	201.731	78.4333	123.297	-44.8641	magenta
novel.10039	322.784	84.1598	238.625	-154.465	magenta
Pm122572g0010	463.664	113.639	350.025	-236.386	magenta
novel.8679	131.29	24.2707	107.019	-82.7485	magenta
Pm247805g0010	258.691	106.713	151.978	-45.2649	magenta
Pm9246205g0010	12.5254	2.21451	10.3109	-8.09635	magenta
Pm323706g0010	672.061	121.128	550.933	-429.805	magenta
novel.4289	528.471	88.7736	439.697	-350.923	magenta
Pm901835g0010	815.622	93.3027	722.32	-629.017	magenta
novel.1675	315.07	91.8983	223.171	-131.273	magenta
novel.5513	357.663	81.4566	276.207	-194.75	magenta
Pm136075g0010	106.216	48.2883	57.9274	-9.63912	magenta
Pm68507g0010	643.968	86.0753	557.893	-471.818	magenta
novel.7130	563.406	115.985	447.421	-331.436	magenta
novel.8395	441.16	92.3601	348.8	-256.44	magenta
novel.8046	339.057	79.8966	259.16	-179.264	magenta
novel.9772	342.407	105.905	236.502	-130.596	magenta
novel.7042	102.075	15.4306	86.644	-71.2134	magenta
Pm10436638g0020	321.673	88.7988	232.874	-144.075	magenta
Pm9409078g0010	545.31	108.204	437.105	-328.901	magenta
Pm959216g0010	658.904	97.3373	561.566	-464.229	magenta
Pm40267g0030	690.612	123.302	567.31	-444.007	magenta
novel.7500	352.693	123.492	229.202	-105.71	magenta
Pm10228078g0010	232.624	55.7133	176.91	-121.197	magenta
Pm593542g0010	602.024	98.9647	503.059	-404.094	magenta
Pm95674g0010	540.708	89.2045	451.504	-362.3	magenta

## Sheet: pink
gene_id	kTotal	kWithin	kOut	kDiff	modules
Pm8285258g0010	920.517	92.3603	828.157	-735.797	pink
Pm2191330g0010	908.275	87.1632	821.111	-733.948	pink
Pm338838g0010	332.539	105.354	227.185	-121.831	pink
novel.4353	678.819	126.46	552.359	-425.899	pink
Pm66158g0010	254.677	75.3954	179.281	-103.886	pink
Pm12000g0010	367.596	64.5089	303.087	-238.578	pink
Pm37009g0010	130.823	27.9265	102.897	-74.9701	pink
Pm10434621g0010	287.091	55.173	231.918	-176.745	pink
Pm318086g0010	231.824	63.0154	168.809	-105.793	pink
Pm537118g0010	711.639	119.996	591.643	-471.648	pink
Pm717677g0010	855.764	99.0733	756.69	-657.617	pink
Pm38999g0010	231.611	52.0797	179.532	-127.452	pink
Pm74839g0010	335.026	119.141	215.885	-96.7443	pink
Pm27408g0010	471.799	59.4781	412.321	-352.842	pink
Pm19604g0010	299.988	71.5838	228.404	-156.82	pink
Pm17031g0010	152.461	29.6341	122.827	-93.193	pink
Pm103920g0010	273.345	79.3636	193.982	-114.618	pink
Pm95101g0010	328.722	96.1232	232.599	-136.476	pink
Pm7380553g0010	529.965	96.4558	433.51	-337.054	pink
Pm78775g0010	139.655	21.6133	118.042	-96.4284	pink
Pm6570g0010	511.111	122.208	388.903	-266.696	pink
Pm20242g0010	139.633	48.6991	90.9336	-42.2345	pink
Pm52608g0010	748.307	123.576	624.731	-501.155	pink
Pm60296g0010	199.924	39.4437	160.48	-121.037	pink
Pm850837g0010	280.649	100.262	180.387	-80.1248	pink
Pm75925g0010	51.5707	12.4172	39.1535	-26.7363	pink
Pm5480022g0010	198.71	71.5065	127.204	-55.6971	pink
Pm10433513g0010	861.891	102.775	759.116	-656.341	pink
Pm10426064g0010	597.455	97.8665	499.588	-401.722	pink
Pm15670g0010	238.248	53.6301	184.618	-130.987	pink
Pm10434974g0010	386.283	80.6079	305.675	-225.067	pink
Pm8740541g0010	242.596	68.8444	173.751	-104.907	pink
Pm10430977g0020	620.88	74.3743	546.506	-472.131	pink
Pm10429044g0010	294.462	128.578	165.884	-37.3062	pink
Pm10430955g0010	486.192	126.051	360.141	-234.089	pink
novel.3380	859.506	81.4687	778.038	-696.569	pink
Pm10434707g0010	427.897	143.76	284.136	-140.376	pink
Pm10429866g0030	154.158	35.1145	119.044	-83.9292	pink
novel.3685	528.221	59.5983	468.623	-409.025	pink
Pm401500g0010	846.533	74.2386	772.294	-698.056	pink
Pm10433067g0010	423.402	86.1082	337.294	-251.186	pink
Pm103758g0010	185.019	65.5323	119.486	-53.9541	pink
Pm7902181g0010	555.663	126.299	429.363	-303.064	pink
Pm172894g0010	793.792	91.8963	701.896	-610	pink
Pm72759g0030	271.919	86.5426	185.376	-98.8336	pink
Pm94042g0010	335.539	112.558	222.981	-110.423	pink
Pm110915g0010	200.683	46.4233	154.26	-107.836	pink
Pm5409604g0010	684.248	50.3268	633.921	-583.594	pink
Pm10430803g0010	193.333	39.3929	153.94	-114.547	pink
Pm80312g0010	453.378	74.2074	379.171	-304.963	pink
Pm158054g0010	815.484	97.5909	717.894	-620.303	pink
Pm876775g0010	219.276	79.4548	139.821	-60.3662	pink
Pm6352707g0010	116.184	57.3884	58.7953	-1.40688	pink
Pm24653g0010	342.777	85.9911	256.786	-170.795	pink
Pm36861g0010	379.598	66.9739	312.624	-245.65	pink
Pm8768277g0010	107.768	43.072	64.6961	-21.6241	pink
novel.2926	884.949	89.002	795.947	-706.945	pink
Pm89825g0010	242.201	73.6478	168.553	-94.9055	pink
novel.9601	214.939	51.502	163.437	-111.935	pink
Pm127228g0010	138.702	38.6532	100.049	-61.3957	pink
novel.4519	557.727	100.672	457.055	-356.383	pink
Pm45312g0010	334.637	99.7908	234.846	-135.055	pink
Pm10436331g0040	593.457	81.57	511.887	-430.317	pink
Pm10427870g0010	241.701	90.2055	151.496	-61.2904	pink
Pm730356g0010	305.501	49.1341	256.367	-207.233	pink
Pm9159456g0010	99.1979	16.405	82.7929	-66.3879	pink
Pm470483g0010	265.989	42.7037	223.286	-180.582	pink
Pm616235g0010	146.643	29.26	117.383	-88.1228	pink
Pm411136g0010	389.053	100.256	288.797	-188.541	pink
novel.62	76.7202	20.2393	56.4809	-36.2416	pink
Pm115583g0010	208.225	73.2867	134.938	-61.6513	pink
Pm942954g0010	183.651	44.7503	138.9	-94.1502	pink
Pm10436667g0010	418.786	42.1172	376.669	-334.552	pink
Pm16249g0010	880.415	83.9087	796.506	-712.597	pink
Pm10429775g0020	238.621	21.2553	217.365	-196.11	pink
Pm66402g0010	521.033	68.2329	452.8	-384.567	pink
Pm10434707g0020	528.471	111.163	417.308	-306.145	pink
Pm20384g0010	197.652	65.7761	131.876	-66.0998	pink
novel.1164	144.061	22.6635	121.397	-98.7339	pink
Pm5795686g0010	597.385	81.9868	515.399	-433.412	pink
Pm464653g0010	225.853	56.6188	169.234	-112.615	pink
Pm10428941g0010	264.106	107.34	156.766	-49.4254	pink
Pm8624541g0010	284.878	131.933	152.945	-21.012	pink
Pm823246g0010	227.089	35.175	191.914	-156.739	pink
Pm286274g0010	424.572	136.216	288.356	-152.141	pink
Pm141920g0010	128.043	42.9092	85.1337	-42.2244	pink
novel.9755	919.098	73.6813	845.417	-771.735	pink
Pm12166g0010	249.874	35.0388	214.836	-179.797	pink
Pm70588g0010	161.411	49.1926	112.218	-63.0257	pink
Pm10434786g0010	749.889	82.5397	667.349	-584.809	pink
Pm9114055g0010	513.09	47.6655	465.424	-417.759	pink
Pm10435482g0010	143.562	31.908	111.654	-79.7459	pink
Pm11956g0010	289.832	38.885	250.947	-212.062	pink
Pm10426143g0010	204.957	62.0125	142.944	-80.9319	pink
Pm10434758g0010	212.074	81.558	130.516	-48.9576	pink
Pm10428700g0020	826.078	74.2572	751.821	-677.563	pink
Pm947523g0010	154.255	27.1107	127.145	-100.034	pink
Pm35231g0010	131.252	24.5474	106.705	-82.1575	pink
Pm872543g0010	118.797	30.3891	88.4078	-58.0188	pink
Pm19604g0020	290.225	34.0465	256.178	-222.132	pink
Pm10430223g0010	359.916	124.778	235.138	-110.36	pink
Pm6291053g0010	578.427	102.695	475.732	-373.037	pink
Pm10434009g0010	419.321	93.1702	326.151	-232.981	pink
Pm10427994g0010	150.559	24.1028	126.457	-102.354	pink
Pm10427486g0010	397.591	83.5012	314.09	-230.589	pink
Pm89795g0010	125.778	34.4287	91.3494	-56.9207	pink
Pm199905g0010	874.612	78.2363	796.376	-718.139	pink
Pm9898952g0010	578.772	72.3207	506.451	-434.13	pink
Pm191168g0010	762.489	114.251	648.238	-533.988	pink
Pm349751g0010	251.24	119.449	131.791	-12.3426	pink
novel.2090	444.198	76.0982	368.1	-292.002	pink
Pm10430265g0010	138.312	37.9852	100.327	-62.3416	pink
Pm109553g0010	198.426	100.95	97.476	3.47353	pink
Pm135936g0010	401.739	72.0923	329.646	-257.554	pink
Pm73g0010	585.639	104.652	480.987	-376.335	pink
Pm387234g0010	254.567	35.3729	219.194	-183.821	pink
Pm10433715g0010	317.896	58.4637	259.433	-200.969	pink
Pm10425831g0010	652.348	107.901	544.447	-436.546	pink
Pm10342g0010	329.877	97.4463	232.431	-134.985	pink
Pm10429296g0020	137.334	37.6261	99.7075	-62.0815	pink
Pm10435784g0010	137.503	15.6366	121.866	-106.23	pink
Pm779048g0010	214.989	69.985	145.004	-75.0187	pink
Pm10435512g0010	225.739	67.1566	158.583	-91.4263	pink
Pm936462g0010	42.0421	7.97771	34.0644	-26.0867	pink
Pm133359g0030	297.624	110.84	186.785	-75.9449	pink
Pm9489726g0010	332.848	57.0941	275.754	-218.66	pink
Pm45401g0010	121.47	21.7956	99.6741	-77.8785	pink
Pm174309g0010	238.734	72.0939	166.64	-94.5465	pink
Pm4692g0010	500.272	53.2148	447.057	-393.842	pink
Pm3883g0010	229.009	52.3498	176.659	-124.309	pink
novel.3229	252.098	44.5849	207.513	-162.928	pink
Pm630721g0010	272.729	101.872	170.857	-68.9843	pink
Pm1489g0010	276.07	72.8415	203.228	-130.387	pink
Pm424555g0010	726.09	119.479	606.611	-487.131	pink
Pm10428710g0010	276.353	87.7612	188.591	-100.83	pink
Pm104473g0010	143.153	35.2127	107.941	-72.7278	pink
Pm10435789g0020	96.5979	23.5142	73.0838	-49.5696	pink
Pm171952g0010	287.404	86.9632	200.441	-113.478	pink
Pm128287g0010	319.097	69.4482	249.649	-180.201	pink
Pm104107g0010	115.14	34.4727	80.6677	-46.195	pink
Pm648g0010	346.632	89.5351	257.097	-167.561	pink
Pm503714g0010	545.479	128.292	417.187	-288.895	pink
Pm10432304g0010	109.305	36.5793	72.7256	-36.1462	pink
Pm96029g0010	460.295	89.9525	370.343	-280.39	pink
Pm37162g0010	87.8143	28.6917	59.1225	-30.4308	pink
Pm10436073g0010	242.977	24.4054	218.572	-194.166	pink
Pm58990g0010	491.515	153.24	338.275	-185.035	pink
Pm55730g0010	158.307	20.4437	137.863	-117.42	pink
novel.8053	87.9065	7.43877	80.4677	-73.0289	pink
Pm120059g0010	204.227	52.1507	152.076	-99.9255	pink
Pm9107g0010	515.005	77.8387	437.167	-359.328	pink
Pm183077g0010	260.551	111.422	149.129	-37.7076	pink
Pm3158g0010	262.134	52.9731	209.161	-156.188	pink
Pm8876374g0010	426.31	96.9778	329.332	-232.354	pink
Pm10309333g0010	89.9996	20.0155	69.984	-49.9685	pink
Pm182632g0010	160.118	43.3538	116.764	-73.4106	pink
Pm28469g0010	344.254	86.6896	257.564	-170.875	pink
Pm10434624g0020	177.997	25.9898	152.007	-126.017	pink
Pm10428696g0010	176.041	61.083	114.958	-53.8751	pink
Pm93052g0010	357.462	56.0545	301.408	-245.353	pink
Pm577287g0010	77.4288	19.488	57.9408	-38.4528	pink
Pm10426108g0020	294.149	69.2865	224.862	-155.576	pink
Pm135684g0020	253.039	39.3828	213.656	-174.273	pink
Pm28973g0010	299.642	92.8266	206.816	-113.989	pink
Pm5027g0010	396.386	70.9306	325.456	-254.525	pink
Pm10433378g0010	291.855	82.2806	209.574	-127.294	pink
novel.4084	693.012	110.586	582.426	-471.84	pink
Pm35797g0010	172.304	45.1753	127.129	-81.9534	pink
Pm10434648g0010	128.398	23.4848	104.913	-81.4285	pink
Pm938431g0010	297.263	74.4207	222.843	-148.422	pink
novel.9634	197.231	36.5249	160.707	-124.182	pink
Pm9239704g0010	248.401	128.025	120.376	7.64955	pink
Pm6505g0010	151.612	63.7755	87.8362	-24.0606	pink
Pm9754375g0010	453.92	87.497	366.423	-278.926	pink
Pm514370g0010	305.629	94.2355	211.394	-117.158	pink
Pm941055g0010	256.362	57.4995	198.862	-141.363	pink
Pm20601g0010	828.539	88.231	740.308	-652.077	pink
Pm45634g0010	227.311	40.343	186.968	-146.625	pink
Pm10426347g0010	113.445	37.633	75.8116	-38.1787	pink
Pm77358g0010	128.426	56.8304	71.5961	-14.7657	pink
Pm10432195g0020	201.814	64.8914	136.923	-72.0312	pink
Pm52574g0010	153.234	32.7878	120.446	-87.6586	pink
Pm195617g0010	325.33	130.879	194.452	-63.5731	pink
Pm444701g0010	534.183	134.583	399.6	-265.017	pink
Pm18311g0010	302.051	117.536	184.515	-66.9791	pink
Pm519482g0010	218.468	40.111	178.357	-138.246	pink
Pm10430067g0010	496.285	118.127	378.158	-260.031	pink
Pm141486g0010	207.266	86.3041	120.962	-34.6579	pink
Pm10308489g0010	180.643	36.8297	143.813	-106.984	pink
Pm215978g0010	701.879	112.225	589.654	-477.429	pink
Pm657g0010	665.252	95.2601	569.992	-474.732	pink
Pm10428153g0010	194.334	80.9562	113.378	-32.4217	pink
Pm10435232g0010	455.812	103.708	352.104	-248.396	pink
Pm10431187g0010	203.504	83.609	119.895	-36.2859	pink
Pm9120657g0010	366.335	108.709	257.626	-148.917	pink
novel.3489	292.29	76.6708	215.619	-138.948	pink
Pm10281818g0010	46.9282	6.64118	40.287	-33.6458	pink
novel.9386	269.73	137.66	132.07	5.59034	pink
Pm9362485g0010	182.663	23.0559	159.607	-136.551	pink
Pm299772g0010	85.3407	16.4436	68.8971	-52.4535	pink
Pm900513g0010	407.234	82.8691	324.365	-241.496	pink
Pm92617g0010	733.932	85.825	648.107	-562.282	pink
Pm8881560g0010	603.968	75.8736	528.094	-452.221	pink
Pm10428393g0010	68.5561	18.2048	50.3514	-32.1466	pink
Pm178036g0010	133.055	51.284	81.7711	-30.4871	pink
Pm139670g0010	92.6629	16.6179	76.045	-59.4271	pink
Pm74570g0010	137.576	27.1517	110.424	-83.2724	pink
Pm245718g0010	11.4953	2.80099	8.69431	-5.89332	pink
Pm63297g0010	277.989	132.985	145.004	-12.0198	pink
Pm10294412g0010	393.938	123.194	270.743	-147.549	pink
Pm10251g0010	199.406	36.0929	163.314	-127.221	pink
Pm10434080g0010	353.107	120.295	232.812	-112.517	pink
Pm67616g0010	180.762	53.4672	127.295	-73.8276	pink
Pm8727806g0010	871.693	81.105	790.588	-709.483	pink
Pm10428113g0010	153.271	38.1284	115.143	-77.0143	pink
Pm50004g0010	216.164	66.029	150.135	-84.1065	pink
Pm9824811g0010	530.763	44.2828	486.48	-442.197	pink
Pm2358g0010	279.679	136.733	142.946	-6.21304	pink
Pm406697g0010	936.714	64.4322	872.282	-807.849	pink
Pm392853g0010	165.417	34.7163	130.701	-95.9843	pink
Pm119796g0020	339.409	33.6062	305.803	-272.196	pink
Pm10435616g0010	536.209	89.5885	446.621	-357.032	pink
novel.4057	325.447	127.301	198.146	-70.8459	pink
Pm8891g0030	243.672	110.805	132.867	-22.0617	pink
Pm10435668g0010	315.226	76.7162	238.51	-161.794	pink
Pm10432359g0010	550.627	52.363	498.264	-445.901	pink
novel.2643	35.4421	4.45672	30.9854	-26.5286	pink
Pm757017g0010	532.148	109.596	422.552	-312.956	pink
Pm141877g0030	258.539	28.3228	230.216	-201.893	pink
Pm3676g0010	446.148	78.4241	367.724	-289.3	pink
Pm10425895g0020	974.224	85.144	889.08	-803.936	pink
Pm10231744g0010	98.3756	20.9576	77.418	-56.4604	pink
Pm53961g0010	143.096	39.9921	103.104	-63.1115	pink
Pm48g0010	208.344	26.4706	181.873	-155.403	pink
Pm595363g0010	119.873	39.4594	80.4134	-40.954	pink
Pm111254g0010	225.931	40.5362	185.395	-144.859	pink
Pm10436117g0010	452.692	75.8472	376.844	-300.997	pink
novel.2458	175.516	67.6407	107.875	-40.2348	pink
novel.8652	223.556	30.4649	193.091	-162.626	pink
Pm3374888g0010	705.343	80.8749	624.468	-543.593	pink
novel.5857	127.828	29.7263	98.1019	-68.3757	pink
Pm79012g0010	450.822	52.2782	398.544	-346.266	pink
Pm83196g0010	358.535	113.472	245.063	-131.591	pink
Pm10436569g0010	360.462	95.1191	265.343	-170.224	pink
Pm64899g0010	113.626	39.7999	73.8262	-34.0263	pink
Pm10431588g0010	657.616	73.1874	584.429	-511.242	pink
novel.4710	88.4838	22.7691	65.7146	-42.9455	pink
Pm676551g0010	629.329	47.732	581.597	-533.865	pink
Pm166638g0010	944.662	92.5544	852.107	-759.553	pink
Pm10432461g0010	649.374	73.9546	575.42	-501.465	pink
Pm103178g0010	199.285	73.4926	125.792	-52.2995	pink
Pm649709g0010	1016.05	49.7741	966.28	-916.506	pink
Pm8228669g0010	316.576	61.1174	255.459	-194.342	pink
Pm10427221g0010	885.327	101.075	784.253	-683.178	pink
Pm1179g0010	763.695	58.3471	705.348	-647.001	pink
Pm61037g0010	803.332	91.0614	712.27	-621.209	pink
Pm10428945g0010	523.082	82.2133	440.869	-358.655	pink
Pm318998g0010	489.2	105.387	383.812	-278.425	pink
Pm186059g0010	839.697	77.1022	762.594	-685.492	pink
Pm94102g0010	102.783	37.672	65.1107	-27.4387	pink
Pm62766g0010	633.375	89.5569	543.818	-454.261	pink
Pm9366590g0010	519.129	61.534	457.595	-396.061	pink
Pm10013593g0010	409.748	71.8208	337.927	-266.106	pink
Pm135963g0010	905.355	101.406	803.949	-702.543	pink
Pm98205g0010	461.133	76.6419	384.491	-307.849	pink
Pm180472g0010	290.265	47.0234	243.241	-196.218	pink
Pm321186g0010	219.712	82.0365	137.676	-55.6393	pink
Pm4551106g0010	601.238	69.5059	531.733	-462.227	pink
Pm10437047g0020	523.75	100.503	423.247	-322.744	pink
Pm10433684g0010	150.678	23.2839	127.394	-104.11	pink
Pm10128792g0010	347.98	96.1055	251.875	-155.769	pink
novel.2124	243.296	46.7121	196.584	-149.872	pink
Pm10435844g0020	84.4849	12.3187	72.1662	-59.8475	pink
novel.3029	386.806	128.246	258.56	-130.314	pink
Pm558705g0010	366.051	107.598	258.452	-150.854	pink
Pm10429026g0010	199.2	94.9409	104.259	-9.31859	pink
Pm9578080g0010	176.466	76.8275	99.6386	-22.8111	pink
Pm4375462g0010	769.319	52.3893	716.929	-664.54	pink
Pm10436843g0020	283.88	47.7645	236.115	-188.351	pink
Pm10431855g0010	455.178	142.506	312.672	-170.166	pink
Pm177744g0010	198.949	29.3556	169.594	-140.238	pink
Pm10396373g0010	475.517	101.492	374.025	-272.533	pink
Pm9347352g0010	137.278	26.0279	111.25	-85.2221	pink
Pm53543g0010	728.278	76.8262	651.452	-574.626	pink
Pm502125g0010	242.761	39.1548	203.606	-164.451	pink
Pm16068g0010	305.697	102.762	202.935	-100.172	pink
Pm10157937g0010	130.608	25.8162	104.792	-78.976	pink
Pm10427857g0010	225.376	88.4335	136.942	-48.5088	pink
Pm821302g0010	114.103	25.5867	88.5163	-62.9297	pink
Pm9293g0010	399.118	108	291.118	-183.118	pink
Pm384710g0010	75.4066	10.363	65.0437	-54.6807	pink
Pm10177821g0020	346.438	92.4505	253.987	-161.537	pink
Pm86157g0010	44.2652	14.8741	29.3911	-14.5171	pink
Pm2181502g0010	254.236	60.0218	194.214	-134.193	pink
Pm8156399g0010	826.02	96.249	729.771	-633.522	pink
Pm60321g0010	85.3992	16.9706	68.4287	-51.4581	pink
Pm4893566g0010	79.9371	22.3774	57.5597	-35.1823	pink
Pm10378440g0010	240.379	122.977	117.401	5.57607	pink
Pm28080g0010	30.5794	6.45963	24.1197	-17.6601	pink
Pm20585g0010	549.706	48.5786	501.128	-452.549	pink
novel.5645	79.3185	14.5654	64.7531	-50.1877	pink
Pm417807g0010	222.777	54.3306	168.446	-114.116	pink
Pm960112g0010	289.757	123.418	166.338	-42.9203	pink
Pm313098g0010	124.312	25.7406	98.571	-72.8304	pink
novel.10278	410.653	124.215	286.438	-162.224	pink
Pm9034283g0010	57.3682	14.9512	42.417	-27.4658	pink
Pm19799g0010	141.63	18.263	123.367	-105.104	pink
Pm8135762g0010	224.226	104.928	119.298	-14.3703	pink
Pm30375g0010	136.428	17.1905	119.237	-102.047	pink
Pm10436229g0010	263.049	49.1889	213.86	-164.671	pink
Pm185911g0010	718.334	65.3799	652.954	-587.575	pink
Pm10291578g0010	227.009	43.8446	183.164	-139.32	pink
Pm621373g0010	151.377	53.619	97.7581	-44.1391	pink
novel.2255	235.738	101.171	134.567	-33.3956	pink
Pm12653g0010	142.064	52.5904	89.4733	-36.8829	pink
novel.7715	546.041	86.8232	459.218	-372.395	pink
Pm218823g0010	87.5284	20.1413	67.387	-47.2457	pink
Pm7448g0010	525.273	144.731	380.542	-235.811	pink
novel.8758	139.961	21.6595	118.302	-96.6423	pink
Pm785562g0010	437.196	40.56	396.636	-356.076	pink
Pm754688g0010	320.106	70.7592	249.346	-178.587	pink
Pm955732g0010	179.067	56.9409	122.126	-65.1855	pink
Pm8008099g0010	795.416	76.8804	718.536	-641.656	pink
Pm10428389g0010	189.236	55.1794	134.056	-78.8767	pink
Pm430956g0010	649.688	91.1706	558.518	-467.347	pink
Pm9336081g0010	351.62	140.379	211.241	-70.8621	pink
Pm10429103g0010	272.852	131.557	141.294	-9.73737	pink
Pm387142g0010	158.47	27.6207	130.85	-103.229	pink
Pm118973g0020	220.395	101.197	119.198	-18.0008	pink
Pm314449g0010	113.433	51.3001	62.1334	-10.8333	pink
Pm9249703g0010	203.714	48.9082	154.805	-105.897	pink
Pm92200g0020	312.751	111.212	201.54	-90.3276	pink
Pm7958164g0010	266.297	33.8476	232.449	-198.602	pink
Pm10337735g0010	146.312	14.5076	131.804	-117.297	pink
novel.6606	473.682	136.637	337.045	-200.408	pink
Pm468792g0010	215.237	59.1176	156.12	-97.0022	pink
Pm556438g0010	252.591	64.4738	188.117	-123.643	pink
Pm3875527g0010	98.9894	23.9906	74.9988	-51.0082	pink
Pm887770g0010	261.546	122.807	138.739	-15.9315	pink
Pm132100g0010	380.962	66.6619	314.3	-247.638	pink
Pm10436848g0010	92.7181	22.5923	70.1258	-47.5335	pink
Pm9285293g0010	959.654	80.7781	878.876	-798.098	pink
Pm8786484g0010	634.456	84.5838	549.872	-465.288	pink
Pm205286g0010	133.82	44.2736	89.5466	-45.273	pink
Pm10436316g0010	205.451	43.8822	161.569	-117.686	pink
Pm10426662g0010	169.72	60.0385	109.681	-49.6428	pink
Pm10430030g0010	215.145	47.5774	167.568	-119.99	pink
Pm8055g0010	259.569	36.2601	223.309	-187.049	pink
novel.1760	35.5247	3.76087	31.7638	-28.0029	pink
Pm180422g0020	209.939	53.327	156.612	-103.285	pink
novel.801	370.572	74.888	295.684	-220.796	pink
Pm8048356g0010	109.41	34.5662	74.8437	-40.2775	pink
Pm53995g0010	153.289	77.2234	76.066	1.15736	pink
Pm10436539g0030	680.268	106.546	573.722	-467.175	pink
novel.6413	212.113	36.9373	175.176	-138.238	pink
Pm4660g0010	144.223	23.5357	120.688	-97.1518	pink
Pm122108g0010	201.809	99.6218	102.187	-2.56518	pink
Pm212670g0010	355.658	120.488	235.17	-114.682	pink
Pm10437016g0010	456.37	58.9078	397.462	-338.554	pink
novel.6452	70.7231	12.5653	58.1578	-45.5925	pink
Pm10428130g0010	179.604	40.0059	139.598	-99.5925	pink
Pm121428g0010	817.916	67.4047	750.511	-683.107	pink
novel.9423	367.923	141.797	226.126	-84.3287	pink
Pm10434337g0010	245.642	73.2223	172.42	-99.1974	pink
Pm8765665g0010	388.789	89.3586	299.431	-210.072	pink
Pm7143g0010	175.083	30.9022	144.181	-113.278	pink
novel.8553	162.684	63.2321	99.4521	-36.22	pink
Pm10115394g0010	384.142	157.606	226.536	-68.9303	pink
Pm298679g0010	105.841	47.8144	58.0265	-10.2121	pink
novel.7312	132.399	62.5322	69.8667	-7.33447	pink
Pm10357393g0010	328.697	115.151	213.546	-98.3948	pink
novel.6549	48.0307	8.70785	39.3228	-30.615	pink
Pm10209765g0010	199.066	34.0524	165.013	-130.961	pink
Pm68824g0010	11.7452	2.6644	9.08084	-6.41644	pink
Pm232982g0010	366.725	102.627	264.098	-161.471	pink
Pm962683g0010	227.484	64.5989	162.885	-98.2862	pink
Pm67779g0010	297.439	51.4124	246.027	-194.614	pink
Pm185184g0010	79.1176	26.5614	52.5562	-25.9947	pink
Pm39595g0010	644.795	114.499	530.296	-415.797	pink
Pm142644g0010	353.36	73.8515	279.509	-205.657	pink
Pm81159g0010	922.175	94.1167	828.058	-733.941	pink
Pm7675g0010	593.404	77.3611	516.043	-438.682	pink
Pm918291g0010	560.171	107.828	452.343	-344.515	pink
novel.6533	349.002	62.4322	286.569	-224.137	pink
Pm705998g0010	275.597	76.8105	198.787	-121.976	pink
Pm10428199g0030	242.186	43.9201	198.266	-154.346	pink
Pm18396g0010	169.887	25.9759	143.911	-117.935	pink
Pm10430653g0010	306.804	59.4622	247.342	-187.88	pink
novel.7474	160.27	59.3015	100.969	-41.6674	pink
Pm10055565g0010	263.064	71.6002	191.464	-119.864	pink
Pm101471g0010	585.022	50.6189	534.403	-483.784	pink
Pm205874g0010	271.401	125.606	145.795	-20.1893	pink
Pm91621g0010	95.7638	30.6136	65.1502	-34.5366	pink
Pm235928g0010	219.148	106.582	112.565	-5.98276	pink
Pm10293493g0010	180.467	76.1962	104.27	-28.0742	pink
Pm666458g0010	432.226	108.863	323.363	-214.5	pink
Pm867670g0010	354.022	83.6641	270.358	-186.694	pink
Pm936985g0010	243.333	49.8673	193.466	-143.598	pink
novel.814	129.84	51.2094	78.6302	-27.4208	pink
Pm194302g0010	256.992	45.4264	211.565	-166.139	pink
novel.10049	178.27	75.0352	103.234	-28.1992	pink
Pm468260g0010	736.504	114.932	621.572	-506.64	pink
Pm9955421g0010	275.753	119.383	156.37	-36.9868	pink
Pm10436455g0010	426.606	106.799	319.808	-213.009	pink
Pm10437047g0010	368.738	59.554	309.184	-249.63	pink
Pm10433311g0010	160.377	46.051	114.326	-68.2753	pink
Pm10433557g0010	388.926	51.872	337.054	-285.182	pink
Pm182376g0010	862.138	77.038	785.1	-708.061	pink
Pm10489g0010	197.724	26.7979	170.926	-144.128	pink
Pm8810994g0010	83.62	9.91358	73.7064	-63.7929	pink
Pm10427314g0010	338.314	80.6527	257.661	-177.008	pink
Pm116117g0010	437.838	70.1866	367.652	-297.465	pink
Pm129631g0010	152.738	40.586	112.152	-71.5661	pink
novel.2335	130.707	38.5899	92.1169	-53.527	pink
Pm10428643g0010	227.98	35.2554	192.724	-157.469	pink
novel.8706	728.078	88.3004	639.778	-551.477	pink
Pm202610g0010	632.37	123.76	508.61	-384.85	pink
Pm113320g0010	867.447	89.178	778.269	-689.091	pink
novel.360	520.001	59.0693	460.931	-401.862	pink
Pm93765g0010	646.32	69.4037	576.917	-507.513	pink
novel.1207	462.905	102.907	359.998	-257.09	pink
Pm745410g0010	199.074	50.2064	148.867	-98.6609	pink
novel.4739	197.713	30.1066	167.606	-137.5	pink
Pm501203g0010	264.903	112.309	152.594	-40.2849	pink
Pm311548g0010	43.5894	5.00834	38.5811	-33.5728	pink
Pm10436743g0010	366.481	82.9416	283.54	-200.598	pink
Pm117432g0010	189.261	53.1528	136.108	-82.955	pink
Pm4014100g0010	244.543	71.9792	172.564	-100.584	pink
Pm473256g0010	50.7229	7.01653	43.7063	-36.6898	pink
Pm327083g0010	199.375	62.8448	136.53	-73.685	pink
Pm35183g0010	362.364	121.567	240.797	-119.23	pink
Pm6381910g0010	138.259	65.8183	72.4408	-6.62252	pink
Pm142007g0010	120.792	30.2395	90.5524	-60.3129	pink
Pm99659g0010	246.304	62.3211	183.983	-121.661	pink
novel.8015	688.177	112.552	575.625	-463.073	pink
novel.4482	191.413	42.6497	148.763	-106.114	pink
Pm10431149g0020	258.472	43.1474	215.324	-172.177	pink
Pm18112g0010	202.541	54.4605	148.08	-93.6199	pink
Pm961971g0010	143.273	29.2352	114.038	-84.8024	pink
Pm222430g0010	598.375	85.9181	512.457	-426.539	pink
Pm10434960g0010	440.845	111.05	329.795	-218.745	pink
Pm10429518g0010	270.572	93.7292	176.843	-83.1135	pink
Pm6539129g0010	112.447	55.8016	56.6454	-0.843891	pink
Pm721368g0010	593.79	72.047	521.743	-449.696	pink
novel.5318	415.525	88.9783	326.547	-237.569	pink
novel.884	975.723	63.2231	912.5	-849.276	pink
Pm113806g0010	375.826	55.2219	320.604	-265.382	pink
Pm112271g0010	350.282	132.556	217.726	-85.1707	pink
novel.95	363.724	142.274	221.45	-79.1754	pink
Pm294312g0010	104.924	20.7322	84.1917	-63.4595	pink
novel.2072	200.608	50.9517	149.656	-98.7048	pink
novel.7542	333.44	48.8791	284.561	-235.682	pink
novel.9757	361.374	120.474	240.901	-120.427	pink
novel.9383	447.629	143.544	304.085	-160.541	pink
Pm436191g0010	504.115	119.695	384.42	-264.725	pink
Pm52634g0010	221.793	82.7794	139.014	-56.2346	pink
Pm112900g0020	248.757	50.5621	198.194	-147.632	pink
Pm10436075g0010	371.328	71.2725	300.056	-228.783	pink
Pm10436759g0010	201.368	92.9609	108.408	-15.4466	pink
Pm958397g0010	214.488	67.8316	146.656	-78.8245	pink
Pm194302g0020	716.456	53.3685	663.087	-609.719	pink
Pm181723g0010	149.395	41.6983	107.697	-65.9984	pink
Pm909123g0010	148.899	48.8455	100.054	-51.2084	pink
Pm99844g0010	553.398	98.0895	455.308	-357.219	pink
Pm10434539g0010	356.119	135.168	220.951	-85.7824	pink
Pm9276320g0010	194.244	55.8999	138.344	-82.4445	pink
Pm10428395g0010	345.736	48.7014	297.034	-248.333	pink
novel.9620	472.81	105.919	366.891	-260.972	pink
Pm81103g0010	366.431	100.435	265.996	-165.561	pink
novel.6828	238.514	107.705	130.808	-23.1032	pink
Pm41233g0010	232.562	34.3908	198.172	-163.781	pink
Pm146239g0010	65.2326	24.6072	40.6255	-16.0183	pink
Pm866497g0010	171.1	46.0135	125.087	-79.0734	pink
Pm482249g0010	73.197	15.0548	58.1422	-43.0874	pink
Pm72943g0020	547.644	90.6786	456.966	-366.287	pink
novel.7920	411.617	36.1758	375.441	-339.265	pink
Pm55748g0010	454.646	93.7305	360.915	-267.185	pink
Pm20168g0010	407.404	52.4553	354.948	-302.493	pink
Pm10432703g0020	617.564	91.1653	526.398	-435.233	pink
Pm10427285g0010	442.468	70.719	371.749	-301.03	pink
Pm77700g0010	157.875	50.8894	106.986	-56.0963	pink
Pm186138g0010	81.8975	14.3228	67.5747	-53.2519	pink
Pm1913g0010	788.36	107.017	681.343	-574.326	pink
Pm73870g0010	246.297	76.5241	169.773	-93.2492	pink
Pm805816g0010	177.819	41.4876	136.332	-94.844	pink
novel.1462	716.362	103.364	612.998	-509.634	pink
novel.4565	143.714	53.0363	90.6773	-37.641	pink
novel.1517	824.053	49.3565	774.696	-725.34	pink
novel.7241	199.646	84.0838	115.562	-31.4785	pink
Pm10428523g0010	171.077	79.6058	91.4716	-11.8658	pink
novel.7239	163.518	23.7721	139.746	-115.974	pink
Pm10433964g0010	580.86	117.667	463.194	-345.527	pink
Pm478114g0010	826.059	84.7657	741.293	-656.528	pink
Pm10428031g0010	238.25	83.4075	154.843	-71.4352	pink
Pm740063g0010	536.634	62.0816	474.552	-412.471	pink
Pm29879g0010	374.31	62.7857	311.524	-248.739	pink
Pm140137g0010	640.065	66.8957	573.169	-506.274	pink
Pm10001425g0010	95.8253	22.2992	73.5261	-51.2268	pink
Pm160677g0010	139.895	43.1073	96.7874	-53.6801	pink
novel.9872	221.242	64.7601	156.481	-91.7214	pink
Pm8935249g0010	251.047	118.09	132.957	-14.8678	pink
Pm642298g0010	310.412	82.0647	228.348	-146.283	pink
Pm194437g0010	288.322	85.1267	203.195	-118.068	pink
Pm10428884g0010	365.27	70.9269	294.343	-223.416	pink
Pm3052g0010	150.47	41.9677	108.502	-66.5347	pink
Pm29879g0020	421.953	70.203	351.75	-281.547	pink
Pm10434566g0010	187.364	37.3873	149.976	-112.589	pink
novel.5331	253.585	101.333	152.252	-50.9199	pink
Pm112432g0010	672.012	96.2383	575.773	-479.535	pink
Pm608446g0010	235.808	52.3047	183.504	-131.199	pink
novel.4287	467.162	135.131	332.031	-196.9	pink
Pm73095g0010	382.815	37.6865	345.128	-307.442	pink
Pm10433568g0010	128.084	24.1168	103.967	-79.8506	pink
Pm6234866g0010	383.856	99.2293	284.627	-185.398	pink
novel.7895	442.399	114.63	327.769	-213.138	pink
Pm7133366g0010	826.789	85.614	741.175	-655.561	pink
Pm848846g0010	414.772	93.2274	321.544	-228.317	pink
Pm10427496g0020	182.198	33.7969	148.401	-114.604	pink
Pm64994g0010	199.425	25.8785	173.546	-147.668	pink
Pm6787326g0010	476.418	91.3567	385.061	-293.705	pink
Pm10435976g0010	538.73	66.0741	472.656	-406.582	pink
Pm577011g0010	240.596	45.3522	195.244	-149.891	pink
Pm39595g0020	654.137	52.9768	601.16	-548.184	pink
Pm8629390g0010	212.504	57.3738	155.13	-97.7563	pink
Pm8581907g0010	414.488	52.8672	361.621	-308.754	pink
Pm188552g0010	959.984	76.6097	883.374	-806.765	pink
Pm9206209g0010	208.824	80.9878	127.836	-46.8481	pink
novel.5067	218.35	62.4471	155.903	-93.4561	pink
novel.3193	535.366	121.549	413.817	-292.269	pink
Pm11604g0010	698.346	122.041	576.305	-454.264	pink
Pm725379g0010	669.533	61.4595	608.074	-546.614	pink
novel.2765	528.986	141.767	387.219	-245.452	pink
novel.4673	604.773	116.295	488.478	-372.183	pink
Pm315978g0010	139.016	56.5273	82.4888	-25.9615	pink
Pm76406g0010	212.174	65.7374	146.436	-80.6988	pink
novel.4033	521.128	106.601	414.528	-307.927	pink
Pm6456g0020	705.294	107.934	597.36	-489.426	pink
Pm56360g0010	177.143	67.7624	109.38	-41.6177	pink
Pm22583g0010	242.09	56.8301	185.26	-128.429	pink
novel.947	437.394	110.453	326.941	-216.487	pink
novel.7655	314.331	72.0593	242.272	-170.213	pink
Pm1578433g0010	184.272	85.268	99.0036	-13.7356	pink
Pm6960g0010	202.76	48.9358	153.824	-104.888	pink
Pm156194g0020	137.589	35.2306	102.359	-67.1281	pink
novel.75	901.004	94.7143	806.29	-711.575	pink
Pm339926g0020	36.2395	6.80411	29.4354	-22.6313	pink
Pm118451g0010	251.715	63.7234	187.992	-124.269	pink
Pm584406g0010	487.238	112.636	374.602	-261.966	pink
Pm182897g0010	353.272	127.446	225.826	-98.3801	pink
novel.6482	548.397	76.7163	471.681	-394.965	pink
Pm10426155g0010	167.332	37.8857	129.446	-91.5603	pink
Pm29814g0010	211.261	97.55	113.711	-16.1611	pink
Pm4884g0020	871.701	78.4162	793.285	-714.868	pink
Pm407864g0010	406.684	135.928	270.756	-134.828	pink
Pm19554g0010	99.0405	24.3131	74.7274	-50.4143	pink
novel.7934	259.891	24.8121	235.079	-210.267	pink
Pm915221g0010	55.4233	18.2214	37.2019	-18.9804	pink
novel.2474	415.708	114.361	301.347	-186.987	pink
Pm175330g0010	490.516	61.0674	429.449	-368.381	pink
Pm656523g0010	163.677	31.8795	131.797	-99.9177	pink
Pm10045883g0010	364.859	120.07	244.789	-124.719	pink
novel.4603	347.618	101.447	246.171	-144.725	pink
Pm918490g0010	280.57	93.6404	186.929	-93.2888	pink
novel.9851	299.878	68.0118	231.866	-163.854	pink
novel.9305	321.656	144.019	177.637	-33.6188	pink
Pm266190g0010	232.017	39.3407	192.676	-153.336	pink
novel.5403	355.921	101.81	254.111	-152.301	pink
Pm949602g0010	211.196	74.7854	136.41	-61.6251	pink
novel.6060	496.564	144.12	352.444	-208.324	pink
Pm87479g0010	354.384	55.586	298.798	-243.212	pink
Pm94238g0020	200.817	91.7485	109.069	-17.3204	pink
Pm6220625g0010	650.505	53.6319	596.873	-543.241	pink
Pm46073g0010	191.415	31.2793	160.136	-128.856	pink
novel.10213	634.057	73.9155	560.142	-486.226	pink
novel.7896	501.445	76.104	425.341	-349.237	pink
novel.9539	181.114	36.353	144.761	-108.408	pink
Pm118135g0010	215.993	74.5663	141.427	-66.8607	pink
novel.7561	530.991	56.211	474.78	-418.569	pink
Pm9561g0010	141.335	38.422	102.913	-64.4913	pink
Pm10436871g0040	431.159	60.4868	370.672	-310.185	pink
Pm411073g0010	534.14	105.138	429.002	-323.863	pink
Pm485622g0010	238.218	57.1041	181.114	-124.01	pink
Pm10428913g0010	244.588	53.679	190.909	-137.23	pink

## Sheet: red
gene_id	kTotal	kWithin	kOut	kDiff	modules
Pm393573g0010	1061.37	288.552	772.814	-484.262	red
Pm2988g0020	827.298	255.722	571.576	-315.854	red
Pm489993g0010	1268.7	235.945	1032.75	-796.807	red
Pm4477g0010	824.306	128.672	695.634	-566.962	red
Pm79152g0010	1556.15	206.538	1349.61	-1143.08	red
Pm303496g0010	1213.93	285.253	928.674	-643.421	red
Pm13356g0010	1287.37	203.509	1083.86	-880.354	red
Pm68716g0010	994.04	324.679	669.361	-344.683	red
Pm39164g0010	1099.86	322.124	777.733	-455.609	red
Pm548946g0010	937.347	293.881	643.466	-349.584	red
Pm134064g0010	1453.46	287.597	1165.87	-878.27	red
Pm481697g0010	2304.03	212.78	2091.25	-1878.47	red
Pm41035g0010	1420.89	276.693	1144.2	-867.505	red
Pm342462g0010	1008.31	381.129	627.177	-246.048	red
Pm205780g0010	1628.56	264.549	1364.01	-1099.46	red
Pm824288g0010	688.674	365.786	322.888	42.8981	red
Pm92424g0010	793.165	330.832	462.333	-131.501	red
Pm79741g0010	404.459	188.186	216.273	-28.0866	red
Pm53043g0010	588.274	147.816	440.458	-292.642	red
Pm8902028g0010	1533.9	278.427	1255.47	-977.048	red
Pm17597g0010	935.2	130.959	804.242	-673.283	red
Pm10436218g0010	920.684	156.981	763.704	-606.723	red
Pm86419g0010	1358.7	233.147	1125.55	-892.403	red
Pm10367411g0010	604.973	338.578	266.395	72.1824	red
Pm100300g0010	131.174	22.4112	108.763	-86.3517	red
Pm258985g0010	812.419	225.403	587.016	-361.613	red
Pm222634g0010	1398.01	346.923	1051.09	-704.163	red
Pm69008g0010	1263.4	370.724	892.673	-521.948	red
Pm2409g0010	1080.54	309.22	771.325	-462.105	red
Pm136413g0010	1569.93	272.249	1297.68	-1025.43	red
Pm10436584g0020	2327.82	174.198	2153.62	-1979.42	red
Pm10069912g0010	563.703	333.751	229.952	103.799	red
Pm14118g0010	901.516	336.388	565.128	-228.74	red
Pm18943g0010	1118.44	359.995	758.45	-398.456	red
Pm10427055g0010	1151.72	141.608	1010.11	-868.503	red
Pm10430651g0010	1397.96	291.434	1106.52	-815.09	red
Pm241180g0010	910.998	394.435	516.563	-122.128	red
Pm12413g0010	917.92	367.336	550.584	-183.248	red
Pm60392g0010	2232.75	223.339	2009.41	-1786.07	red
Pm10429137g0010	249.042	63.4215	185.621	-122.199	red
Pm3460g0010	648.927	283.547	365.38	-81.8338	red
Pm50762g0010	343.355	69.2527	274.102	-204.849	red
Pm10333105g0010	983.558	338.62	644.938	-306.317	red
Pm10432755g0010	2270.1	219.148	2050.95	-1831.8	red
Pm10436547g0020	937.453	173.799	763.653	-589.854	red
Pm10428060g0020	632.655	265.363	367.292	-101.93	red
Pm9946570g0010	862.936	423.424	439.512	-16.088	red
Pm10429847g0010	412.635	96.8469	315.788	-218.941	red
Pm1038g0010	1179.83	376.061	803.769	-427.708	red
Pm103578g0010	771.885	295.266	476.619	-181.353	red
Pm8708760g0010	881.374	335.733	545.641	-209.909	red
Pm10425885g0010	772.182	304.879	467.302	-162.423	red
novel.5003	718.733	325.772	392.962	-67.1899	red
Pm248329g0010	1876.44	202.258	1674.18	-1471.92	red
Pm111003g0010	366.332	83.8503	282.481	-198.631	red
Pm9798619g0010	962.529	246.056	716.473	-470.417	red
Pm10436750g0010	1854.42	177.253	1677.16	-1499.91	red
Pm10434855g0010	425.821	61.5156	364.306	-302.79	red
Pm7286175g0010	648.015	266.11	381.905	-115.795	red
Pm103215g0010	1121.36	349.788	771.571	-421.783	red
Pm87279g0010	1269.8	346.78	923.021	-576.241	red
Pm36839g0010	719.227	314.913	404.314	-89.4015	red
Pm105019g0010	58.5104	11.0581	47.4523	-36.3942	red
Pm10428258g0010	683.026	269.898	413.128	-143.23	red
Pm182897g0020	1294.39	310.083	984.306	-674.223	red
Pm10396628g0010	1041.97	342.455	699.517	-357.062	red
Pm942060g0010	751.774	289.684	462.09	-172.407	red
Pm9676g0010	533.258	272.708	260.549	12.1588	red
Pm10436174g0010	532.33	242.438	289.893	-47.455	red
Pm181748g0010	93.7789	29.9612	63.8177	-33.8565	red
Pm10274785g0010	568.189	263.032	305.157	-42.1249	red
Pm69439g0010	175.23	54.6136	120.617	-66.0032	red
Pm40999g0010	2228.65	155.791	2072.86	-1917.07	red
Pm92132g0010	935.67	249.013	686.658	-437.645	red
Pm104063g0010	713.693	267.361	446.332	-178.972	red
Pm79020g0010	882.246	372.641	509.605	-136.963	red
Pm125674g0010	1023.89	329.471	694.422	-364.952	red
Pm79644g0020	2061.18	216.627	1844.55	-1627.93	red
Pm131998g0010	211.398	64.3352	147.063	-82.7276	red
Pm16831g0010	193.62	80.3771	113.243	-32.8655	red
Pm10436989g0010	853.839	284.107	569.732	-285.624	red
Pm117784g0010	943.31	414.61	528.7	-114.09	red
Pm111802g0010	642.226	338.286	303.94	34.3468	red
Pm84315g0010	1323	284.742	1038.26	-753.515	red
Pm264296g0010	808.397	398.526	409.871	-11.3445	red
novel.7733	720.817	238.232	482.585	-244.353	red
Pm183104g0010	847.264	292.917	554.346	-261.429	red
Pm45690g0010	798.174	240.868	557.306	-316.438	red
Pm10434959g0010	417.882	153.352	264.53	-111.178	red
Pm20247g0020	185.653	45.5642	140.088	-94.5242	red
Pm10430574g0010	388.888	106.574	282.314	-175.741	red
Pm204448g0020	394.031	98.8043	295.226	-196.422	red
Pm93934g0010	1322.76	260.672	1062.09	-801.414	red
Pm10436174g0020	551.622	185.093	366.529	-181.436	red
Pm14060g0010	621.651	201.978	419.673	-217.695	red
Pm218996g0010	160.446	51.2223	109.223	-58.0011	red
Pm94496g0010	329.333	137.53	191.803	-54.2731	red
Pm10433415g0010	1108.19	266.607	841.578	-574.971	red
Pm10428035g0020	491.189	116.367	374.822	-258.454	red
Pm45621g0010	923.956	411.555	512.401	-100.846	red
Pm10433000g0020	1257.76	355.278	902.484	-547.206	red
Pm5723197g0010	1039.07	185.053	854.015	-668.962	red
Pm124768g0010	445.658	99.0464	346.611	-247.565	red
novel.9040	650.874	325.851	325.023	0.827142	red
Pm10434951g0010	1712.25	214.067	1498.18	-1284.12	red
Pm134695g0010	382.667	72.5407	310.126	-237.585	red
Pm5981g0010	1383.95	369.555	1014.39	-644.836	red
Pm29151g0010	1029.84	343.92	685.918	-341.998	red
Pm55756g0010	692.542	380.067	312.475	67.5921	red
Pm137982g0010	409.791	170.203	239.589	-69.386	red
Pm10432585g0010	316.911	81.3546	235.556	-154.201	red
Pm34468g0010	56.9083	14.8303	42.078	-27.2477	red
Pm62483g0010	677.449	232.563	444.885	-212.322	red
Pm10434313g0010	1402.05	314.272	1087.78	-773.51	red
Pm8554602g0010	1069.73	235.806	833.929	-598.123	red
Pm70893g0010	241.902	78.3429	163.559	-85.2157	red
Pm138223g0010	351.655	116.508	235.147	-118.639	red
Pm19414g0010	259.247	106.23	153.017	-46.7874	red
Pm70085g0010	160.637	40.9578	119.679	-78.7213	red
Pm116385g0010	647.489	259.209	388.28	-129.071	red
novel.4226	430.482	233.854	196.629	37.2251	red
Pm10437033g0010	289.729	160.358	129.371	30.9877	red
Pm87021g0010	445.605	264.19	181.415	82.7745	red
Pm138328g0010	797.861	313.815	484.046	-170.23	red
Pm10435893g0010	362.295	104.966	257.33	-152.364	red
Pm94115g0010	738.415	392.053	346.362	45.6919	red
Pm10427723g0010	313.562	52.5616	261	-208.438	red
Pm47454g0010	643.902	299.247	344.655	-45.4081	red
Pm18005g0010	1323.31	277.588	1045.72	-768.135	red
Pm56685g0010	599.831	341.79	258.041	83.7496	red
Pm286762g0010	711.645	342.989	368.656	-25.6678	red
Pm80432g0010	658.703	310.407	348.296	-37.8887	red
Pm10435879g0010	672.348	168.998	503.35	-334.352	red
Pm882912g0010	926.039	181.788	744.251	-562.463	red
Pm453065g0010	951.114	238.477	712.637	-474.16	red
Pm6598504g0010	639.794	115.15	524.645	-409.495	red
Pm10426436g0020	1247.08	220.089	1026.99	-806.9	red
Pm48649g0010	1009.86	342.987	666.874	-323.887	red
Pm9734g0010	515.645	236.546	279.098	-42.5522	red
Pm180659g0010	470.364	230.786	239.578	-8.79233	red
Pm97574g0010	1492.06	270.646	1221.41	-950.768	red
Pm468998g0010	858.693	334.679	524.014	-189.335	red
Pm10194688g0010	603.276	212.181	391.094	-178.913	red
Pm42655g0010	358.545	198.769	159.776	38.9936	red
Pm66766g0010	1502.12	312.218	1189.9	-877.681	red
Pm63860g0010	293.825	94.5022	199.323	-104.82	red
Pm169742g0010	554.027	252.278	301.749	-49.4709	red
Pm44565g0010	227.374	43.2292	184.145	-140.916	red
Pm10430795g0010	739.781	185.204	554.578	-369.374	red
Pm647058g0010	725.294	129.704	595.591	-465.887	red
Pm12652g0010	681.628	109.471	572.157	-462.686	red
Pm151481g0010	276.825	150.821	126.003	24.8181	red
Pm10429714g0010	217.887	61.1401	156.747	-95.6065	red
Pm10429533g0010	1307.59	330.248	977.337	-647.089	red
Pm10427816g0010	1712.52	303.215	1409.3	-1106.09	red
novel.10038	950.212	273.379	676.832	-403.453	red
Pm945815g0010	1102.14	200.698	901.446	-700.748	red
Pm10111432g0010	1114.93	350.728	764.202	-413.474	red
Pm326239g0010	828.394	332.83	495.565	-162.735	red
Pm306852g0010	315.018	158.228	156.791	1.43682	red
Pm170015g0010	718.343	322.328	396.014	-73.6858	red
Pm97822g0010	238.53	45.8122	192.718	-146.905	red
novel.8605	527.13	121.762	405.368	-283.606	red
Pm113087g0010	563.249	76.2741	486.975	-410.701	red
Pm5873226g0010	776.231	210.375	565.857	-355.482	red
Pm210494g0010	292.98	71.3789	221.601	-150.222	red
novel.5535	201.353	82.3782	118.975	-36.5965	red
Pm10436255g0010	694.219	244.269	449.95	-205.681	red
Pm10429707g0010	1292.16	245.589	1046.57	-800.985	red
novel.3855	250.785	47.1333	203.651	-156.518	red
Pm42218g0010	641.341	146.894	494.447	-347.553	red
Pm10432392g0010	1552.96	219.031	1333.93	-1114.9	red
Pm10426377g0010	282.771	43.8086	238.962	-195.154	red
Pm181954g0010	453.478	139.263	314.215	-174.952	red
Pm167307g0010	688.103	207.343	480.76	-273.417	red
Pm10436565g0010	1352.82	279.651	1073.17	-793.519	red
Pm9519739g0010	120.134	28.8206	91.3136	-62.493	red
Pm428490g0010	270.671	130.763	139.908	-9.14487	red
Pm10666g0010	174.787	73.9722	100.815	-26.8423	red
Pm19584g0010	260.791	57.9931	202.797	-144.804	red
Pm10016128g0010	746.464	387.708	358.756	28.9523	red
Pm17536g0010	2052.44	157.887	1894.55	-1736.66	red
Pm9253721g0010	585.883	323.53	262.353	61.1778	red
novel.5452	178.902	62.6238	116.278	-53.6542	red
Pm33392g0010	203.766	62.0766	141.69	-79.6131	red
Pm42234g0010	245.962	86.4226	159.539	-73.1165	red
novel.3959	614.622	129.044	485.577	-356.533	red
novel.6975	743.86	396.76	347.1	49.6593	red
Pm10430614g0010	197.42	49.7178	147.702	-97.984	red
Pm8926440g0010	1006.31	300.548	705.765	-405.217	red
Pm705431g0010	630.083	159.158	470.925	-311.767	red
Pm10430430g0010	973.439	169.412	804.027	-634.615	red
Pm10706g0010	185	86.1318	98.868	-12.7362	red
Pm10429138g0010	196.557	82.8772	113.679	-30.8022	red
Pm238924g0010	1444.25	291.246	1153	-861.758	red
Pm17658g0010	1025	246.283	778.721	-532.438	red
Pm28437g0010	2430.97	138.43	2292.54	-2154.11	red
Pm10436797g0010	398.701	161.55	237.15	-75.5997	red
novel.8016	842.894	394.133	448.761	-54.6285	red
Pm10031049g0010	876.393	308.889	567.504	-258.615	red
novel.7213	1050.15	259.15	791.001	-531.851	red
Pm577712g0010	735.583	236.054	499.53	-263.476	red
Pm88280g0010	860.963	201.341	659.622	-458.281	red
Pm10434923g0010	785.275	310.607	474.667	-164.06	red
Pm358266g0010	359.502	127.425	232.078	-104.653	red
Pm10427069g0010	82.5067	17.7464	64.7604	-47.014	red
Pm158390g0010	1282.48	347.31	935.171	-587.861	red
Pm98546g0010	701.901	344.217	357.684	-13.4662	red
Pm19724g0020	102.269	25.9572	76.3116	-50.3544	red
Pm63733g0010	932.524	128.446	804.078	-675.632	red
Pm10427860g0010	1923.49	153.334	1770.16	-1616.82	red
Pm10437184g0010	1019.66	306.68	712.984	-406.304	red
Pm10431000g0010	844.444	205.097	639.347	-434.25	red
Pm490229g0010	930.946	209.285	721.661	-512.376	red
Pm66505g0020	1965.1	259.753	1705.34	-1445.59	red
Pm3774g0010	1493.65	268.99	1224.66	-955.673	red
Pm10436534g0010	979.303	201.695	777.609	-575.914	red
Pm106672g0010	869.835	231.983	637.853	-405.87	red
Pm167502g0010	456.225	163.491	292.735	-129.244	red
Pm27283g0010	254.084	40.4999	213.584	-173.085	red
Pm957739g0010	1097.75	316.37	781.385	-465.015	red
Pm7016242g0010	1284.84	251.293	1033.54	-782.251	red
Pm10431709g0010	719.557	262.952	456.605	-193.653	red
novel.6186	76.2907	13.4212	62.8695	-49.4483	red
Pm10426103g0010	620.507	234.57	385.937	-151.367	red
Pm6494080g0010	999.471	346.122	653.349	-307.227	red
novel.3217	462.334	82.3422	379.992	-297.65	red
Pm10142568g0010	333.607	177.557	156.05	21.5067	red
Pm126258g0010	360.932	73.7358	287.196	-213.46	red
Pm431919g0010	446.657	197.786	248.871	-51.0847	red
Pm676718g0010	340.202	98.9435	241.259	-142.315	red
Pm10430881g0010	198.283	44.2647	154.018	-109.753	red
Pm36319g0010	760.733	339.795	420.938	-81.143	red
Pm485127g0010	1289.59	310.046	979.542	-669.496	red
Pm61002g0010	569.154	162.899	406.255	-243.356	red
Pm890339g0010	334.353	173.195	161.157	12.0376	red
Pm101364g0010	804.418	119.997	684.421	-564.424	red
Pm9876829g0010	881.817	172.848	708.969	-536.122	red
Pm9724g0010	655.626	363.812	291.813	71.9991	red
Pm379725g0010	1524.18	299.397	1224.78	-925.383	red
Pm117463g0010	1756.6	216.595	1540	-1323.4	red
novel.6409	295.997	103.063	192.934	-89.8705	red
Pm10207823g0010	930.368	379.911	550.457	-170.546	red
Pm19007g0040	1321.92	294.943	1026.98	-732.035	red
Pm104203g0010	380.929	93.0218	287.907	-194.885	red
novel.7024	261.415	74.8993	186.516	-111.617	red
Pm10434432g0020	795.191	214.957	580.233	-365.276	red
Pm10436151g0010	305.896	49.4002	256.496	-207.096	red
Pm9458287g0010	1081.27	392.558	688.713	-296.155	red
Pm10432714g0010	152.429	44.8107	107.618	-62.8073	red
Pm167255g0010	2188.81	227.127	1961.68	-1734.56	red
Pm108340g0010	75.8083	6.49031	69.318	-62.8277	red
Pm926737g0010	494.544	185.85	308.695	-122.845	red
Pm711519g0010	766.615	292.426	474.189	-181.763	red
novel.9275	217.057	82.044	135.013	-52.9693	red
Pm484826g0010	120.901	40.0001	80.9012	-40.9011	red
Pm31668g0010	853.444	259.139	594.305	-335.165	red
Pm10434807g0010	325.779	58.0332	267.746	-209.712	red
Pm10432447g0010	858.91	361.495	497.416	-135.921	red
Pm10428879g0010	254.752	77.1182	177.634	-100.515	red
novel.8019	1039.33	347.459	691.87	-344.411	red
Pm2477g0030	548.69	139.06	409.631	-270.571	red
Pm101241g0010	650.554	360.127	290.427	69.7001	red
Pm944280g0010	1237.2	348.816	888.384	-539.567	red
Pm56115g0010	56.314	8.39886	47.9151	-39.5163	red
Pm102653g0010	1093.76	282.639	811.12	-528.481	red
Pm188576g0010	507.774	242.16	265.613	-23.4526	red
novel.9695	702.06	354.578	347.482	7.09517	red
Pm58855g0010	836.271	229.938	606.332	-376.394	red
Pm10432741g0010	206.088	95.355	110.733	-15.3777	red
Pm29382g0010	2212.1	163.934	2048.16	-1884.23	red
Pm16075g0010	1050.64	303.765	746.871	-443.106	red
Pm181139g0010	370.578	107.981	262.597	-154.616	red
novel.3420	181.372	80.2173	101.155	-20.9372	red
Pm51827g0010	436.095	164.748	271.346	-106.598	red
Pm10431242g0010	146.414	32.9869	113.427	-80.4406	red
Pm6520706g0010	756.526	162.603	593.923	-431.32	red
Pm408047g0010	683.694	283.471	400.223	-116.752	red
Pm83723g0010	180.538	78.503	102.035	-23.5316	red
novel.6952	523.696	299.86	223.836	76.0235	red
Pm754653g0020	627.556	331.135	296.42	34.7152	red
Pm46113g0010	621.366	326.278	295.088	31.1896	red
Pm10436333g0010	1045.11	265.831	779.276	-513.446	red
Pm12471g0010	255.083	73.1974	181.886	-108.688	red
novel.3646	746.634	141.261	605.374	-464.113	red
Pm10436939g0010	674.958	256.069	418.889	-162.82	red
novel.7259	1728.49	278.361	1450.13	-1171.77	red
Pm10007908g0010	567.148	335.832	231.317	104.515	red
Pm454112g0010	1291.82	312.112	979.706	-667.594	red
Pm5227g0030	1250.14	235.993	1014.15	-778.153	red
Pm10251g0030	72.1516	29.1867	42.9649	-13.7781	red
Pm14521g0010	757.021	259.673	497.347	-237.674	red
novel.3678	1662.25	228.772	1433.48	-1204.71	red
Pm8968397g0010	1281.47	231.417	1050.05	-818.636	red
novel.9925	690.717	294.377	396.34	-101.963	red
Pm425966g0010	174.044	47.4429	126.601	-79.1579	red
Pm296343g0010	137.246	42.0403	95.2054	-53.165	red
Pm33471g0020	48.958	10.7644	38.1936	-27.4291	red
Pm10430427g0010	138.654	39.3985	99.2558	-59.8573	red
Pm99665g0010	1548.01	299.326	1248.68	-949.354	red
Pm137654g0010	1813.4	190.989	1622.41	-1431.42	red
Pm10435451g0010	1608.7	284.864	1323.83	-1038.97	red
Pm137427g0010	293.991	121.114	172.878	-51.7637	red
Pm10435092g0020	419.007	146.657	272.349	-125.692	red
novel.1737	358.398	136.802	221.597	-84.7952	red
Pm10435338g0010	210.62	55.5541	155.066	-99.5118	red
novel.1097	290.309	78.0622	212.247	-134.185	red
Pm6089g0010	693.817	357.709	336.108	21.6012	red
Pm6685g0010	2049.56	193.257	1856.3	-1663.04	red
Pm200105g0010	1198.51	339.199	859.315	-520.116	red
Pm10435857g0010	872.014	243.719	628.294	-384.575	red
Pm159355g0010	121.977	55.3873	66.5893	-11.202	red
Pm5854361g0010	209.183	71.3657	137.818	-66.4519	red
Pm10436140g0010	229.246	72.5213	156.724	-84.2029	red
Pm63442g0010	1431.62	302.199	1129.42	-827.22	red
Pm10429228g0010	407.45	169.001	238.45	-69.4487	red
Pm101944g0010	94.1462	18.6067	75.5395	-56.9328	red
novel.2793	1692.38	304.52	1387.87	-1083.35	red
Pm765581g0010	49.9141	18.3937	31.5203	-13.1266	red
Pm10432283g0010	1473.39	300.927	1172.46	-871.532	red
Pm852535g0010	954.388	324.871	629.517	-304.646	red
Pm10426135g0010	793.751	299.105	494.645	-195.54	red
Pm119991g0010	742.351	366.778	375.572	-8.79378	red
Pm17515g0010	1163.65	416.825	746.825	-330	red
Pm10437020g0010	787.021	275.796	511.225	-235.43	red
Pm19817g0010	518.389	234.542	283.847	-49.305	red
Pm10433849g0010	150.143	52.4828	97.6601	-45.1773	red
Pm62500g0010	814.775	282.434	532.341	-249.907	red
Pm111427g0010	1160.47	272.928	887.539	-614.611	red
Pm91059g0010	851.589	394.539	457.05	-62.5118	red
Pm10437114g0010	1526.66	329.965	1196.7	-866.736	red
Pm81876g0010	357.654	143.381	214.273	-70.8917	red
Pm10437083g0020	999.338	281.935	717.403	-435.468	red
Pm182478g0010	229.269	100.411	128.858	-28.4466	red
Pm10435837g0010	843.272	259.281	583.991	-324.71	red
Pm10430861g0020	281.836	57.942	223.894	-165.952	red
Pm459631g0010	496.557	236.781	259.776	-22.9942	red
novel.7217	679.99	206.406	473.583	-267.177	red
novel.997	282.338	45.6536	236.684	-191.031	red
Pm207601g0010	597.511	335.06	262.451	72.6087	red
Pm70676g0010	613.324	217.059	396.265	-179.206	red
Pm10429288g0020	412.776	124.504	288.272	-163.768	red
Pm127595g0010	1593.3	173.162	1420.14	-1246.98	red
Pm10433214g0010	885.909	306.702	579.207	-272.505	red
Pm140486g0010	1564.72	272.846	1291.87	-1019.03	red
Pm13282g0020	1115.02	376.34	738.683	-362.342	red
Pm10426126g0010	1070.33	211.746	858.587	-646.84	red
Pm308084g0010	1512.33	230.901	1281.43	-1050.53	red
Pm10434828g0010	436.473	166.622	269.851	-103.228	red
Pm44173g0010	878.735	342.908	535.828	-192.92	red
Pm151196g0020	230.616	66.1132	164.503	-98.3897	red
Pm122077g0010	893.502	335.528	557.974	-222.445	red
Pm10425848g0010	937.622	337.257	600.365	-263.108	red
Pm42278g0020	1455.54	235.466	1220.07	-984.603	red
Pm104125g0010	504.148	229.898	274.25	-44.3524	red
Pm10429992g0010	230.828	113.637	117.191	-3.55415	red
Pm85509g0010	1890.24	211.591	1678.65	-1467.06	red
Pm227884g0010	615.833	150.776	465.057	-314.281	red
Pm10430985g0010	698.057	226.854	471.204	-244.35	red
Pm91412g0010	920.388	330.55	589.838	-259.287	red
Pm7723183g0010	734.176	202.739	531.438	-328.699	red
Pm10430790g0010	319.207	57.3558	261.852	-204.496	red
novel.9165	852.008	288.395	563.613	-275.218	red
Pm10437068g0010	289.159	83.6616	205.497	-121.835	red
Pm17708g0010	179.532	38.8099	140.722	-101.912	red
Pm38969g0010	188.33	45.154	143.176	-98.0218	red
Pm201730g0010	526.313	257.386	268.927	-11.5408	red
Pm58783g0010	505.124	266.43	238.694	27.7355	red
Pm937356g0010	1201.67	351.227	850.44	-499.214	red
Pm182836g0010	145.72	42.8278	102.892	-60.0641	red
Pm10427135g0010	348.036	94.154	253.882	-159.728	red
Pm95623g0010	801.039	251.168	549.871	-298.703	red
Pm10431651g0010	566.862	197.929	368.933	-171.004	red
Pm94664g0010	1134.38	274.658	859.723	-585.065	red
Pm85610g0010	242.49	122.938	119.552	3.38645	red
Pm215727g0010	111.301	18.3044	92.9962	-74.6918	red
Pm11235g0010	309.581	75.2564	234.324	-159.068	red
Pm10431584g0010	918.911	276.213	642.698	-366.486	red
Pm66505g0010	1559.11	317.173	1241.94	-924.764	red
Pm10431640g0010	968.497	193.951	774.546	-580.595	red
Pm10432100g0020	449.76	106.886	342.874	-235.988	red
Pm10436039g0010	621.856	258.592	363.263	-104.671	red
Pm5288g0010	733.441	391.221	342.22	49.0007	red
Pm297492g0010	91.6893	22.8014	68.8879	-46.0864	red
novel.8574	280.463	64.6435	215.82	-151.176	red
Pm67464g0010	487.296	207.88	279.417	-71.5371	red
Pm431374g0010	228.128	90.6508	137.477	-46.8262	red
Pm10436696g0010	197.322	94.1887	103.133	-8.94451	red
novel.804	776.789	347.328	429.46	-82.1323	red
Pm459670g0010	115.987	14.696	101.291	-86.5953	red
Pm159115g0010	347.822	102.28	245.542	-143.262	red
Pm10436098g0040	557.875	233.673	324.202	-90.5294	red
Pm179774g0010	2123.75	214.217	1909.53	-1695.32	red
Pm215819g0010	662.604	367.854	294.75	73.1036	red
Pm10227258g0010	164.636	55.7997	108.837	-53.037	red
Pm769446g0010	522.017	149.496	372.521	-223.025	red
Pm98820g0010	454.445	73.8209	380.624	-306.803	red
Pm10428886g0010	811.113	290.741	520.372	-229.631	red
novel.2275	537.335	241.33	296.005	-54.6754	red
novel.9879	137.581	36.5869	100.994	-64.4073	red
novel.7466	286.308	69.1844	217.124	-147.939	red
Pm10429327g0010	991.866	267.161	724.705	-457.544	red
Pm10426076g0020	1004.93	382.775	622.156	-239.381	red
novel.1061	1667.97	274.006	1393.97	-1119.96	red
Pm10432114g0020	1383.55	227.947	1155.6	-927.652	red
Pm10428006g0010	218.825	110.902	107.923	2.97969	red
novel.7385	764.118	362.215	401.902	-39.6868	red
Pm10426282g0010	306.895	112.182	194.713	-82.531	red
Pm10426186g0010	273.501	138.384	135.117	3.26633	red
Pm10433214g0030	932.53	378.758	553.772	-175.014	red
novel.5760	672.416	257.531	414.885	-157.354	red
Pm10234632g0010	692.561	137.205	555.356	-418.15	red
Pm261g0010	508.222	154.897	353.325	-198.429	red
Pm8735g0010	72.3222	12.9321	59.39	-46.4579	red
Pm10208460g0010	769.349	326.012	443.337	-117.326	red
Pm1308g0020	604.478	203.926	400.553	-196.627	red
Pm79750g0010	587.459	224.157	363.302	-139.145	red
Pm10435347g0010	905.091	163.938	741.154	-577.216	red
novel.3178	962.571	252.035	710.536	-458.5	red
Pm135948g0010	621.076	234.788	386.287	-151.499	red
Pm15374g0010	937.163	346.03	591.133	-245.103	red
Pm10427047g0010	583.503	223.218	360.285	-137.066	red
Pm107659g0010	329.551	188.995	140.555	48.4397	red
Pm5846949g0010	695.181	358.741	336.441	22.2999	red
Pm927296g0010	381.528	166.775	214.754	-47.9791	red
Pm10426742g0010	92.587	18.6199	73.9672	-55.3473	red
Pm108710g0010	468.516	171.721	296.796	-125.075	red
novel.5077	1019.43	264.56	754.866	-490.305	red
Pm9222071g0010	916.502	281.108	635.394	-354.285	red
Pm42278g0010	678.35	205.603	472.747	-267.145	red
Pm5688g0010	664.155	345.198	318.957	26.2413	red
Pm366441g0010	780.931	248.223	532.708	-284.485	red
novel.9739	677.469	328.702	348.766	-20.0637	red
novel.8243	722.839	194.135	528.703	-334.568	red
Pm16525g0010	1223.32	342.857	880.466	-537.609	red
Pm10431946g0030	603.199	310.135	293.064	17.0712	red
Pm955397g0010	459.979	253.854	206.125	47.7282	red
Pm98862g0010	1477.3	243.367	1233.93	-990.562	red
novel.218	445.737	175.182	270.555	-95.373	red
Pm10429278g0010	588.846	209.215	379.631	-170.416	red
Pm10436975g0020	770.656	228.392	542.265	-313.873	red
Pm20205g0010	182.222	55.4233	126.799	-71.3758	red
Pm10434670g0010	1379.32	278.633	1100.69	-822.054	red
novel.6075	888.969	316.388	572.581	-256.193	red
Pm14133g0010	536.067	193.916	342.151	-148.235	red
novel.4947	96.1493	43.3748	52.7746	-9.3998	red
Pm8855g0010	828.765	362.685	466.08	-103.394	red
Pm190452g0010	828.198	377.781	450.416	-72.6346	red
Pm10431045g0010	1030.79	180.461	850.329	-669.868	red
Pm483025g0010	796.795	190.536	606.259	-415.723	red
novel.4969	178.332	37.6825	140.649	-102.967	red
Pm50250g0010	460.816	171.938	288.878	-116.94	red
Pm47201g0010	220.965	38.9634	182.001	-143.038	red
Pm10434551g0010	520.198	212.646	307.551	-94.9046	red
Pm617741g0010	550.49	152.466	398.024	-245.557	red
Pm11380g0010	633.866	165.358	468.508	-303.15	red
Pm2141g0010	194.409	76.7533	117.655	-40.9022	red
novel.2443	805.776	322.723	483.054	-160.331	red
Pm464165g0010	867.336	402.238	465.099	-62.8608	red
Pm40908g0010	255.083	64.8566	190.227	-125.37	red
Pm165733g0010	521.125	215.513	305.612	-90.0992	red
Pm411139g0010	702.991	126.184	576.807	-450.623	red
Pm10380053g0010	311.578	149.892	161.686	-11.7936	red
Pm10436990g0010	1084.69	339.662	745.029	-405.367	red
Pm811551g0010	155.759	32.8538	122.905	-90.0512	red
Pm13946g0010	688.876	274.946	413.93	-138.985	red
Pm10427828g0010	649.67	339.414	310.256	29.1581	red
Pm10427618g0010	171.231	57.5187	113.712	-56.1938	red
Pm41252g0010	686.33	305.959	380.372	-74.4133	red
Pm10426311g0010	509.853	125.236	384.616	-259.38	red
Pm190080g0010	128.738	30.2127	98.5257	-68.313	red
novel.1373	510.794	210.15	300.644	-90.494	red
Pm10426755g0010	270.084	134.094	135.99	-1.89667	red
Pm8338668g0010	146.633	80.8726	65.7605	15.1121	red
Pm101446g0010	597.662	265.526	332.137	-66.6112	red
Pm129147g0010	897.858	307.742	590.116	-282.375	red
novel.1574	180.342	83.4798	96.8626	-13.3828	red
Pm279755g0010	772.831	347.658	425.172	-77.5145	red
Pm1209g0010	299.888	126.036	173.852	-47.8162	red
Pm10426963g0010	308.026	115.514	192.512	-76.998	red
Pm104034g0010	597.569	151.129	446.441	-295.312	red
Pm18776g0010	674.232	242.872	431.36	-188.488	red
Pm797354g0010	906.956	380.758	526.198	-145.44	red
Pm10429924g0020	1297.88	364.68	933.201	-568.521	red
Pm267089g0010	347.287	108.396	238.891	-130.495	red
Pm10430094g0010	497.771	197.638	300.133	-102.495	red
Pm10188244g0010	572.938	304.297	268.641	35.6566	red
Pm129383g0010	978.529	291.064	687.465	-396.401	red
Pm10265423g0010	718.778	324.548	394.23	-69.6816	red
Pm10426609g0010	676.958	357.652	319.306	38.3457	red
Pm126364g0010	1257.92	378.996	878.922	-499.926	red
Pm690934g0010	859.034	203.957	655.077	-451.121	red
Pm10323826g0010	995.717	291.956	703.762	-411.806	red
Pm10429612g0010	290.481	88.1045	202.376	-114.272	red
Pm5849416g0010	1975.35	207.711	1767.64	-1559.92	red
Pm20088g0010	269.223	104.485	164.738	-60.2524	red
Pm10396441g0010	1196.01	240.906	955.103	-714.196	red
Pm10433657g0010	1296.71	266.291	1030.42	-764.129	red
Pm10431300g0030	736.716	122.873	613.843	-490.971	red
Pm276043g0010	297.769	102.325	195.444	-93.1187	red
Pm904606g0010	629.972	360.744	269.228	91.516	red
Pm122910g0010	645.226	115.521	529.705	-414.183	red
Pm10434625g0010	202.36	36.485	165.875	-129.39	red
Pm10426991g0010	1130.63	315.61	815.021	-499.411	red
Pm408452g0010	726.94	139.423	587.518	-448.095	red
Pm125428g0010	1731.49	196.788	1534.71	-1337.92	red
Pm10431728g0010	530.684	100.772	429.913	-329.141	red
Pm127079g0010	1677.37	252.038	1425.33	-1173.3	red
novel.9834	652.575	269.759	382.817	-113.058	red
Pm99177g0010	1016.02	398.336	617.688	-219.352	red
Pm10430477g0010	276.637	66.5994	210.038	-143.438	red
Pm483998g0020	1113.51	258.598	854.912	-596.314	red
Pm501673g0010	618.643	338.841	279.802	59.0389	red
Pm10426076g0010	1412.18	346.85	1065.33	-718.479	red
Pm95689g0010	185.27	39.8376	145.432	-105.595	red
Pm10426721g0010	471.295	202.606	268.689	-66.0825	red
Pm9999505g0010	413.886	223.698	190.188	33.5105	red
Pm15598g0010	1261.78	293.745	968.035	-674.29	red
Pm10431349g0010	335.332	139.663	195.669	-56.0062	red
Pm118879g0010	337.985	104.102	233.883	-129.78	red
Pm392160g0020	658.649	364.133	294.516	69.6171	red
Pm10430019g0010	857.216	201.422	655.795	-454.373	red
Pm25157g0010	637.583	352.779	284.805	67.9739	red
Pm15005g0010	278.017	84.991	193.026	-108.035	red
Pm10177966g0010	628.056	365.388	262.668	102.72	red
Pm506414g0010	459.166	195.063	264.103	-69.0394	red
Pm5529420g0010	173.244	50.4625	122.781	-72.3188	red
Pm10250564g0010	487.406	225.616	261.79	-36.1737	red
Pm509219g0010	447.395	102.573	344.822	-242.249	red
novel.9949	561.757	325.38	236.378	89.002	red
Pm10426992g0010	1465.33	299.148	1166.18	-867.032	red
Pm516g0010	1264.95	251.101	1013.84	-762.744	red
Pm18402g0010	126.968	34.9846	91.9837	-56.9991	red
Pm86877g0010	590.692	262.171	328.521	-66.3496	red
Pm10428176g0020	212.225	43.2898	168.935	-125.645	red
Pm9488828g0010	1174.69	305.709	868.981	-563.271	red
Pm57615g0010	704.029	332.845	371.184	-38.339	red
Pm10429059g0010	278.001	67.0696	210.931	-143.862	red
Pm555156g0010	253.16	96.0007	157.16	-61.1588	red
Pm10431587g0010	949.801	188.523	761.278	-572.756	red
Pm8519310g0010	409.038	201.808	207.231	-5.42334	red
Pm102547g0010	1163.37	249.077	914.298	-665.221	red
Pm10432077g0010	462.96	233.741	229.22	4.52097	red
Pm10428360g0010	2224.75	144.689	2080.06	-1935.38	red
Pm5333g0010	736.192	357.291	378.9	-21.6092	red
Pm222034g0010	801.135	314.634	486.501	-171.867	red
Pm18367g0010	551.387	106.02	445.366	-339.346	red
Pm121279g0010	665.762	264.929	400.833	-135.904	red
Pm6955g0010	457.102	184.983	272.119	-87.1362	red
novel.2691	1336.8	347.01	989.794	-642.783	red
Pm10428766g0010	281.795	110.185	171.61	-61.4245	red
Pm829505g0010	1034.94	162.883	872.052	-709.169	red
Pm51270g0010	194.742	101.11	93.6316	7.47828	red
Pm10014849g0010	704.8	265.381	439.419	-174.037	red
Pm708206g0010	534.522	152.605	381.917	-229.312	red
Pm8753143g0010	1649.43	290.058	1359.37	-1069.32	red
Pm10364998g0010	1336.1	279.993	1056.11	-776.112	red
Pm962778g0010	120.077	24.0696	96.0073	-71.9377	red
Pm10362407g0010	1142.16	294.15	848.014	-553.863	red
Pm10281743g0010	559.505	329.795	229.71	100.085	red
Pm101128g0010	549.242	324.978	224.264	100.714	red
Pm8791031g0010	771.452	314.963	456.489	-141.526	red
Pm375589g0010	35.9835	11.3363	24.6473	-13.311	red
Pm178480g0010	1269.66	306.872	962.792	-655.92	red
Pm10436070g0010	83.2494	26.2616	56.9878	-30.7261	red
Pm908240g0010	399.764	64.3656	335.398	-271.033	red
novel.6857	297.093	99.6231	197.47	-97.8472	red
Pm139595g0010	350.709	130.944	219.765	-88.8216	red
Pm212573g0010	534.627	245.382	289.246	-43.8641	red
Pm61026g0010	370.171	128.529	241.641	-113.112	red
novel.6289	243.817	85.1575	158.66	-73.5022	red
Pm326456g0010	610.58	177.748	432.833	-255.085	red
Pm10435026g0010	329.989	155.876	174.113	-18.2367	red
Pm1308g0010	522.514	227.195	295.319	-68.1244	red
novel.8035	619.015	329.24	289.775	39.4654	red
Pm10430593g0010	319.175	123.91	195.265	-71.3546	red
novel.4638	147.775	60.2298	87.5447	-27.3149	red
Pm12663g0010	116.84	31.1712	85.6686	-54.4974	red
novel.8209	723.2	215.157	508.043	-292.886	red
Pm2308517g0010	691.356	350.511	340.846	9.66492	red
Pm10433266g0010	115.443	13.74	101.703	-87.9625	red
Pm7191467g0010	1204.6	235.505	969.092	-733.586	red
Pm10430819g0010	984.562	337.831	646.732	-308.901	red
Pm34972g0010	453.115	114.369	338.747	-224.378	red
Pm167905g0010	341.306	162.798	178.508	-15.7101	red
Pm10433060g0010	818.074	196.485	621.589	-425.103	red
Pm131583g0010	642.022	127.888	514.134	-386.246	red
Pm10196205g0010	753.344	251.493	501.851	-250.358	red
Pm9711279g0010	1047.47	234.6	812.868	-578.267	red
Pm10208579g0010	661.596	367.18	294.417	72.763	red
novel.1598	557.899	296.793	261.106	35.687	red
Pm95766g0010	39.0772	13.357	25.7202	-12.3632	red
Pm48436g0010	1094.44	321.855	772.588	-450.733	red
Pm340419g0010	958.342	195.346	762.996	-567.65	red
Pm9963699g0010	124.123	44.9979	79.1254	-34.1275	red
Pm10428694g0010	359.986	102.636	257.35	-154.714	red
Pm818740g0010	568.138	180.113	388.025	-207.911	red
Pm10432084g0010	681.203	359.458	321.745	37.7128	red
Pm943652g0010	581.473	241.872	339.6	-97.7282	red
novel.1071	1080.33	175.066	905.264	-730.198	red
novel.1782	726.342	354.688	371.653	-16.9654	red
Pm10430665g0010	1241.01	366.227	874.779	-508.552	red
Pm10428885g0010	159.115	63.2025	95.9122	-32.7096	red
Pm10430452g0010	764.514	244.061	520.453	-276.393	red
novel.79	773.807	285.966	487.841	-201.875	red
Pm10435635g0010	480.492	244.425	236.067	8.35851	red
Pm17817g0010	782.472	282.496	499.976	-217.48	red
Pm10432158g0010	249.987	132.973	117.014	15.959	red
novel.6207	314.401	70.3903	244.011	-173.621	red
Pm9533298g0010	1477.79	264.752	1213.04	-948.286	red
Pm10435923g0010	514.449	276.744	237.705	39.0396	red
Pm10433670g0020	499.112	211.715	287.397	-75.6824	red
Pm9044114g0010	388.086	217.786	170.301	47.4847	red
Pm10431153g0010	313.914	89.1372	224.777	-135.64	red
Pm34612g0010	136.942	26.5573	110.385	-83.8276	red
Pm129545g0010	391.019	156.383	234.636	-78.2539	red
novel.4408	1670.26	282.206	1388.06	-1105.85	red
Pm10069449g0010	357.31	204.113	153.196	50.917	red
Pm374923g0010	184.901	26.8311	158.07	-131.239	red
novel.8828	915.619	255.672	659.948	-404.276	red
Pm60018g0010	827.343	275.351	551.992	-276.642	red
Pm9349051g0010	408.506	156.601	251.905	-95.3043	red
novel.2607	1094.9	202.543	892.353	-689.81	red
Pm10434317g0010	428.29	91.5205	336.77	-245.249	red
Pm18496g0010	1520.4	307.944	1212.45	-904.508	red
Pm918717g0010	943.943	189.433	754.51	-565.078	red
Pm10435856g0010	439.609	75.6196	363.99	-288.37	red
novel.7717	683.732	384.782	298.95	85.8321	red
Pm365160g0010	550.519	218.014	332.506	-114.492	red
Pm35656g0010	557.977	215.2	342.777	-127.576	red
Pm10433206g0010	424.152	224.632	199.521	25.1113	red
novel.2757	1212.79	332.996	879.79	-546.794	red
Pm10433498g0010	484.043	149.53	334.513	-184.983	red
novel.5477	817.232	333.965	483.267	-149.302	red
Pm4026g0010	753.866	294.481	459.385	-164.905	red
Pm14460g0010	497.689	182.287	315.402	-133.116	red
Pm123172g0010	1624.81	268.106	1356.7	-1088.59	red
Pm9945g0010	1337.07	235.525	1101.54	-866.016	red
novel.4301	1138.5	374.433	764.064	-389.631	red
novel.1908	508.564	159.397	349.166	-189.769	red
novel.2789	356.835	125.997	230.838	-104.841	red
novel.4888	840.024	268.582	571.442	-302.86	red
Pm8667902g0010	615.624	336.599	279.025	57.5742	red
Pm6181103g0010	367.81	189.412	178.398	11.0143	red
Pm10430969g0010	595.096	223.681	371.415	-147.733	red
Pm7153729g0010	610.761	313.597	297.164	16.4337	red
Pm10358906g0010	721.807	190.916	530.891	-339.976	red
Pm84793g0010	1320.46	324.17	996.293	-672.123	red
Pm7037g0010	512.016	279.705	232.31	47.3951	red
Pm898626g0010	459.273	207.149	252.124	-44.9752	red
Pm22170g0010	242.631	94.8381	147.793	-52.9545	red
Pm10431487g0010	1216.01	289.784	926.228	-636.444	red
Pm491983g0010	504.37	126.429	377.941	-251.512	red
Pm201809g0010	675.419	243.292	432.128	-188.836	red
Pm10427521g0010	352.046	166.21	185.836	-19.6256	red
novel.2692	549.492	219.663	329.829	-110.167	red
Pm728914g0010	81.6781	33.7136	47.9645	-14.2509	red
Pm10430209g0020	517.995	201.277	316.718	-115.44	red
Pm10115334g0010	721.547	355.545	366.002	-10.4571	red
Pm174288g0010	405.768	235.918	169.85	66.0677	red
Pm10435193g0010	211.839	75.3224	136.517	-61.1943	red
novel.6448	893.369	314.554	578.815	-264.261	red
Pm234238g0010	310.139	159.174	150.965	8.20954	red
Pm10428226g0010	298.934	68.5307	230.403	-161.873	red
Pm26076g0010	564.001	294.85	269.151	25.6987	red
Pm10433577g0020	1131.38	318.526	812.849	-494.322	red
Pm136342g0010	568.786	308.258	260.528	47.7302	red
Pm331396g0010	909.143	321.502	587.641	-266.138	red
Pm1640g0010	129.286	54.0027	75.2835	-21.2809	red
novel.6944	871.025	384.418	486.606	-102.188	red
Pm10268593g0010	769.143	136.986	632.157	-495.171	red
Pm10426159g0020	709.696	252.898	456.798	-203.9	red
Pm182721g0010	316.929	131.044	185.885	-54.8405	red
novel.4821	1107.87	212.18	895.691	-683.51	red
Pm40197g0010	763.158	275.715	487.442	-211.727	red
Pm55053g0010	319.725	78.5815	241.144	-162.562	red
novel.4628	288.855	61.8043	227.05	-165.246	red
Pm168523g0010	878.211	254.932	623.279	-368.347	red
novel.6530	1203.44	325.187	878.249	-553.063	red
Pm170097g0010	576.188	246.357	329.832	-83.4751	red
Pm10432366g0020	263.817	51.319	212.498	-161.179	red
Pm10426383g0010	798.722	221.911	576.811	-354.9	red
Pm402534g0010	243.026	90.2887	152.737	-62.4486	red
Pm10105358g0010	553.23	312.056	241.174	70.882	red
novel.3526	493.844	84.5793	409.265	-324.686	red
novel.7332	1234.59	361.283	873.308	-512.025	red
novel.3499	533.527	244.616	288.91	-44.2941	red
Pm10433504g0010	1083.4	267.503	815.897	-548.394	red
Pm823242g0010	719.723	153.409	566.314	-412.905	red
Pm7616g0010	208.35	58.5024	149.847	-91.3448	red
Pm316004g0010	1614.97	277.899	1337.07	-1059.18	red
Pm840g0010	258.488	108.461	150.027	-41.5668	red
Pm10430942g0040	594.652	313.52	281.132	32.3874	red
Pm10436978g0010	141.196	44.2052	96.9906	-52.7854	red
Pm10428625g0010	136.824	69.4737	67.3503	2.12342	red
Pm10426795g0010	498.921	99.6867	399.235	-299.548	red
novel.8591	938.507	151.981	786.526	-634.545	red
novel.10154	590.188	274.914	315.273	-40.359	red
novel.1088	722.957	250.797	472.16	-221.363	red
novel.419	663.844	245.755	418.089	-172.334	red
Pm3550g0020	1293.93	258.828	1035.1	-776.272	red
Pm177990g0020	481.877	164.269	317.608	-153.339	red
novel.5695	320.791	156.811	163.98	-7.16917	red
novel.3333	665.578	363.015	302.563	60.4515	red
Pm76296g0010	1081.06	267.128	813.933	-546.805	red
novel.69	1111.05	291.666	819.386	-527.72	red
Pm10431570g0010	583.685	249.216	334.469	-85.2537	red
Pm10429356g0010	294.682	122.396	172.285	-49.889	red
Pm41269g0010	324.904	117.293	207.611	-90.3177	red
Pm10425919g0010	707.393	217.285	490.108	-272.823	red
novel.8204	920.245	298.696	621.55	-322.854	red
Pm74274g0010	897.366	207.69	689.675	-481.985	red
Pm9954910g0010	803.409	210.109	593.299	-383.19	red
Pm10428935g0010	630.515	253.89	376.624	-122.734	red
Pm10426725g0020	147.533	34.2845	113.248	-78.9638	red
Pm100286g0010	304.053	125.07	178.982	-53.9123	red
Pm10427483g0010	448.975	129.544	319.431	-189.887	red
novel.7917	787.865	248.647	539.217	-290.57	red
Pm12471g0020	482.063	72.8406	409.222	-336.382	red
Pm10335994g0010	720.039	331.06	388.979	-57.9192	red
Pm857107g0010	882.134	337.004	545.13	-208.126	red
Pm794784g0010	536.951	159.015	377.936	-218.92	red
Pm113625g0010	1418.91	252.133	1166.78	-914.649	red
Pm10433260g0020	416.254	170.499	245.754	-75.2547	red
Pm882281g0010	89.2853	44.3448	44.9404	-0.595584	red
Pm10427713g0010	1636.73	204.55	1432.18	-1227.63	red
novel.33	204.887	55.0148	149.872	-94.8572	red
Pm10431632g0010	416.183	94.4144	321.769	-227.354	red
Pm8527121g0010	789.721	262.94	526.781	-263.841	red
novel.4864	1246.08	326.773	919.306	-592.534	red
Pm2352237g0010	812.737	295.677	517.061	-221.384	red
Pm108985g0010	1019	267.508	751.495	-483.987	red
Pm10433718g0010	764.132	284.954	479.178	-194.224	red
Pm817741g0010	120.805	44.8038	76.0011	-31.1973	red
Pm9268720g0010	178.095	83.3284	94.7669	-11.4384	red
Pm100327g0010	908.369	259.367	649.002	-389.635	red
Pm21020g0010	601.813	287.141	314.672	-27.5312	red
Pm6241493g0010	174.186	53.6906	120.495	-66.8046	red
novel.7743	532.375	273.374	259.001	14.3734	red
Pm107785g0010	707.046	326.066	380.98	-54.9132	red
Pm10245665g0010	321.79	116.084	205.705	-89.621	red
Pm10433831g0010	412.019	235.405	176.613	58.7918	red
Pm15007g0010	621.179	266.361	354.817	-88.456	red
Pm10427978g0010	90.4826	26.72	63.7627	-37.0427	red
Pm10433968g0030	1341.54	267.632	1073.91	-806.277	red
novel.4452	66.7178	29.329	37.3888	-8.05989	red
novel.2297	722.178	289.796	432.382	-142.587	red
Pm69306g0030	576.486	210.447	366.039	-155.593	red
Pm8987605g0010	713.711	191.8	521.911	-330.111	red
novel.3179	1179.19	283.908	895.28	-611.372	red
novel.1785	623.906	238.063	385.843	-147.78	red
novel.8336	129.057	34.4273	94.6298	-60.2026	red
novel.1127	740.14	318.237	421.903	-103.665	red
novel.1159	700.698	296.067	404.631	-108.564	red
Pm891138g0010	1181.42	335.801	845.623	-509.822	red
Pm100263g0010	260.766	44.1994	216.566	-172.367	red
Pm157438g0010	1613.58	298.782	1314.8	-1016.01	red
Pm9226099g0010	1679.34	194.941	1484.4	-1289.46	red
novel.8680	1156.93	258.729	898.202	-639.473	red
Pm39802g0010	1306.94	318.428	988.51	-670.081	red
Pm517350g0010	539.837	247.661	292.176	-44.5146	red
Pm10436353g0010	779.764	306.495	473.269	-166.773	red
Pm1692g0010	1009.42	302.628	706.789	-404.161	red
Pm10429207g0010	663.14	325.715	337.425	-11.7098	red
Pm49828g0010	581.099	224.741	356.358	-131.617	red
Pm125055g0020	460.108	158.244	301.864	-143.619	red
novel.7338	988.113	173.351	814.763	-641.412	red
Pm9978714g0010	269.665	110.203	159.462	-49.2591	red
Pm52692g0010	1710.23	268.995	1441.24	-1172.24	red
Pm611676g0010	107.924	31.7132	76.2106	-44.4974	red
Pm10426338g0010	1823.09	222.837	1600.25	-1377.41	red
Pm9991974g0010	480.586	114.864	365.722	-250.858	red
Pm6712271g0010	756.533	322.516	434.016	-111.5	red
novel.2108	741.266	243.705	497.561	-253.856	red
novel.1532	1532.96	181	1351.96	-1170.96	red
Pm10197498g0010	700.376	376.825	323.551	53.2747	red
Pm3703g0010	801.234	395.391	405.842	-10.4511	red
novel.8066	1000.75	320.708	680.042	-359.334	red
Pm86519g0010	686.861	233.131	453.73	-220.599	red
Pm72476g0010	158.167	50.3142	107.853	-57.5388	red
Pm10426013g0010	177.917	33.3658	144.551	-111.186	red
Pm75839g0010	276.339	114.28	162.058	-47.7781	red
Pm930655g0010	655.666	124.661	531.005	-406.343	red
Pm128999g0010	1506.79	232.703	1274.08	-1041.38	red
Pm10434632g0010	1242.79	239.762	1003.03	-763.271	red
Pm820403g0010	612.64	204.246	408.394	-204.148	red
novel.65	580.848	182.491	398.358	-215.867	red
Pm361914g0010	624.372	309.461	314.911	-5.45047	red
Pm894440g0010	301.824	58.2378	243.586	-185.349	red
Pm10435372g0010	1236.18	345.278	890.906	-545.629	red
novel.3007	1369.98	276.236	1093.74	-817.503	red
novel.4867	763.05	331.495	431.555	-100.06	red
Pm95638g0010	1132.38	299.178	833.202	-534.024	red
Pm125428g0020	1423.23	267.756	1155.47	-887.714	red
novel.480	685.035	183.93	501.105	-317.175	red
Pm8272078g0010	192.659	44.5145	148.144	-103.63	red
Pm484363g0010	1932.21	214.222	1717.99	-1503.77	red
Pm9101889g0010	707.227	386.14	321.087	65.0538	red
Pm10436519g0020	665.662	172.447	493.215	-320.768	red
Pm10430333g0010	49.2738	13.1058	36.168	-23.0621	red
Pm10428092g0010	849.781	385.693	464.088	-78.3949	red
Pm10436595g0020	790.285	252.589	537.696	-285.107	red
Pm213479g0010	540.778	150.605	390.173	-239.568	red
Pm10436828g0010	198.787	91.7556	107.031	-15.2753	red
Pm10435547g0010	701.724	255.388	446.336	-190.948	red
novel.6439	1385.1	347.638	1037.46	-689.825	red
Pm10436994g0030	205.268	60.9948	144.273	-83.2783	red
Pm10426708g0010	725.636	265.445	460.191	-194.745	red
novel.9222	546.643	216.738	329.905	-113.167	red
novel.5486	717.552	235.911	481.641	-245.73	red
Pm10435915g0010	638.47	227.613	410.857	-183.244	red
Pm16860g0010	701.705	324.851	376.854	-52.0025	red
Pm170370g0020	982.275	190.738	791.537	-600.798	red
Pm10436456g0010	1695.8	222.282	1473.52	-1251.24	red
Pm10437090g0010	338.066	141.166	196.9	-55.7343	red
Pm10430272g0020	413.047	88.1376	324.91	-236.772	red
novel.477	399.626	104.772	294.854	-190.081	red
Pm15810g0010	1381.08	266.868	1114.22	-847.348	red
Pm10239544g0010	246.128	63.2954	182.832	-119.537	red
Pm171031g0010	642.649	370.938	271.711	99.2271	red
Pm19668g0010	667.279	373.884	293.394	80.4897	red
novel.1507	1158.33	232.919	925.41	-692.491	red
Pm118135g0020	490.331	171.631	318.701	-147.07	red
Pm214489g0010	324.966	126.559	198.408	-71.8489	red
novel.6103	683.319	360.759	322.56	38.1982	red
Pm211655g0010	336.864	194.62	142.244	52.3756	red
novel.2948	398.897	93.5912	305.306	-211.715	red
Pm898073g0010	280.973	92.5668	188.406	-95.8392	red
Pm10436175g0010	278.304	119.573	158.731	-39.1578	red
Pm742951g0010	532.556	175.632	356.924	-181.292	red
Pm10431793g0010	1147.84	266.909	880.929	-614.02	red
Pm289280g0010	718.866	310.872	407.994	-97.1215	red
Pm123918g0010	561.052	251.02	310.032	-59.0116	red
Pm4268g0010	588.104	310.568	277.536	33.0315	red
Pm123486g0010	933.76	395.095	538.665	-143.57	red
novel.9604	1045.92	259.853	786.065	-526.212	red
Pm95638g0020	756.937	307.708	449.229	-141.521	red
novel.6653	653.131	171.07	482.061	-310.992	red
Pm58237g0020	725.67	219.68	505.989	-286.309	red
Pm7563505g0010	1091.89	293.962	797.929	-503.968	red
novel.2709	641.238	367.994	273.244	94.7505	red
novel.1302	805.34	372.199	433.141	-60.9416	red
novel.6759	753.579	297.082	456.497	-159.415	red
Pm814691g0010	523.11	92.5562	430.554	-337.998	red
Pm507730g0010	880.445	353.825	526.62	-172.795	red
Pm10436345g0010	925.206	346.964	578.242	-231.279	red
Pm295848g0010	691.207	195.376	495.832	-300.456	red
Pm2280g0010	206.077	51.8471	154.229	-102.382	red
novel.5254	579.547	305.772	273.774	31.9978	red
novel.9147	902.528	329.596	572.933	-243.337	red
Pm83917g0010	722.088	298.006	424.083	-126.077	red
Pm10375590g0010	1040.93	289.419	751.516	-462.097	red
Pm91841g0010	936.817	227.034	709.782	-482.748	red
Pm138630g0010	700.588	249.506	451.082	-201.576	red
Pm229578g0010	779.499	306.4	473.098	-166.698	red
Pm128981g0010	451.398	231.068	220.33	10.7377	red
novel.1037	163.215	52.3737	110.841	-58.4677	red
Pm10430942g0020	743.228	315.064	428.164	-113.1	red
Pm10430920g0030	1258.37	351	907.369	-556.37	red
novel.98	375.223	157.503	217.72	-60.2177	red
Pm10426448g0010	563.284	192.325	370.959	-178.634	red
novel.7949	818.484	360.103	458.381	-98.2787	red
Pm160544g0010	139.88	37.2108	102.669	-65.4586	red
Pm10430165g0010	211.468	43.8155	167.652	-123.837	red
Pm17775g0020	707.968	270.626	437.342	-166.716	red
Pm51118g0010	908.004	242.795	665.21	-422.415	red
Pm698647g0010	268.094	35.8919	232.202	-196.31	red
Pm9029149g0010	381.934	216.758	165.175	51.583	red
Pm301481g0010	377.065	122.149	254.916	-132.766	red
Pm8423026g0010	938.96	205.819	733.141	-527.321	red
novel.7795	361.891	101.874	260.017	-158.143	red
Pm209948g0010	772.148	321.757	450.391	-128.634	red
Pm13078g0020	699.683	305.569	394.113	-88.5438	red
Pm10431815g0020	429.929	217.527	212.403	5.12402	red
novel.2117	581.731	173.934	407.797	-233.864	red
novel.8176	1267.55	270.477	997.072	-726.594	red
Pm101892g0010	1043.07	309.729	733.342	-423.613	red
Pm10437167g0010	981.257	279.685	701.571	-421.886	red
Pm10336183g0010	1043.4	349.23	694.175	-344.946	red
Pm67505g0010	1156.36	265.046	891.313	-626.267	red
Pm5879g0020	211.216	59.4374	151.779	-92.3416	red
Pm70578g0010	584.28	276.052	308.227	-32.175	red
novel.4444	650.382	328.999	321.383	7.61631	red
novel.9140	330.278	106.478	223.8	-117.322	red
Pm10275776g0010	670.663	359.713	310.95	48.7639	red
Pm137482g0010	1134.8	276.969	857.83	-580.861	red
Pm10432876g0010	217.193	56.4471	160.746	-104.299	red
Pm8066776g0010	615.152	135.442	479.71	-344.268	red
Pm871602g0010	462.19	164.121	298.069	-133.948	red
Pm264323g0010	565.506	121.883	443.624	-321.741	red
Pm8720349g0010	856.333	319.907	536.426	-216.519	red
Pm924662g0010	1136.92	196.238	940.685	-744.447	red
novel.3479	912.783	305.476	607.307	-301.831	red
novel.4442	295.474	116.886	178.588	-61.7011	red
Pm10435414g0010	137.611	35.787	101.824	-66.037	red
Pm9236893g0010	202.38	79.4137	122.967	-43.5529	red
Pm17008g0020	864.161	384.98	479.18	-94.1998	red
Pm439515g0010	358.581	94.3126	264.268	-169.955	red
Pm10388379g0010	626.95	128.782	498.168	-369.386	red
Pm3784949g0010	698.173	375.564	322.609	52.9551	red
Pm83475g0010	871.234	175.891	695.342	-519.451	red
Pm199402g0010	210.795	26.7937	184.001	-157.207	red
Pm10427508g0030	771.416	293.05	478.366	-185.315	red
Pm21574g0010	526.827	85.1028	441.724	-356.621	red
Pm10433771g0010	870.62	340.671	529.949	-189.279	red
Pm10429639g0010	527.486	243.167	284.319	-41.1517	red
novel.2554	1589.34	163.484	1425.85	-1262.37	red
novel.1437	564.637	208.434	356.202	-147.768	red
Pm16025g0010	224.862	93.8613	131.001	-37.1393	red
Pm117712g0010	928.155	234.924	693.231	-458.307	red
novel.672	735.491	353.808	381.683	-27.8746	red
Pm11537g0010	1176.84	246.483	930.353	-683.87	red
Pm73238g0010	646.28	351.083	295.197	55.8863	red
Pm127745g0010	1257.72	233.408	1024.31	-790.903	red
novel.8464	244.458	73.8206	170.637	-96.8164	red
Pm722400g0010	99.2087	37.0334	62.1753	-25.1419	red
novel.1347	730.993	240.933	490.06	-249.127	red
novel.9245	723.195	298.753	424.441	-125.688	red
Pm114232g0010	1341.63	262.171	1079.46	-817.289	red
novel.4156	664.207	168.216	495.99	-327.774	red
Pm9260348g0010	659.08	269.422	389.658	-120.237	red
Pm474746g0010	580.243	157.019	423.224	-266.206	red
novel.5416	427.886	182.314	245.572	-63.2575	red
Pm64033g0010	849.384	134.877	714.507	-579.63	red
Pm63239g0010	1682.26	234.987	1447.27	-1212.29	red
novel.6969	665.056	304.124	360.932	-56.8087	red
novel.4742	945.145	341.381	603.764	-262.384	red
novel.4500	1298.28	257.228	1041.05	-783.822	red
Pm492174g0020	693.733	265.04	428.693	-163.654	red
novel.1983	659.991	342.034	317.957	24.0762	red
Pm102324g0010	525.737	254.543	271.194	-16.6506	red
Pm116716g0010	711.09	237.208	473.881	-236.673	red
Pm10437090g0020	1145.17	311.841	833.328	-521.487	red
novel.3120	628.249	294.986	333.263	-38.2774	red
novel.8036	613.319	318.423	294.896	23.5271	red
Pm711804g0010	250.276	122.691	127.585	-4.89446	red
novel.4013	407.419	90.3501	317.069	-226.719	red
Pm10429628g0010	716.151	372.964	343.187	29.7762	red
novel.6687	274.894	56.7795	218.115	-161.335	red
Pm98095g0010	1485	210.082	1274.92	-1064.84	red
Pm9163727g0010	146.731	45.7368	100.994	-55.2574	red
Pm8649345g0010	730.204	307.465	422.738	-115.273	red
novel.1021	864.178	354.772	509.406	-154.635	red
novel.942	420.558	123.62	296.938	-173.318	red
Pm362439g0010	968.98	202.585	766.396	-563.811	red
Pm26441g0010	817.329	320.042	497.287	-177.245	red
Pm6562g0010	1061.35	291.233	770.113	-478.88	red
novel.293	683.704	300.684	383.02	-82.3366	red
Pm8779645g0010	655.331	222.969	432.362	-209.393	red
Pm10430021g0010	464.669	126.355	338.314	-211.96	red
Pm10324103g0010	609.695	309.584	300.111	9.47327	red
novel.8112	826.031	214.963	611.068	-396.105	red
novel.8188	663.072	383.809	279.264	104.545	red
Pm36241g0010	1132.29	230.827	901.463	-670.636	red
novel.9139	787.951	409.004	378.946	30.0581	red
Pm42379g0010	1183.04	260.099	922.943	-662.844	red
novel.8313	732.045	386.18	345.865	40.315	red
Pm441783g0010	777.536	366.749	410.787	-44.0386	red
novel.4923	799.7	366.889	432.811	-65.9221	red
Pm101624g0010	855.223	286.349	568.874	-282.524	red
novel.10295	577.986	275.452	302.533	-27.0811	red
Pm8672631g0010	1510.84	202.299	1308.54	-1106.24	red
novel.10055	613.327	312.315	301.012	11.3028	red
novel.478	144.938	45.7641	99.1737	-53.4096	red
novel.400	178.821	40.351	138.47	-98.1193	red
Pm121523g0010	562.265	270.903	291.362	-20.4586	red
Pm166248g0010	308.398	75.7248	232.674	-156.949	red
Pm10431589g0010	785.833	359.967	425.866	-65.8991	red
novel.5544	793.632	303.747	489.885	-186.138	red
novel.8940	581.503	179.125	402.378	-223.253	red
Pm10432802g0010	307.188	89.5053	217.683	-128.178	red
Pm81598g0010	684.102	230.191	453.911	-223.72	red
Pm122722g0010	1027.25	350.733	676.517	-325.784	red
Pm10434463g0010	453.369	116.481	336.887	-220.406	red
novel.797	651.451	294.913	356.537	-61.6242	red
novel.16	719.136	348.511	370.625	-22.1144	red
novel.5119	492.991	189.886	303.105	-113.22	red
novel.757	739.016	235.999	503.018	-267.019	red
novel.5537	1800.39	218.265	1582.12	-1363.86	red
novel.5630	517.172	200.136	317.036	-116.901	red
Pm6949120g0010	940.979	234.447	706.533	-472.086	red
novel.7773	1152.28	302.08	850.204	-548.124	red
novel.7675	681.958	307.118	374.84	-67.7221	red
Pm267781g0010	857.312	224.158	633.154	-408.996	red
novel.8648	834.037	386.016	448.021	-62.0055	red
novel.635	606.895	221.961	384.934	-162.972	red
novel.9942	602.215	204.206	398.009	-193.803	red
novel.479	588.466	260.643	327.823	-67.1808	red
Pm10427508g0040	758.152	317.085	441.068	-123.983	red
Pm500179g0010	712.67	157.478	555.192	-397.715	red
novel.3428	859.317	240.501	618.817	-378.316	red
Pm845338g0010	655.414	281.986	373.428	-91.4418	red
Pm5231122g0010	1173.68	198.366	975.315	-776.948	red
Pm8757791g0010	1090.82	299.826	790.991	-491.165	red
Pm52559g0010	776.005	262.424	513.581	-251.158	red
novel.3730	1019.66	363.203	656.458	-293.255	red
Pm121578g0010	1037.08	337.156	699.927	-362.772	red
novel.6684	469.036	201.298	267.738	-66.4404	red
novel.7448	1049.6	331.12	718.482	-387.361	red
novel.4475	620.024	283.659	336.365	-52.7057	red
Pm6204656g0010	748.771	353.717	395.054	-41.3374	red
Pm97671g0010	954.449	336.91	617.539	-280.63	red
Pm10427288g0010	617.039	232.302	384.737	-152.435	red
novel.3557	446.864	162.615	284.248	-121.633	red
Pm169705g0010	892.733	213.84	678.892	-465.052	red

## Sheet: blue
gene_id	kTotal	kWithin	kOut	kDiff	modules
Pm9339426g0010	1564.77	921.863	642.911	278.953	blue
Pm19457g0010	1773.28	1474.35	298.93	1175.42	blue
Pm488360g0010	2356.6	1993.14	363.452	1629.69	blue
Pm487045g0010	1764.87	1476.89	287.981	1188.9	blue
Pm158457g0010	411.925	191.05	220.876	-29.8257	blue
Pm872053g0010	2465.79	1744.05	721.743	1022.3	blue
Pm95995g0010	1301.26	1004.25	297.005	707.25	blue
Pm326206g0010	2118.41	1299.12	819.292	479.826	blue
Pm10428777g0010	1924.17	1596.63	327.538	1269.1	blue
Pm901965g0010	1838.73	1073.16	765.568	307.591	blue
Pm717315g0010	1034.62	422.933	611.692	-188.759	blue
Pm7567986g0010	756.299	470.94	285.359	185.581	blue
Pm45640g0010	1071.74	649.032	422.706	226.326	blue
Pm273360g0010	1416.3	1069.58	346.714	722.87	blue
Pm41069g0010	2142.59	1533.92	608.671	925.248	blue
Pm75222g0010	2709.15	1828.77	880.382	948.387	blue
Pm103714g0010	2262.83	1611.36	651.471	959.892	blue
Pm6262426g0010	2234.46	1626.01	608.457	1017.55	blue
Pm227482g0010	2628.61	1992.09	636.53	1355.56	blue
Pm113903g0010	264.934	86.452	178.482	-92.0297	blue
Pm5789309g0010	1643.59	1359.73	283.861	1075.87	blue
Pm304675g0010	2392.97	2028.8	364.167	1664.64	blue
Pm10754g0010	2700.56	2171.5	529.058	1642.44	blue
Pm87055g0010	1562.81	1233.31	329.505	903.802	blue
Pm118630g0010	2484.58	1546.87	937.704	609.171	blue
Pm55416g0010	1647.65	1329.98	317.672	1012.31	blue
Pm2406414g0010	2679.71	2243.58	436.127	1807.45	blue
Pm3693801g0010	2681.04	2239.48	441.558	1797.92	blue
Pm93292g0010	2735.11	2278.35	456.759	1821.59	blue
Pm10145917g0010	975.654	520.632	455.022	65.6099	blue
Pm10433469g0010	1720.78	1120.67	600.108	520.565	blue
Pm10430977g0010	2749.42	2212.75	536.668	1676.08	blue
Pm104214g0010	2807.03	2245.14	561.893	1683.25	blue
Pm262554g0010	2674.94	1987.29	687.648	1299.64	blue
novel.9736	2493.34	2053.35	439.988	1613.37	blue
Pm10437148g0010	2322.08	1930.76	391.321	1539.44	blue
Pm10323933g0010	2581.39	2155.16	426.225	1728.94	blue
Pm10431443g0010	703.127	537.659	165.468	372.191	blue
Pm10426672g0010	1929.05	1553.53	375.528	1178	blue
Pm214498g0010	463.641	215.707	247.934	-32.2269	blue
Pm82655g0010	2846.62	1343.49	1503.13	-159.633	blue
Pm196899g0010	1870.81	1171.66	699.15	472.512	blue
Pm10432550g0010	1219.53	905.319	314.207	591.113	blue
Pm10429587g0010	2211	1868.83	342.165	1526.67	blue
Pm49897g0020	2078.07	1102.86	975.21	127.647	blue
Pm10426104g0010	1846.36	1547.24	299.118	1248.12	blue
Pm13020g0010	2404.71	1505.73	898.979	606.755	blue
Pm10140789g0010	2315.63	1399.39	916.247	483.139	blue
novel.6069	782.648	522.309	260.339	261.97	blue
Pm10427399g0010	1103.12	860.899	242.226	618.673	blue
Pm18280g0010	962.916	544.84	418.075	126.765	blue
Pm16299g0010	1556.58	1135.13	421.449	713.678	blue
Pm121889g0010	2651.04	1936.08	714.96	1221.12	blue
Pm10429460g0010	2593.8	2165.4	428.4	1737	blue
Pm4349g0020	1013.61	793.483	220.123	573.36	blue
Pm10353878g0010	2397.69	1819.34	578.355	1240.98	blue
novel.6895	1547.99	1256.22	291.769	964.453	blue
Pm9587996g0010	1809.62	1165.96	643.663	522.298	blue
Pm222941g0010	397.835	241.25	156.585	84.6651	blue
Pm6240990g0010	1652.39	1105.04	547.345	557.696	blue
Pm6409g0010	1101.34	581.635	519.706	61.9285	blue
Pm120902g0010	2913.46	2086.7	826.766	1259.93	blue
Pm120345g0010	2313.17	1734.97	578.201	1156.77	blue
Pm10436362g0020	1672.65	1337.97	334.683	1003.29	blue
Pm45077g0010	2703.26	2235.81	467.449	1768.36	blue
Pm6996g0010	558.78	223.039	335.74	-112.701	blue
Pm80564g0010	260.721	116.822	143.898	-27.0761	blue
Pm945058g0010	2499.35	1639.15	860.198	778.955	blue
Pm135987g0010	1406.41	497.85	908.565	-410.715	blue
Pm111913g0010	2172.84	1069.28	1103.56	-34.2813	blue
Pm7336477g0010	2285.52	1435.05	850.471	584.574	blue
Pm10434016g0010	1070.26	647.877	422.381	225.496	blue
Pm66732g0010	2158.53	1602.13	556.4	1045.73	blue
Pm255g0010	700.959	398.725	302.234	96.4913	blue
Pm194736g0010	1939.72	1010.85	928.875	81.9706	blue
Pm5949706g0010	1696.02	1400.53	295.482	1105.05	blue
Pm3901g0010	1696.49	1421.01	275.485	1145.52	blue
Pm36980g0010	2311.41	1950.22	361.188	1589.03	blue
Pm651220g0010	2634.44	2165.92	468.521	1697.4	blue
Pm10425953g0010	2560.58	2150.11	410.464	1739.65	blue
Pm274304g0010	1861.83	1065.13	796.701	268.428	blue
Pm194g0030	1953.12	1630.51	322.614	1307.89	blue
Pm444738g0020	1570.11	1083.34	486.765	596.579	blue
Pm9973625g0010	2829.27	1518.4	1310.87	207.529	blue
Pm8201g0010	2703.3	1716.32	986.979	729.339	blue
Pm8518489g0010	1324.84	984.588	340.25	644.338	blue
Pm156275g0010	1700.28	1028.24	672.033	356.211	blue
Pm961g0020	1977.89	1672.78	305.111	1367.67	blue
Pm178902g0010	653.139	309.195	343.944	-34.7494	blue
Pm121360g0010	1740.99	1171.6	569.388	602.211	blue
Pm2995g0020	1085.31	773.495	311.813	461.682	blue
Pm13350g0010	695.512	413.95	281.562	132.389	blue
Pm65542g0010	651.301	293.301	358	-64.6988	blue
Pm904410g0010	2667.94	1724.75	943.188	781.561	blue
Pm109804g0010	2234.21	1394.29	839.92	554.37	blue
Pm9412363g0010	2775.07	2323.47	451.599	1871.87	blue
Pm216273g0010	1502.61	1116.01	386.607	729.402	blue
Pm444738g0010	1849.07	1182.77	666.294	516.48	blue
Pm91457g0010	1630.49	582.627	1047.86	-465.235	blue
Pm7085077g0010	2674.52	2227.39	447.128	1780.26	blue
Pm32829g0010	2205.87	1841.97	363.896	1478.08	blue
Pm131460g0010	1686.67	1339.41	347.259	992.151	blue
Pm10431776g0020	1353.09	1104.16	248.933	855.223	blue
Pm104604g0010	725.615	437.999	287.616	150.383	blue
Pm259842g0010	1253.78	965.316	288.461	676.854	blue
Pm10425904g0010	340.982	114.966	226.017	-111.051	blue
Pm130537g0010	2733.43	1671.83	1061.6	610.235	blue
Pm10426778g0020	1543.4	1052.06	491.335	560.728	blue
Pm10426546g0020	2667.06	2230.34	436.715	1793.63	blue
Pm489177g0010	1126.6	828.969	297.633	531.336	blue
Pm10427706g0010	2323.66	1796.72	526.948	1269.77	blue
Pm366838g0010	1783.21	1301.12	482.091	819.03	blue
Pm10435304g0010	1846.41	1123.75	722.662	401.09	blue
Pm3956837g0010	1467.22	1034.89	432.333	602.557	blue
Pm3443g0010	2380.18	1997.19	382.986	1614.2	blue
Pm104172g0010	1473.11	1115.73	357.377	758.353	blue
Pm713767g0010	1443.31	1168.32	274.985	893.339	blue
Pm10431459g0010	1978.9	1144.03	834.874	309.152	blue
Pm9450549g0010	2411.25	1285.92	1125.32	160.603	blue
Pm68291g0010	2260.93	1692.92	568.008	1124.91	blue
Pm96561g0010	1665.36	1341.12	324.237	1016.88	blue
novel.8429	2367.45	1991.1	376.35	1614.75	blue
novel.3554	2210.87	1527.46	683.41	844.049	blue
Pm897588g0010	1335.65	1097.87	237.77	860.104	blue
Pm42108g0010	246.711	82.8906	163.82	-80.9298	blue
Pm18049g0010	457.553	169.237	288.316	-119.079	blue
Pm10435104g0010	1622.99	1231.54	391.455	840.085	blue
Pm77330g0010	1974.61	1648.05	326.553	1321.5	blue
Pm10436167g0010	919.736	501.13	418.606	82.5241	blue
Pm10433411g0010	2326.56	1928.91	397.65	1531.26	blue
Pm139682g0010	973.781	462.357	511.424	-49.0668	blue
Pm29426g0010	2898.22	2347.34	550.884	1796.45	blue
Pm17503g0020	2596.71	2007.54	589.173	1418.36	blue
Pm73657g0010	1458.34	1156.21	302.131	854.074	blue
Pm245731g0020	2297.9	1186.46	1111.45	75.0088	blue
Pm10434842g0010	1793.5	1431.34	362.16	1069.18	blue
Pm130652g0010	1745.2	1303.98	441.22	862.76	blue
Pm19582g0010	1491.15	1127.92	363.233	764.685	blue
Pm10429336g0010	2404.59	1186.29	1218.3	-32.0085	blue
Pm58192g0010	1469.08	1231.22	237.866	993.351	blue
Pm9282769g0010	2271.14	1299.75	971.387	328.366	blue
Pm10432433g0020	1009.7	685.379	324.317	361.062	blue
Pm158317g0020	2555.54	1689.91	865.635	824.272	blue
Pm10428617g0030	1301.74	949.898	351.843	598.055	blue
Pm136490g0010	1385.36	882.367	502.996	379.371	blue
Pm101085g0010	1850.44	1486.38	364.059	1122.32	blue
Pm139433g0010	469.711	218.853	250.858	-32.0049	blue
novel.7440	1966.48	1495.41	471.066	1024.35	blue
Pm67226g0010	1582.03	1225.4	356.632	868.766	blue
Pm10426546g0010	2671	2237.42	433.587	1803.83	blue
Pm10433352g0010	3029.64	2232.26	797.38	1434.88	blue
Pm10429522g0010	2307.76	1882.86	424.894	1457.97	blue
Pm104806g0010	830.146	386.272	443.874	-57.6023	blue
Pm2816g0010	1965.86	1539.66	426.2	1113.46	blue
Pm10426563g0010	1541.65	1253.22	288.427	964.793	blue
Pm331950g0010	2588.22	1961.16	627.059	1334.1	blue
Pm118030g0010	2085.6	1752.28	333.316	1418.97	blue
Pm7805818g0010	1882.89	1592.06	290.828	1301.23	blue
Pm64580g0010	1424.34	1188.23	236.111	952.119	blue
Pm8643g0010	1335.95	1090.11	245.84	844.27	blue
Pm76217g0010	2044.32	1036.87	1007.45	29.4209	blue
Pm10435663g0010	2744.85	1585.12	1159.73	425.395	blue
Pm83446g0010	2509.73	2095.31	414.417	1680.9	blue
Pm1213520g0010	2618.92	2131.25	487.674	1643.57	blue
Pm348255g0010	1924.9	1628.25	296.645	1331.61	blue
Pm10429328g0010	2860.36	2340.76	519.591	1821.17	blue
Pm10427237g0010	2278.99	1930.98	348.012	1582.96	blue
Pm10426936g0010	2213.5	1491.47	722.033	769.432	blue
Pm18615g0020	2902.77	2304.87	597.903	1706.96	blue
Pm10431920g0010	2227.53	611.864	1615.67	-1003.8	blue
Pm10427752g0010	251.369	111.841	139.528	-27.6865	blue
Pm8117g0020	2921.38	1653.05	1268.33	384.725	blue
Pm10432963g0010	2610.36	2011.98	598.382	1413.6	blue
Pm119122g0010	615.542	344.584	270.957	73.6272	blue
Pm8499g0020	2426.07	1977.96	448.109	1529.85	blue
Pm10436440g0030	2711.08	1751.18	959.901	791.277	blue
Pm524595g0010	2765.22	2305.4	459.816	1845.59	blue
Pm9307243g0010	2451.8	1508.5	943.304	565.193	blue
Pm75417g0010	2218.55	1555.72	662.827	892.895	blue
Pm10434033g0010	441.685	194.238	247.447	-53.2084	blue
Pm10436493g0010	578.13	307.303	270.827	36.4762	blue
Pm5320g0010	1220	982.472	237.524	744.948	blue
novel.6634	2330.03	1481	849.034	631.961	blue
Pm25307g0010	2715.39	2187.14	528.25	1658.89	blue
Pm46769g0010	1923.12	1413.83	509.298	904.527	blue
Pm7469g0010	1307.69	575.308	732.386	-157.078	blue
Pm10427502g0010	2789.02	1702.38	1086.64	615.749	blue
Pm7320190g0010	1735.68	1400.91	334.764	1066.15	blue
Pm78268g0010	2102.3	1770.99	331.309	1439.68	blue
Pm671655g0010	2007.46	1550.03	457.421	1092.61	blue
Pm6976g0010	2288.32	1280.02	1008.31	271.714	blue
Pm330807g0010	678.841	499.515	179.326	320.189	blue
Pm1400g0010	2626.63	1753.14	873.49	879.654	blue
Pm10436646g0010	2576.34	1845.51	730.832	1114.68	blue
Pm422939g0010	859.281	622.021	237.26	384.761	blue
Pm1948g0010	1402.84	1053.02	349.816	703.208	blue
Pm135369g0010	1143.21	681.277	461.937	219.34	blue
Pm491735g0010	1808.04	1527.31	280.73	1246.58	blue
Pm10430811g0010	496.036	179.219	316.818	-137.599	blue
Pm215979g0010	2651.68	2225.56	426.122	1799.44	blue
Pm10428764g0010	2291.49	1905.42	386.066	1519.36	blue
Pm56416g0010	480.456	179.692	300.764	-121.072	blue
Pm10435595g0020	2416.07	2022.75	393.319	1629.44	blue
Pm10428407g0010	855.628	432.63	422.999	9.63103	blue
Pm2417030g0010	2441.68	2049.2	392.479	1656.72	blue
Pm71661g0010	1991.41	1633.6	357.81	1275.79	blue
Pm10425909g0010	2125.7	1767.24	358.461	1408.78	blue
Pm3076g0010	1207.34	983.028	224.315	758.713	blue
Pm121326g0010	1983.43	1510.99	472.441	1038.55	blue
Pm10435875g0030	1534.71	1101.1	433.609	667.489	blue
Pm39847g0010	2778.01	2321.96	456.051	1865.91	blue
Pm360253g0010	2487.47	2030.72	456.749	1573.98	blue
Pm10433573g0020	1441.03	940.75	500.279	440.471	blue
Pm8965097g0010	1073.34	726.238	347.103	379.135	blue
Pm9004g0010	2452.06	1983.88	468.182	1515.69	blue
Pm12061g0010	1418.2	1169.4	248.803	920.595	blue
Pm18588g0010	2712.35	2130.79	581.557	1549.23	blue
Pm48815g0010	2413.95	1220.89	1193.06	27.822	blue
Pm8584g0010	1106.04	791.143	314.896	476.246	blue
Pm10427362g0010	1747.21	811.678	935.529	-123.851	blue
Pm10344938g0010	2002.86	1668.94	333.927	1335.01	blue
Pm181799g0010	925.805	533.744	392.061	141.683	blue
Pm120826g0010	404.861	269.955	134.906	135.049	blue
Pm61874g0010	3056.72	2346.42	710.299	1636.12	blue
novel.1889	2235.76	1885.56	350.197	1535.37	blue
Pm961150g0010	989.737	396.56	593.177	-196.617	blue
Pm10430592g0010	2513.36	1920.07	593.294	1326.78	blue
Pm16264g0010	2016.99	1081.14	935.85	145.294	blue
Pm10425971g0010	1982.31	1657.63	324.679	1332.96	blue
Pm10179679g0010	1410.53	1053.61	356.926	696.682	blue
Pm22084g0010	2446.38	2006.2	440.177	1566.02	blue
Pm94077g0010	1430.68	882.195	548.481	333.715	blue
Pm14272g0010	2440.64	1920.39	520.248	1400.14	blue
Pm3905g0020	751.732	482.474	269.258	213.217	blue
Pm10430681g0040	1921.07	1620.77	300.293	1320.48	blue
Pm10323238g0020	3193.35	1649.75	1543.6	106.153	blue
Pm10430686g0010	2395.87	1825.89	569.986	1255.9	blue
Pm10428593g0010	1681.79	1092.9	588.89	504.008	blue
Pm55418g0010	2297.82	1017.33	1280.49	-263.161	blue
Pm10379814g0010	2075.99	1622.2	453.785	1168.42	blue
Pm10435407g0010	2140.95	1794.37	346.579	1447.79	blue
Pm534511g0010	1614.21	1249.74	364.476	885.259	blue
Pm10085137g0010	1364.78	1103.53	261.247	842.286	blue
Pm10436771g0010	1771.17	1196.66	574.517	622.139	blue
Pm109211g0010	800.547	411.409	389.138	22.2704	blue
Pm10436794g0010	1866.38	1084.02	782.357	301.666	blue
Pm129986g0010	1539.36	1145.69	393.677	752.01	blue
Pm9621g0010	706.857	447.981	258.876	189.105	blue
Pm117292g0010	2595.73	2185.62	410.11	1775.51	blue
Pm53784g0020	1293.25	1038.13	255.118	783.011	blue
Pm19316g0010	1396.25	941.33	454.921	486.409	blue
Pm99733g0010	2056.23	1685.88	370.354	1315.52	blue
novel.9585	2218.42	1035.06	1183.36	-148.303	blue
Pm10427910g0010	1803.8	1096.63	707.171	389.461	blue
Pm84804g0010	1485.07	997.632	487.436	510.196	blue
Pm200329g0010	2119.77	1388.57	731.207	657.359	blue
Pm427215g0010	1864.34	1310.22	554.126	756.09	blue
Pm41196g0010	1940.57	1512.45	428.127	1084.32	blue
Pm455989g0010	2328.42	1972.23	356.184	1616.05	blue
Pm59925g0010	1420.8	1184.86	235.934	948.93	blue
Pm3108g0010	1660.02	1328.01	332.005	996.006	blue
Pm754053g0010	2394.52	2014.76	379.761	1635	blue
Pm13553g0010	2017.1	1326.38	690.724	635.652	blue
Pm11715g0010	2954.06	2195.41	758.65	1436.76	blue
Pm8341732g0010	1871.93	1527.97	343.961	1184.01	blue
Pm3964g0010	1961.31	1585.39	375.921	1209.47	blue
Pm7211g0010	821.245	514.667	306.578	208.088	blue
Pm10430681g0030	2097.66	1768.91	328.756	1440.15	blue
Pm34669g0010	2290.39	1920.81	369.574	1551.24	blue
Pm200725g0010	2762.22	2307.89	454.332	1853.55	blue
Pm10436651g0020	1393.1	939.561	453.538	486.023	blue
Pm10436546g0010	2194.12	1823.05	371.075	1451.97	blue
Pm955366g0010	2340.54	1877.34	463.201	1414.14	blue
Pm10435597g0010	928.826	540.74	388.087	152.653	blue
Pm89683g0010	1524.62	1067.33	457.286	610.044	blue
Pm751511g0010	521.838	329.303	192.535	136.768	blue
Pm9964470g0010	2849.76	2090.2	759.56	1330.64	blue
Pm10431091g0010	1573.27	1065.95	507.314	558.637	blue
Pm2730g0020	2417.95	1760.67	657.282	1103.38	blue
Pm8829511g0010	2037.44	1190.13	847.302	342.832	blue
Pm131015g0020	1403.11	1110.92	292.188	818.737	blue
Pm10432284g0020	1520.38	1044.14	476.239	567.905	blue
novel.1920	2863.06	1470.38	1392.68	77.6936	blue
Pm3389249g0010	2138.78	1691.16	447.625	1243.53	blue
Pm121856g0010	1772.58	1450.47	322.113	1128.36	blue
Pm17777g0010	886.278	464.247	422.031	42.2161	blue
Pm9144866g0010	1073.15	786.58	286.565	500.015	blue
Pm222629g0010	1651.36	1386.75	264.605	1122.15	blue
Pm9232936g0010	586.958	334.887	252.071	82.8162	blue
Pm400330g0010	1920.93	1503.08	417.853	1085.23	blue
Pm10425979g0010	2306.73	1385	921.728	463.275	blue
Pm191372g0010	2753.29	2038.73	714.566	1324.16	blue
Pm126556g0010	2629.05	2205.23	423.814	1781.42	blue
Pm9445g0010	309.24	138.003	171.237	-33.2339	blue
Pm462542g0010	802.361	340.458	461.904	-121.446	blue
Pm137838g0010	2014.36	1543.71	470.652	1073.06	blue
Pm10427437g0010	2096	1512.78	583.224	929.552	blue
Pm595253g0010	132.589	68.7089	63.88	4.82884	blue
Pm10426407g0030	2922.93	2417.97	504.961	1913.01	blue
Pm18454g0020	1531.86	1261.94	269.926	992.011	blue
Pm10427843g0020	1616.97	1113.69	503.282	610.409	blue
Pm177359g0010	2525.17	1808.15	717.014	1091.14	blue
Pm10600g0010	986.312	624.729	361.584	263.145	blue
Pm122244g0010	294.717	116.671	178.046	-61.3746	blue
Pm10428755g0020	2813.18	2274.59	538.588	1736.01	blue
Pm39755g0010	1788.03	1490.8	297.234	1193.57	blue
Pm2126824g0010	2808.06	2347.4	460.66	1886.74	blue
Pm10019331g0010	2467.04	1408.21	1058.82	349.391	blue
Pm875075g0010	1655.26	1112.37	542.893	569.475	blue
Pm137804g0010	832.536	537.499	295.036	242.463	blue
Pm44165g0010	934.071	570.963	363.108	207.856	blue
Pm48238g0010	1011.02	520.542	490.479	30.0629	blue
Pm25157g0020	2537.04	1816.73	720.311	1096.42	blue
Pm10347733g0010	1872.48	1465.46	407.023	1058.44	blue
Pm44504g0020	754.381	515.154	239.227	275.926	blue
Pm92715g0010	1853.19	1549.12	304.073	1245.05	blue
Pm323961g0010	2373.61	1992.78	380.83	1611.95	blue
Pm30992g0010	310.568	225.387	85.1811	140.206	blue
Pm10432583g0010	2811.56	2341.18	470.382	1870.8	blue
Pm137894g0010	599.389	307.957	291.432	16.5253	blue
Pm17763g0010	1763.65	1442.3	321.343	1120.96	blue
Pm4871780g0010	2198.1	1719.52	478.585	1240.93	blue
Pm18179g0010	1074.78	697.876	376.903	320.973	blue
Pm189826g0010	654.102	372.419	281.684	90.735	blue
Pm10434108g0010	2813.9	2121.7	692.205	1429.49	blue
Pm10431614g0010	344.699	176.65	168.049	8.60041	blue
Pm189802g0010	1231.8	1023.51	208.292	815.221	blue
Pm9472378g0010	2403.19	1775.11	628.086	1147.02	blue
Pm12086g0010	1430.41	1148.71	281.694	867.018	blue
Pm5581g0010	2457.08	1612.28	844.793	767.491	blue
Pm10431645g0020	2585.03	2107.37	477.666	1629.7	blue
Pm10431196g0010	1792.45	1250.44	542.015	708.421	blue
Pm10068g0010	519.148	337.229	181.918	155.311	blue
Pm158513g0010	2498.6	1841.85	656.753	1185.09	blue
Pm12346g0040	1592.31	804.896	787.411	17.4858	blue
Pm10428006g0030	886.277	683.107	203.17	479.937	blue
Pm10426488g0010	796.882	531.068	265.814	265.254	blue
Pm201510g0010	1392.67	591.615	801.057	-209.442	blue
Pm5353g0010	1741.41	914.337	827.078	87.2589	blue
Pm175884g0010	2040.92	1713.93	326.989	1386.94	blue
Pm6622g0010	1063.7	802.435	261.261	541.174	blue
novel.1971	1283.66	1039.89	243.77	796.122	blue
Pm141147g0010	2588.26	2185.36	402.899	1782.46	blue
Pm10426807g0010	1652.11	1394.47	257.647	1136.82	blue
Pm10014834g0010	1343.81	1000.6	343.211	657.389	blue
Pm35771g0010	894.454	406.735	487.719	-80.9841	blue
Pm10430050g0010	2008.03	983.562	1024.47	-40.9104	blue
Pm7007329g0010	1796.14	723.307	1072.83	-349.527	blue
Pm22260g0020	2690.7	2277.93	412.768	1865.16	blue
Pm2153472g0010	2205.79	1859.95	345.838	1514.11	blue
Pm10427809g0010	2225.12	1822.39	402.733	1419.66	blue
Pm10429928g0010	2754.34	1565.16	1189.18	375.975	blue
Pm506872g0010	2202.08	1536.49	665.592	870.898	blue
Pm138441g0010	2341.02	1938.16	402.864	1535.3	blue
Pm26900g0010	452.286	211.637	240.649	-29.012	blue
Pm10430497g0010	1830.23	854.323	975.908	-121.585	blue
Pm425143g0010	1519.17	782.898	736.268	46.6304	blue
Pm8573g0010	1367.59	1041.16	326.423	714.74	blue
Pm135835g0010	2466.24	2052.42	413.82	1638.6	blue
Pm44557g0010	2676.67	2201.72	474.954	1726.76	blue
Pm99736g0010	2484.79	2022.78	462.012	1560.77	blue
Pm51446g0010	1339.48	1101.72	237.756	863.964	blue
Pm23324g0010	2251.86	1843.53	408.332	1435.2	blue
Pm31546g0010	1643.97	1288.23	355.742	932.484	blue
Pm10426802g0010	1960.3	1587.56	372.738	1214.82	blue
Pm49812g0010	2139.67	1502.43	637.241	865.193	blue
novel.7490	2492.13	2098.67	393.466	1705.2	blue
Pm7115598g0010	2092.87	1338.27	754.595	583.677	blue
Pm172058g0010	2695.2	2112.52	582.679	1529.85	blue
Pm15760g0010	2264.68	1336.43	928.251	408.175	blue
Pm45756g0010	547.31	361.578	185.733	175.845	blue
Pm218507g0010	1076.41	605.41	470.999	134.411	blue
Pm45185g0010	1614.68	1103.94	510.742	593.193	blue
Pm67582g0010	559.351	429.978	129.373	300.605	blue
Pm10427927g0010	2771.12	2121.13	649.989	1471.14	blue
Pm10257038g0010	1097.45	792.064	305.385	486.679	blue
Pm15820g0010	1640.66	1268.91	371.746	897.165	blue
Pm10432943g0020	2605.78	1809.19	796.583	1012.61	blue
Pm10430788g0010	2913.65	2325.77	587.874	1737.9	blue
Pm10432599g0010	1003.57	779.167	224.399	554.768	blue
Pm10427223g0010	2658.51	1411.75	1246.75	164.999	blue
Pm741492g0010	171.44	90.4401	80.9999	9.44018	blue
Pm10434569g0010	3095.75	2327.2	768.55	1558.65	blue
Pm10435541g0010	2316.52	1944.58	371.936	1572.65	blue
Pm92546g0010	1692.32	1358.95	333.374	1025.58	blue
novel.4327	941.412	733.548	207.864	525.684	blue
Pm25307g0030	2561.92	2130.67	431.253	1699.42	blue
Pm7618g0010	1979.49	1591.72	387.773	1203.95	blue
Pm3905g0010	803.186	536.067	267.119	268.947	blue
Pm3688g0010	2616.23	1666.74	949.485	717.259	blue
Pm6646362g0010	2653.4	2003.68	649.718	1353.97	blue
Pm19731g0010	238.045	168.64	69.4057	99.2338	blue
Pm10721g0020	1916.51	1309.18	607.34	701.836	blue
Pm18253g0010	1035.13	767.752	267.383	500.369	blue
Pm123491g0010	1151.74	908.846	242.893	665.953	blue
Pm132247g0010	2732.82	2114.97	617.85	1497.12	blue
Pm957810g0010	1491.12	1078.2	412.916	665.283	blue
Pm96110g0010	1065.29	844.023	221.268	622.755	blue
Pm234923g0010	736.651	525.28	211.371	313.909	blue
Pm54876g0010	2447.27	930.565	1516.71	-586.144	blue
Pm10432683g0020	2800.33	2349.69	450.64	1899.05	blue
Pm10430361g0010	2718.12	2045.23	672.891	1372.34	blue
Pm132866g0010	917.182	586.435	330.747	255.688	blue
Pm10430229g0010	2809.14	2336.77	472.369	1864.4	blue
Pm110221g0010	1148.88	558.596	590.288	-31.6918	blue
Pm29443g0010	2453	1990.34	462.652	1527.69	blue
Pm100230g0010	2726.95	1537.48	1189.47	348.007	blue
Pm36125g0010	2069.59	1731.29	338.298	1393	blue
novel.3507	1937.32	1426.13	511.194	914.936	blue
Pm321571g0010	2025.62	1718.58	307.039	1411.54	blue
Pm320479g0010	2785.05	2173.55	611.496	1562.06	blue
Pm10435202g0010	958.488	389.143	569.345	-180.202	blue
Pm8052g0010	369.603	154.162	215.44	-61.2781	blue
Pm10435174g0010	744.996	363.268	381.728	-18.4596	blue
Pm10118613g0010	297.037	144.709	152.327	-7.61813	blue
Pm10430174g0010	2369.72	1945.63	424.091	1521.54	blue
Pm14281g0010	1359.69	514.362	845.333	-330.971	blue
Pm10429205g0010	1523.56	994.192	529.369	464.822	blue
Pm58424g0010	2382.38	1710.16	672.221	1037.94	blue
Pm10435577g0010	2131.27	1046.29	1084.98	-38.695	blue
Pm43865g0010	2864.23	2390.08	474.151	1915.93	blue
Pm9061g0010	2704.14	1871.66	832.481	1039.17	blue
Pm10432368g0010	660.646	388.498	272.148	116.349	blue
Pm10206328g0010	1219.57	957.725	261.847	695.878	blue
Pm940375g0010	2484.24	1308.35	1175.9	132.45	blue
Pm10426303g0010	1583.33	618.494	964.838	-346.344	blue
Pm34648g0010	1853.17	1468.6	384.563	1084.04	blue
Pm10431748g0010	1145.63	757.599	388.03	369.569	blue
Pm10205704g0010	1583.09	940.43	642.662	297.767	blue
Pm10432042g0010	2331.07	1958.07	373.001	1585.07	blue
Pm128679g0010	366.935	209.1	157.835	51.2658	blue
Pm748541g0010	1801	1259.61	541.386	718.228	blue
Pm48983g0010	2357.86	1928.07	429.792	1498.28	blue
Pm10428840g0010	1870.89	1203.32	667.565	535.756	blue
Pm10431397g0020	2942.57	1546.69	1395.88	150.809	blue
Pm173921g0010	2970.79	2243.9	726.884	1517.02	blue
Pm10434934g0010	2124.41	1556.38	568.035	988.342	blue
Pm89401g0010	1064.1	715.696	348.405	367.292	blue
Pm519042g0010	2530.83	2141.08	389.742	1751.34	blue
Pm98574g0010	1196.27	734.258	462.017	272.241	blue
Pm49645g0010	2663.83	1800.83	862.995	937.836	blue
Pm7529347g0010	2305.44	1944.91	360.531	1584.37	blue
Pm20260g0010	1856.58	1488.73	367.848	1120.88	blue
Pm17768g0010	1550.41	1260.91	289.495	971.418	blue
Pm194767g0010	2571.34	2158.03	413.318	1744.71	blue
Pm10209746g0010	2040.7	1647.77	392.936	1254.83	blue
Pm5692971g0010	1011.24	636.011	375.225	260.786	blue
Pm9995924g0010	1504.58	1159.02	345.563	813.456	blue
Pm10265574g0010	1360.97	775.657	585.31	190.346	blue
Pm5395g0020	1781.28	1445.43	335.855	1109.57	blue
Pm45410g0010	2045.05	1459.32	585.725	873.599	blue
Pm491376g0010	1930.87	1615.91	314.962	1300.95	blue
Pm128453g0010	1009.26	723.922	285.341	438.581	blue
novel.8700	2913.13	2327.43	585.699	1741.73	blue
Pm177562g0020	2243.9	1564.34	679.563	884.777	blue
Pm465325g0010	1268.79	973.176	295.612	677.563	blue
Pm16514g0010	2114.38	1780.5	333.877	1446.63	blue
Pm25624g0020	27.1045	9.13353	17.9709	-8.8374	blue
novel.2545	2375.24	1489.99	885.255	604.733	blue
Pm8054208g0010	1660.14	1066.57	593.573	472.999	blue
Pm95898g0010	2804.76	2084.14	720.626	1363.51	blue
Pm6447g0010	226.762	120.724	106.038	14.6861	blue
novel.2680	506.041	242.198	263.842	-21.6441	blue
Pm390984g0010	917.573	610.175	307.398	302.777	blue
Pm72639g0010	2258.21	1363.78	894.428	469.35	blue
Pm13635g0010	1916.63	1413.39	503.246	910.14	blue
Pm13061g0010	380.876	150.433	230.443	-80.01	blue
Pm93349g0010	1342.25	935.01	407.237	527.773	blue
Pm10537g0010	2791.36	1669.74	1121.63	548.11	blue
Pm10434345g0010	1109.58	660.83	448.752	212.078	blue
Pm10027972g0010	1699.16	1354.8	344.354	1010.45	blue
Pm9015061g0010	2042.11	1466.87	575.238	891.631	blue
Pm141946g0010	2384.63	1948.61	436.021	1512.59	blue
Pm26803g0010	2457.24	2027.16	430.081	1597.08	blue
Pm10277987g0010	1395.23	854.143	541.09	313.053	blue
Pm39057g0020	770.923	419.93	350.992	68.9383	blue
Pm7766880g0010	1936.86	1640.2	296.662	1343.54	blue
Pm36765g0020	2066.98	1527.92	539.066	988.851	blue
novel.7521	1997.97	1515.94	482.024	1033.92	blue
Pm10430793g0020	2431.99	2012.47	419.522	1592.95	blue
Pm86810g0010	1618.65	1219.21	399.444	819.762	blue
Pm925355g0010	1731.31	1221.69	509.62	712.071	blue
Pm16336g0010	2873.89	2382.23	491.655	1890.58	blue
Pm58890g0010	2542.91	2015.67	527.233	1488.44	blue
Pm10433445g0020	2273.73	1872.06	401.673	1470.39	blue
Pm282g0010	2428.88	2003.31	425.569	1577.74	blue
Pm47428g0010	2026.19	790.648	1235.54	-444.892	blue
Pm8758266g0010	2786.3	2171.15	615.147	1556	blue
Pm77292g0010	1927.82	1617.31	310.508	1306.8	blue
Pm9884g0010	740.192	420.332	319.86	100.472	blue
Pm18653g0010	1235.22	943.946	291.276	652.67	blue
Pm128105g0010	179.106	60.637	118.469	-57.832	blue
Pm8256450g0010	1016.42	761.322	255.096	506.227	blue
Pm99608g0010	2302.65	1167.91	1134.74	33.1666	blue
Pm131215g0010	436.14	157.411	278.729	-121.318	blue
Pm462704g0010	1799.08	1453.91	345.17	1108.74	blue
Pm714770g0010	2086.64	1695.02	391.625	1303.39	blue
Pm329480g0010	1571.87	1265.5	306.365	959.138	blue
Pm47345g0010	2138.66	1580.08	558.584	1021.5	blue
Pm13321g0020	450.435	291.198	159.237	131.961	blue
Pm121261g0010	2507.86	1772.53	735.326	1037.21	blue
Pm10426540g0010	846.772	608.093	238.679	369.414	blue
Pm10427115g0010	3059.6	1924.27	1135.33	788.948	blue
Pm10430110g0010	2041.85	1716.21	325.643	1390.57	blue
Pm56255g0010	2535.25	2032.71	502.54	1530.17	blue
Pm43405g0010	265.931	129.03	136.901	-7.87157	blue
Pm154719g0010	449.894	217.225	232.669	-15.4431	blue
Pm10431735g0020	2100.26	1728.36	371.902	1356.45	blue
Pm474396g0010	2594.36	2057.17	537.191	1519.98	blue
Pm2079g0010	1513.85	1198.79	315.053	883.741	blue
Pm623590g0010	427.933	302.459	125.474	176.985	blue
Pm56717g0010	2674.97	2011.47	663.499	1347.97	blue
Pm10272821g0010	2484.38	1009.86	1474.52	-464.656	blue
Pm17834g0010	1643.18	939.715	703.464	236.251	blue
Pm14935g0010	127.794	42.7141	85.0799	-42.3658	blue
Pm10428067g0010	1800.55	1468.66	331.893	1136.76	blue
Pm10435701g0010	2289.57	1183.9	1105.66	78.2385	blue
Pm93495g0010	2920	2168.55	751.444	1417.11	blue
Pm36030g0010	3062.27	2094.38	967.892	1126.49	blue
Pm7224g0020	2282.52	1746.95	535.564	1211.39	blue
Pm8947543g0010	3076.62	1600.01	1476.61	123.4	blue
Pm22423g0010	872.313	546.229	326.084	220.145	blue
Pm10433539g0020	2310.47	1884.33	426.143	1458.19	blue
Pm19015g0010	2456.56	1693.26	763.3	929.964	blue
Pm21775g0010	1496.61	909.237	587.372	321.865	blue
Pm10436550g0010	987.252	781.304	205.948	575.356	blue
Pm119766g0010	664.246	405.547	258.699	146.848	blue
Pm10299189g0010	1536.21	1253.34	282.869	970.476	blue
Pm10434639g0010	1899.8	1364.56	535.24	829.321	blue
Pm536642g0010	2387.35	1910.42	476.928	1433.49	blue
Pm9504233g0010	1771.29	1249.55	521.743	727.803	blue
Pm2988g0010	2239.3	1784.71	454.593	1330.11	blue
Pm3040g0010	3001.9	2324.46	677.441	1647.01	blue
Pm10431503g0010	1460.36	1192.09	268.275	923.815	blue
Pm138103g0010	2432.35	1986.82	445.532	1541.29	blue
Pm10432047g0010	423.304	213.051	210.253	2.79814	blue
Pm5156g0010	457.596	260.083	197.513	62.5705	blue
Pm10431500g0010	2620.82	2158.28	462.54	1695.74	blue
novel.1898	1629.19	1359.82	269.375	1090.44	blue
Pm49964g0010	1762.43	648.805	1113.63	-464.824	blue
Pm10431657g0010	1566.97	1049.71	517.256	532.454	blue
Pm102736g0010	2274.51	1430.36	844.157	586.201	blue
Pm383885g0010	709.192	377.22	331.972	45.2483	blue
Pm10432507g0010	1376.65	1149.65	227.005	922.641	blue
Pm10435385g0010	3083.35	2061.14	1022.21	1038.93	blue
Pm103022g0010	1662.51	1292.24	370.272	921.97	blue
Pm10432970g0010	2113.7	1720.1	393.6	1326.5	blue
Pm18245g0010	429.759	249.519	180.241	69.2779	blue
Pm64059g0010	1719.58	1393.52	326.057	1067.46	blue
Pm247623g0010	815.902	600.546	215.356	385.19	blue
Pm10429080g0010	2628.69	1831.3	797.393	1033.9	blue
Pm22128g0010	2218.9	1709.02	509.878	1199.14	blue
Pm81703g0010	503.526	194.445	309.081	-114.636	blue
Pm10436378g0010	501.219	286.178	215.041	71.1366	blue
Pm8925523g0010	1436	1184.96	251.041	933.918	blue
Pm56102g0010	2535.1	1853.07	682.026	1171.04	blue
Pm9984443g0020	2059.37	1268.76	790.605	478.158	blue
Pm75022g0010	1822.14	1270.62	551.518	719.102	blue
Pm817409g0010	1433.85	872.86	560.989	311.871	blue
Pm6128248g0010	969.535	732.466	237.069	495.397	blue
Pm10436162g0020	2397.43	1174.23	1223.2	-48.9728	blue
Pm19827g0010	344.288	131.492	212.796	-81.3038	blue
Pm315714g0010	941.393	414.734	526.66	-111.926	blue
Pm140715g0010	3199.15	1676.43	1522.72	153.715	blue
novel.787	2358.15	1984.34	373.81	1610.53	blue
Pm90790g0010	1817.72	1526.24	291.471	1234.77	blue
Pm19490g0010	2135.96	1383.45	752.505	630.948	blue
Pm6110g0010	2820.76	2262.52	558.242	1704.27	blue
Pm10437177g0010	2129.82	1673.16	456.666	1216.49	blue
Pm101964g0010	2015.07	1680.75	334.319	1346.43	blue
Pm20247g0030	1514.02	1026.65	487.375	539.271	blue
novel.3497	157.38	71.3853	85.9945	-14.6092	blue
Pm10435943g0010	2617.72	2132.75	484.97	1647.77	blue
Pm10427872g0010	2741.33	1427.86	1313.46	114.404	blue
Pm224722g0010	2657.18	2249.07	408.118	1840.95	blue
Pm550900g0010	466.835	290.485	176.35	114.135	blue
Pm129930g0010	2807.72	2219.67	588.048	1631.62	blue
Pm15386g0010	1890.08	1320.71	569.373	751.336	blue
Pm92947g0030	109.471	33.0814	76.3898	-43.3084	blue
Pm10342591g0010	2591.63	1835.8	755.833	1079.97	blue
Pm58118g0010	2236.59	1673.73	562.856	1110.88	blue
Pm74554g0010	1455.18	1191.81	263.37	928.442	blue
Pm381265g0010	1599.47	619.613	979.86	-360.248	blue
Pm17924g0010	2003.89	1211.55	792.342	419.208	blue
Pm114951g0010	2664.47	1885.09	779.384	1105.7	blue
Pm10428700g0010	826.574	355.675	470.899	-115.224	blue
Pm10429094g0010	1324.89	1044.58	280.307	764.277	blue
Pm10431006g0010	955.307	602.652	352.655	249.997	blue
Pm139843g0010	1545.86	1141.05	404.813	736.233	blue
Pm861277g0010	1652.32	1200.84	451.484	749.354	blue
Pm432705g0010	2076.39	1722.15	354.242	1367.9	blue
Pm118377g0010	2136.11	1670.83	465.279	1205.56	blue
Pm26597g0010	2115.8	1440.66	675.136	765.522	blue
Pm10227813g0010	2197.49	1703.15	494.332	1208.82	blue
Pm79336g0010	2910.02	2389.15	520.871	1868.28	blue
Pm105452g0010	2945.54	1931.51	1014.02	917.491	blue
Pm17985g0010	2373.97	1801.18	572.795	1228.38	blue
Pm135713g0010	1016.54	793.631	222.908	570.723	blue
Pm90007g0010	2100.21	1676.54	423.668	1252.88	blue
Pm18990g0010	2283.28	1638.01	645.262	992.753	blue
Pm6785g0020	997.462	717.911	279.551	438.36	blue
Pm13545g0010	2640.47	2154.96	485.517	1669.44	blue
Pm780898g0010	2858.4	2026.35	832.044	1194.31	blue
Pm123750g0010	2647.64	1979.38	668.26	1311.12	blue
Pm10429739g0010	2810.6	2348.49	462.118	1886.37	blue
Pm130180g0010	2991.42	1889.4	1102.02	787.388	blue
Pm371891g0010	233.926	112.387	121.539	-9.15235	blue
Pm922304g0010	1458.9	1152.61	306.287	846.322	blue
Pm158381g0010	949.985	441.328	508.657	-67.3295	blue
Pm74757g0010	643.765	483.882	159.883	323.999	blue
Pm43661g0010	2314.56	1381.18	933.377	447.808	blue
Pm10220g0010	1219.06	864.513	354.551	509.962	blue
Pm24966g0010	953.665	708.862	244.803	464.06	blue
Pm356609g0010	2666.83	2243.31	423.527	1819.78	blue
Pm12791g0010	2955.02	2186.03	768.988	1417.04	blue
Pm133549g0010	830.965	583.914	247.052	336.862	blue
Pm3392755g0010	2879.28	2371.3	507.98	1863.32	blue
Pm614362g0010	1209.81	965.07	244.74	720.33	blue
Pm3170408g0010	2096.54	1713.66	382.878	1330.78	blue
Pm7175126g0010	2883.62	2279.73	603.887	1675.84	blue
Pm18703g0010	2515.72	1958.55	557.165	1401.39	blue
Pm112672g0010	798.486	449.082	349.404	99.6782	blue
Pm4442g0010	126.277	60.1958	66.0809	-5.88507	blue
Pm9367863g0010	2493.4	1054.99	1438.41	-383.412	blue
Pm886307g0010	2748.31	2309.43	438.882	1870.55	blue
Pm944867g0010	1756.18	1476.08	280.107	1195.97	blue
Pm10430344g0010	1367.25	1099.88	267.371	832.512	blue
Pm8436115g0010	2340.56	1758.58	581.981	1176.6	blue
Pm10430022g0010	1172.66	751.136	421.528	329.608	blue
Pm10430213g0010	1730.99	539.096	1191.89	-652.797	blue
Pm10434506g0010	1096.2	731.58	364.619	366.961	blue
Pm8358601g0010	1734.11	1357.47	376.64	980.829	blue
Pm466601g0010	1692.52	1343.42	349.1	994.324	blue
Pm10435999g0020	2412.98	2023.22	389.751	1633.47	blue
Pm10435389g0010	2411.66	1830.65	581.009	1249.65	blue
Pm252882g0010	2441.63	1303.26	1138.37	164.896	blue
Pm10437032g0010	1671.71	1297.74	373.973	923.765	blue
Pm20095g0010	2042.48	1654.65	387.83	1266.82	blue
Pm141852g0010	1891.73	998.123	893.607	104.516	blue
Pm10436314g0010	2399.09	1992.16	406.932	1585.23	blue
Pm86597g0010	2177.37	1210.67	966.699	243.974	blue
Pm10426426g0010	2589.64	1777.56	812.082	965.475	blue
novel.1274	1687.02	1155.66	531.365	624.292	blue
Pm141075g0010	1635.16	1287.22	347.942	939.275	blue
Pm9472213g0010	2096.09	1742.93	353.162	1389.77	blue
Pm10435203g0010	1468.76	1208.92	259.834	949.088	blue
Pm37003g0010	749.515	531.23	218.286	312.944	blue
Pm43072g0010	485.373	245.31	240.063	5.24772	blue
Pm13996g0010	3051.7	2372.18	679.514	1692.67	blue
Pm87389g0010	2720.02	2236.59	483.434	1753.16	blue
Pm15827g0020	2075.97	1624.44	451.529	1172.91	blue
Pm125131g0010	1177.37	905.27	272.102	633.168	blue
Pm168592g0010	1306.02	1056.31	249.714	806.594	blue
Pm10430352g0010	2841.89	2102.23	739.665	1362.56	blue
Pm881548g0010	2168.77	1676.9	491.872	1185.03	blue
Pm10433660g0010	1606.01	1195.93	410.082	785.85	blue
Pm10436563g0030	1869.95	1108.24	761.711	346.524	blue
Pm107594g0010	2950.74	2315.38	635.352	1680.03	blue
Pm10425957g0010	2740.73	2225.27	515.453	1709.82	blue
Pm2472g0010	553.151	308.864	244.287	64.5775	blue
Pm12897g0020	2401.51	1989.16	412.344	1576.82	blue
Pm10350516g0010	2676.46	2256	420.455	1835.55	blue
Pm8532241g0010	1005.45	816.092	189.359	626.733	blue
Pm98576g0010	1379.37	665.93	713.437	-47.5072	blue
Pm10435028g0010	2882.79	2120.7	762.094	1358.61	blue
Pm10743g0010	2482.28	1980.87	501.415	1479.45	blue
Pm494273g0010	1070.33	503.557	566.774	-63.2165	blue
Pm10432555g0010	2332.26	1821.05	511.213	1309.84	blue
Pm10433203g0020	1029.31	456.803	572.503	-115.7	blue
Pm10310126g0010	2038.65	1147.77	890.884	256.882	blue
novel.5153	1210.09	921.683	288.406	633.277	blue
Pm97559g0030	2706.3	2202.28	504.021	1698.26	blue
Pm139640g0010	1182.89	893.386	289.508	603.877	blue
Pm245048g0010	2190.34	1762.65	427.696	1334.95	blue
Pm10427583g0020	2709.52	1940.68	768.847	1171.83	blue
Pm10270322g0010	2011.52	1552.47	459.045	1093.43	blue
Pm598152g0010	1164.28	757.225	407.057	350.168	blue
Pm2411574g0010	2655.92	2209.47	446.445	1763.03	blue
Pm92814g0010	786.776	471.437	315.339	156.098	blue
Pm10436111g0010	257.013	170.687	86.3266	84.36	blue
Pm12174g0010	1867.34	1255.73	611.611	644.123	blue
Pm10427911g0010	2660.75	1529.55	1131.2	398.352	blue
Pm9106132g0010	2337.56	1945.96	391.608	1554.35	blue
Pm10434078g0010	2006.37	1542.49	463.878	1078.61	blue
Pm120172g0010	1375	734.349	640.652	93.697	blue
Pm10431005g0010	1479.03	595.484	883.547	-288.063	blue
Pm10428663g0010	1069.89	832.938	236.955	595.983	blue
Pm9091721g0010	2529.56	1695.63	833.93	861.703	blue
Pm10435556g0010	428.25	214.426	213.824	0.6016	blue
Pm121739g0010	1010.5	683.551	326.945	356.605	blue
Pm1896g0010	2051.72	1698.11	353.608	1344.5	blue
Pm5294g0010	2263.38	1738.27	525.115	1213.15	blue
Pm17333g0010	2696.25	2270.17	426.085	1844.08	blue
Pm10425837g0010	1294.13	962.061	332.068	629.993	blue
Pm106933g0010	2310.59	1818.44	492.149	1326.29	blue
Pm10426564g0020	2061.64	1692.54	369.102	1323.44	blue
novel.1479	1355.95	1046.06	309.888	736.169	blue
novel.7048	1821.06	1400.28	420.772	979.512	blue
Pm15821g0010	596.232	366.918	229.314	137.604	blue
Pm155287g0010	2112.45	1632.97	479.475	1153.5	blue
Pm2478g0010	2257.32	1691.64	565.673	1125.97	blue
Pm10432264g0010	2297.42	1929.52	367.896	1561.63	blue
Pm74554g0020	1527.55	1256.01	271.546	984.46	blue
Pm928022g0010	2614.31	2193.61	420.698	1772.91	blue
Pm19634g0010	2981.15	2436.96	544.188	1892.77	blue
Pm26026g0010	1936.37	1618.58	317.788	1300.79	blue
Pm10427259g0010	1875.02	1261.01	614.004	647.009	blue
Pm10434805g0020	1764.23	741.995	1022.24	-280.241	blue
Pm806g0010	995.55	745.779	249.771	496.009	blue
Pm18297g0010	1032.05	824.449	207.598	616.851	blue
Pm10431025g0010	2380.64	1887.01	493.626	1393.39	blue
Pm18091g0010	1354.21	968.367	385.846	582.521	blue
Pm9978g0010	943.484	613.932	329.552	284.38	blue
Pm512863g0010	1273.57	791.907	481.667	310.24	blue
Pm10425838g0010	184.315	48.1934	136.122	-87.9282	blue
Pm278339g0010	2705.26	1973.51	731.752	1241.76	blue
novel.9935	568.045	322.935	245.11	77.825	blue
Pm109877g0010	1239.93	913.961	325.973	587.988	blue
Pm181270g0010	1043.15	823.716	219.438	604.278	blue
Pm123309g0010	2810.71	1807.76	1002.95	804.805	blue
Pm10663g0010	1351.61	858.22	493.391	364.828	blue
Pm185096g0010	621.217	390.04	231.177	158.862	blue
Pm781557g0010	2789.38	1494.56	1294.82	199.736	blue
Pm84321g0010	2786.66	2191.2	595.457	1595.74	blue
Pm119766g0020	727.956	419.887	308.07	111.817	blue
Pm139148g0010	2204.19	1667	537.184	1129.82	blue
Pm131585g0010	1130.29	880.705	249.587	631.118	blue
Pm10431721g0010	1300.39	1000.33	300.065	700.261	blue
Pm140984g0020	466.987	293.9	173.087	120.813	blue
Pm411882g0010	503.58	354.385	149.195	205.19	blue
Pm10429644g0010	218.896	92.2701	126.626	-34.3556	blue
Pm100662g0010	2329.55	1949.87	379.676	1570.2	blue
Pm4147g0010	1915.86	1426.86	489.001	937.855	blue
Pm42169g0010	671.831	256.391	415.44	-159.05	blue
Pm9371872g0010	2184.47	1225.38	959.086	266.299	blue
Pm10434223g0020	491.597	287.196	204.401	82.7954	blue
Pm885565g0010	1931.63	1502.51	429.122	1073.39	blue
novel.4916	2313.95	1171.71	1142.24	29.4639	blue
Pm17539g0020	1366.02	1012.33	353.69	658.636	blue
Pm3634858g0010	1820.25	1499.75	320.502	1179.25	blue
Pm10189662g0010	2799.18	2346.67	452.512	1894.16	blue
Pm42714g0010	1225.93	983.5	242.433	741.067	blue
Pm55902g0010	2626.07	1975.69	650.372	1325.32	blue
Pm8558083g0010	630.682	401.536	229.146	172.39	blue
Pm133160g0010	1824.15	1531.77	292.383	1239.39	blue
Pm10427016g0010	1781.29	1109.51	671.78	437.729	blue
Pm12301g0010	2059.31	1629.56	429.753	1199.81	blue
Pm73785g0010	3128.22	2334.64	793.581	1541.06	blue
Pm10437018g0010	2408.39	2010.76	397.625	1613.14	blue
Pm7211g0020	964.262	607.1	357.162	249.938	blue
Pm18287g0010	2359.83	1862.49	497.339	1365.15	blue
Pm123647g0010	2266.82	1249.86	1016.96	232.903	blue
Pm191671g0010	2235.84	1885.29	350.543	1534.75	blue
Pm5873g0010	2272.02	1697.82	574.204	1123.61	blue
Pm361612g0010	1292.05	946.485	345.562	600.922	blue
Pm172105g0010	2480.37	2033.38	446.994	1586.38	blue
Pm10430323g0010	2432.78	1942.37	490.411	1451.96	blue
Pm63342g0010	665.385	489.094	176.291	312.802	blue
Pm10430917g0010	2343.46	1595.22	748.24	846.983	blue
Pm834492g0010	233.924	77.0945	156.83	-79.7352	blue
Pm8923g0010	1333.13	815.174	517.958	297.216	blue
Pm10251013g0010	2216.53	1848.69	367.847	1480.84	blue
Pm10436826g0010	1731.84	676.888	1054.96	-378.069	blue
Pm23066g0010	1777.54	968.175	809.362	158.813	blue
Pm1464g0010	1910.28	1273.16	637.124	636.033	blue
Pm483085g0010	1773.6	1474.2	299.394	1174.81	blue
Pm105932g0010	942.982	603.613	339.369	264.244	blue
Pm383910g0010	1903.55	1371.11	532.441	838.669	blue
Pm10845g0010	1750.66	1278.98	471.679	807.299	blue
Pm10219997g0010	2677.26	1830.16	847.102	983.055	blue
Pm10436637g0030	2251.49	1302.14	949.352	352.784	blue
Pm71183g0010	1903.75	1603.9	299.842	1304.06	blue
Pm10430298g0010	624.353	326.842	297.511	29.3309	blue
Pm40639g0010	1887.06	1163.03	724.029	439.004	blue
Pm25862g0010	2657.11	1956.76	700.35	1256.41	blue
Pm10433640g0010	1163.46	870.073	293.386	576.687	blue
Pm99090g0010	3033.55	2125.6	907.949	1217.65	blue
Pm17998g0010	1816.54	1253.88	562.662	691.218	blue
Pm10431956g0010	2563.62	2094.22	469.403	1624.82	blue
Pm91505g0010	2908.25	2230.5	677.746	1552.76	blue
Pm1832g0030	2168.41	1734.12	434.289	1299.83	blue
Pm10435373g0010	1763	1442.01	320.986	1121.02	blue
Pm196874g0010	942.781	752.272	190.509	561.763	blue
Pm18260g0010	1153.73	810.341	343.384	466.957	blue
Pm12995g0010	1416.26	609.933	806.326	-196.393	blue
Pm231338g0010	2355.1	944.123	1410.98	-466.858	blue
Pm4464g0010	2253.96	1856.86	397.101	1459.76	blue
Pm10435292g0010	2689.96	2255.51	434.45	1821.06	blue
Pm492465g0010	251.427	89.1959	162.231	-73.0356	blue
Pm17694g0010	2287.86	1180.19	1107.66	72.5318	blue
Pm10239005g0010	2694.33	2031.22	663.109	1368.11	blue
Pm3113g0010	2053.7	1451.59	602.107	849.488	blue
Pm72759g0020	2097.29	1754.29	342.997	1411.3	blue
Pm10434986g0010	2961.32	2249.52	711.804	1537.71	blue
Pm865616g0010	1923.56	876.623	1046.94	-170.312	blue
Pm10426661g0020	2281.66	1900.25	381.405	1518.84	blue
Pm10432644g0010	884.76	645.716	239.044	406.672	blue
Pm9520615g0010	1049.57	641.907	407.667	234.24	blue
Pm35925g0020	1146.8	859.277	287.524	571.753	blue
Pm52362g0010	2318.91	1876.9	442.017	1434.88	blue
Pm10427561g0020	1944.28	1412.64	531.641	881.003	blue
Pm20325g0010	2474.56	1848.2	626.361	1221.84	blue
Pm20113g0010	537.222	291.627	245.595	46.0327	blue
Pm80066g0020	1720.75	1205.66	515.085	690.577	blue
Pm210976g0010	715.611	302.581	413.03	-110.449	blue
Pm10427923g0010	1797.17	1136.51	660.659	475.852	blue
Pm29812g0010	648.783	310.511	338.272	-27.7602	blue
Pm534242g0010	840.917	440.933	399.983	40.9501	blue
Pm123682g0010	1335.8	990	345.798	644.202	blue
Pm170202g0010	1125.89	783.258	342.632	440.626	blue
Pm10430678g0010	2352.42	1923.57	428.852	1494.71	blue
Pm167441g0010	1984.35	1513.28	471.073	1042.2	blue
Pm10435806g0020	2120.33	1736.77	383.564	1353.2	blue
Pm138679g0010	1193.65	782.173	411.474	370.698	blue
Pm5486g0010	969.356	500.705	468.651	32.0539	blue
Pm89862g0010	1809.2	1423.96	385.24	1038.72	blue
Pm25311g0010	2186.34	1626.93	559.409	1067.52	blue
Pm70638g0010	1643.72	927.341	716.377	210.964	blue
Pm489006g0010	2594.89	2092.54	502.35	1590.19	blue
Pm8341456g0010	1242.43	439.743	802.686	-362.943	blue
Pm56165g0010	2406.75	1987.7	419.05	1568.65	blue
Pm40961g0010	1475.51	1115.61	359.893	755.72	blue
Pm211417g0010	63.2834	28.3887	34.8947	-6.50595	blue
Pm10431452g0010	2805.85	2202.59	603.252	1599.34	blue
Pm17028g0010	916.286	707.741	208.545	499.196	blue
Pm10430589g0010	1337.21	921.414	415.793	505.621	blue
novel.7069	2202.45	1765.2	437.252	1327.95	blue
Pm635089g0010	1025.66	574.845	450.817	124.029	blue
Pm238844g0010	1388.98	1021.03	367.959	653.067	blue
Pm194786g0010	2748.86	2256.2	492.659	1763.54	blue
Pm443647g0010	2220.04	1810.89	409.145	1401.75	blue
Pm30433g0010	2426.67	1859.57	567.104	1292.47	blue
Pm918049g0010	481.863	189.997	291.866	-101.87	blue
Pm10432402g0010	1951.11	1449.76	501.349	948.41	blue
Pm17430g0010	911.145	475.224	435.921	39.3033	blue
Pm120531g0010	2216.93	1752.3	464.633	1287.66	blue
Pm13496g0020	2435.44	1741.85	693.59	1048.26	blue
Pm60617g0010	2617.34	2184.54	432.799	1751.74	blue
Pm10426211g0020	1415.11	718.734	696.381	22.3523	blue
Pm85910g0010	1501.95	1019.83	482.113	537.72	blue
Pm699589g0010	785.593	615.575	170.018	445.557	blue
Pm10430106g0010	3142.9	2183.59	959.309	1224.28	blue
Pm10435868g0020	1117.06	663.13	453.931	209.199	blue
Pm208841g0010	1293.03	738.146	554.884	183.262	blue
Pm10426260g0010	335.33	179.664	155.666	23.9979	blue
Pm8431623g0010	831.329	546.988	284.341	262.647	blue
Pm8367012g0010	1509.41	1216.72	292.684	924.039	blue
Pm15416g0010	2158.1	1703.33	454.776	1248.55	blue
Pm10435814g0020	2701.42	2172.69	528.729	1643.96	blue
Pm140268g0010	2397.24	1708.95	688.297	1020.65	blue
Pm10436304g0020	2272.56	1515.46	757.097	758.366	blue
Pm845882g0010	548.375	351.742	196.633	155.109	blue
Pm879696g0010	2442.73	1519.96	922.768	597.189	blue
Pm10434945g0020	2929.82	1947.53	982.293	965.239	blue
novel.9743	910.134	656.29	253.843	402.447	blue
Pm7609420g0010	812.595	551.47	261.125	290.345	blue
Pm10436800g0010	2257.44	1891.28	366.154	1525.13	blue
Pm320643g0010	917.718	686.933	230.786	456.147	blue
Pm942991g0010	2921.42	2038.32	883.101	1155.21	blue
Pm5629699g0010	2952.82	2392.51	560.303	1832.21	blue
Pm10435885g0010	877.801	630.999	246.802	384.196	blue
Pm10147276g0010	2259.96	1809.55	450.411	1359.14	blue
Pm128611g0010	2816.32	2286.21	530.106	1756.11	blue
Pm911898g0010	2193.51	1574.69	618.829	955.857	blue
Pm10431384g0010	2242.4	1204.35	1038.05	166.297	blue
Pm10432683g0010	2794.79	2324.58	470.202	1854.38	blue
Pm4055764g0010	2226.63	1854.4	372.238	1482.16	blue
Pm10432035g0010	2906.21	2058.65	847.554	1211.1	blue
Pm50745g0010	2642.99	2177.36	465.623	1711.74	blue
Pm7024054g0010	2440.57	1579.66	860.916	718.741	blue
Pm10433824g0010	95.0322	31.8561	63.1761	-31.3199	blue
Pm10431603g0010	141.854	64.3364	77.5174	-13.181	blue
Pm76402g0010	2497.33	2041.98	455.347	1586.64	blue
Pm10433239g0010	879.482	440.876	438.606	2.26977	blue
Pm293420g0010	1558.25	1228.14	330.106	898.037	blue
Pm432330g0010	279.327	158.245	121.082	37.1634	blue
Pm855574g0010	1736.17	1428.62	307.549	1121.07	blue
Pm4050g0010	2337.08	1844.75	492.327	1352.42	blue
novel.9647	2087.14	1709.4	377.731	1331.67	blue
Pm173543g0010	1955.62	1585.17	370.45	1214.72	blue
Pm29361g0010	1048.99	510.963	538.025	-27.0619	blue
Pm108165g0010	644.502	287.764	356.737	-68.9732	blue
Pm10432906g0010	1596.77	1335.74	261.029	1074.71	blue
novel.3891	2669.43	1527.62	1141.81	385.815	blue
Pm671328g0010	2705.29	1629.21	1076.08	553.125	blue
Pm23656g0010	1731.94	1314.14	417.802	896.338	blue
Pm87076g0010	2589.71	2107.58	482.126	1625.46	blue
Pm902407g0010	2437.64	1923.17	514.477	1408.69	blue
Pm16677g0010	2994.22	1600.06	1394.16	205.895	blue
Pm362616g0010	2436.41	1715.95	720.457	995.496	blue
Pm15827g0010	2036.89	1586.57	450.314	1136.26	blue
Pm42039g0010	2235.5	1601.46	634.042	967.418	blue
novel.2498	2657.29	1439.4	1217.89	221.515	blue
Pm99679g0010	1175.76	831.012	344.751	486.261	blue
Pm3280g0020	2532.91	1981.5	551.402	1430.1	blue
Pm94837g0010	212.734	104.835	107.899	-3.06482	blue
Pm211896g0010	2632.46	1547.1	1085.36	461.741	blue
Pm540111g0010	355.378	143.142	212.236	-69.0944	blue
Pm10434409g0010	2046.59	1715.74	330.846	1384.9	blue
Pm10430553g0010	750.052	450.512	299.54	150.972	blue
Pm136569g0010	1849.65	1552.31	297.341	1254.97	blue
Pm342881g0010	2174.42	1681	493.425	1187.57	blue
Pm211932g0010	1637.07	1377.36	259.707	1117.66	blue
Pm19925g0010	2416.82	2011.65	405.167	1606.48	blue
Pm103557g0010	1950.39	1624.65	325.74	1298.91	blue
Pm16292g0010	1350.69	1123.04	227.651	895.389	blue
Pm10428178g0020	107.684	50.6912	56.993	-6.30177	blue
Pm14956g0020	2563.04	1489.83	1073.21	416.613	blue
Pm9416g0010	905.921	497.863	408.058	89.8042	blue
Pm159093g0010	2134.9	1782.45	352.449	1430	blue
novel.6154	1976.31	1645.7	330.611	1315.09	blue
Pm7704g0010	501.384	366.958	134.426	232.532	blue
Pm114887g0010	2472.02	1880.92	591.099	1289.83	blue
Pm1750g0010	1402.53	699.568	702.958	-3.38926	blue
novel.4151	344.932	184.076	160.856	23.22	blue
Pm5644g0010	2236.84	1518.42	718.425	799.994	blue
Pm10437272g0010	1316.47	793.661	522.811	270.85	blue
Pm14971g0010	2550.19	2161.51	388.679	1772.83	blue
Pm443982g0010	1744.96	1445.45	299.505	1145.95	blue
Pm102122g0010	2392.57	1924.39	468.177	1456.22	blue
Pm118904g0010	1604.13	1208.48	395.65	812.833	blue
Pm74709g0010	1089.9	732.517	357.387	375.13	blue
Pm10151018g0010	2588.83	1441.07	1147.76	293.305	blue
Pm31952g0020	782.573	594.793	187.78	407.013	blue
Pm10436260g0010	675.991	316.996	358.995	-41.9986	blue
novel.3733	1922.27	1620.85	301.419	1319.43	blue
Pm48752g0010	2357.79	1939.63	418.159	1521.47	blue
Pm6311818g0010	418.66	276.512	142.148	134.364	blue
Pm1153g0020	297.037	182.429	114.608	67.8204	blue
Pm536g0010	670.493	510.191	160.302	349.889	blue
Pm8911g0010	2609.13	2180.21	428.925	1751.28	blue
Pm402129g0010	2639.59	2123.85	515.739	1608.11	blue
Pm158595g0010	2887.38	1939.07	948.314	990.755	blue
Pm10431661g0020	2322.63	1955.03	367.601	1587.42	blue
Pm376557g0010	1329.19	1099.93	229.258	870.673	blue
Pm10429547g0010	2643.92	1288.55	1355.38	-66.8286	blue
Pm76596g0010	2047.6	1645.34	402.263	1243.07	blue
Pm30136g0010	272.763	183.222	89.5407	93.6814	blue
Pm88101g0010	2989.51	1511.93	1477.58	34.3564	blue
novel.6766	2301.92	1941.5	360.421	1581.08	blue
Pm32006g0010	2481.39	1470.8	1010.59	460.208	blue
Pm803378g0010	410.43	251.286	159.144	92.142	blue
Pm136773g0010	386.005	155.563	230.442	-74.8792	blue
Pm296126g0010	309.521	175.138	134.383	40.7556	blue
Pm20251g0020	2813.41	2133.01	680.406	1452.6	blue
novel.4002	1280.52	824.021	456.498	367.524	blue
Pm10271793g0010	2231.48	1796.5	434.979	1361.52	blue
Pm121161g0010	1868.95	1562.74	306.211	1256.53	blue
Pm103246g0010	1067.49	471.055	596.434	-125.379	blue
Pm89217g0010	1882.6	1337.32	545.28	792.042	blue
Pm372495g0010	338.159	179.932	158.227	21.7051	blue
Pm10427473g0010	849.002	388.235	460.767	-72.5323	blue
novel.4874	205.887	100.477	105.41	-4.93244	blue
Pm9010196g0010	983.905	670.85	313.054	357.796	blue
Pm75193g0010	2818.75	2285.84	532.906	1752.94	blue
Pm444126g0010	1517.11	1217	300.106	916.899	blue
Pm60060g0010	1919.5	1489.9	429.606	1060.29	blue
Pm3745g0010	1172.02	900.669	271.354	629.315	blue
Pm10426802g0020	2625.62	1947.55	678.07	1269.48	blue
Pm10326002g0010	1747.88	1085.22	662.659	422.562	blue
Pm10427982g0010	2825.65	2310.93	514.725	1796.2	blue
Pm10435155g0010	1992.44	1441.72	550.72	890.995	blue
Pm10433742g0010	2537.71	2120.06	417.652	1702.41	blue
Pm10427153g0010	1747.56	1424.95	322.612	1102.34	blue
novel.32	2621.38	2153.52	467.861	1685.65	blue
Pm136493g0010	2327.11	1597.18	729.937	867.24	blue
Pm10428562g0010	1468.4	882.483	585.919	296.564	blue
Pm20259g0010	1823.97	1264.81	559.162	705.647	blue
Pm348074g0010	396.179	157.277	238.902	-81.6249	blue
Pm28828g0010	3063	2229.35	833.643	1395.71	blue
Pm10433759g0010	1333.09	902.538	430.555	471.983	blue
Pm60222g0010	2327.85	1907.53	420.319	1487.21	blue
Pm10426008g0010	606.894	332.077	274.817	57.2603	blue
Pm10217369g0010	2407.41	1987.33	420.081	1567.25	blue
Pm283992g0010	2675.43	2250.67	424.764	1825.9	blue
Pm9683140g0010	400.161	202.634	197.527	5.10659	blue
Pm13545g0020	2896.14	2326.66	569.484	1757.17	blue
Pm73880g0010	2774.65	2081.97	692.681	1389.29	blue
Pm10425963g0010	195.868	84.0238	111.844	-27.8203	blue
Pm10428572g0010	1771.91	1409.59	362.322	1047.27	blue
Pm6324966g0010	2749.62	2315.54	434.087	1881.45	blue
Pm915042g0010	1279.4	994.82	284.58	710.241	blue
Pm8575380g0010	927.214	720.744	206.47	514.275	blue
Pm788301g0010	283.876	183.345	100.531	82.8137	blue
Pm10119331g0010	2746.27	2153.02	593.252	1559.76	blue
Pm65964g0010	2158.05	1818.77	339.28	1479.49	blue
Pm40234g0010	1531.14	840.868	690.269	150.599	blue
novel.3919	1654.67	1376.19	278.479	1097.72	blue
Pm29107g0020	2134.31	1427.11	707.197	719.913	blue
Pm10433644g0010	1552.81	1102.51	450.299	652.215	blue
Pm10435875g0010	1489.65	1182.97	306.679	876.289	blue
Pm10429055g0010	707.125	506.472	200.653	305.819	blue
Pm10426182g0010	431.611	158.375	273.237	-114.862	blue
Pm10430200g0010	1056.81	729.043	327.766	401.277	blue
Pm10429630g0020	1945.34	1605.58	339.756	1265.82	blue
Pm14051g0010	1142.79	921.788	220.997	700.791	blue
Pm119336g0010	452.171	207.256	244.915	-37.6589	blue
Pm768341g0010	1343.38	1063.5	279.877	783.626	blue
Pm10432941g0010	2721.79	2163.15	558.637	1604.51	blue
Pm96704g0020	2735.29	2167.46	567.826	1599.64	blue
Pm2167807g0010	1758.68	1426.88	331.794	1095.09	blue
Pm10430198g0010	2365.14	1879.83	485.303	1394.53	blue
Pm4143g0010	279.046	136.77	142.276	-5.50569	blue
Pm97559g0020	2413.47	1946.73	466.738	1479.99	blue
novel.2453	2573.08	1980.5	592.583	1387.91	blue
Pm10302741g0010	829.516	578.767	250.749	328.018	blue
Pm169150g0010	1290.85	566.878	723.97	-157.091	blue
Pm8463304g0010	1954.37	900.98	1053.39	-152.405	blue
Pm10435710g0010	895.495	707.296	188.198	519.098	blue
Pm98236g0010	1859.91	1540.33	319.583	1220.75	blue
Pm10381604g0010	2368.2	1918.21	449.99	1468.22	blue
Pm29400g0010	1187.92	940.445	247.476	692.969	blue
Pm10428989g0010	2359.14	1616.58	742.555	874.025	blue
Pm103636g0020	1305.92	463.119	842.801	-379.683	blue
Pm10428021g0010	2626.29	2113.41	512.876	1600.54	blue
Pm32400g0010	2672.26	1635.3	1036.95	598.353	blue
Pm140162g0010	2733.79	2142.24	591.551	1550.69	blue
Pm40496g0010	1283.24	795.043	488.199	306.844	blue
Pm18236g0010	865.253	704.818	160.435	544.383	blue
Pm10432182g0010	1881.61	1518.77	362.841	1155.93	blue
Pm97126g0010	2659.11	2242.68	416.427	1826.26	blue
Pm36205g0010	1512.23	788.421	723.811	64.6102	blue
Pm101037g0010	1737.63	976.795	760.837	215.958	blue
Pm424930g0010	1202.94	782.242	420.699	361.543	blue
Pm26706g0010	2750.91	2079.28	671.628	1407.66	blue
Pm10205012g0010	1984.16	1642.82	341.336	1301.49	blue
Pm825494g0010	1596.25	737.677	858.572	-120.895	blue
Pm9965663g0010	2930.49	2380.77	549.711	1831.06	blue
Pm10435190g0010	1669.82	1356.89	312.927	1043.97	blue
Pm10426246g0010	1213.22	832.674	380.542	452.132	blue
Pm16979g0020	190.668	113.215	77.4534	35.7612	blue
Pm191396g0010	2577.63	2064.71	512.919	1551.79	blue
Pm10429560g0010	2915.82	2114.32	801.505	1312.81	blue
Pm773806g0010	1883.86	1572.74	311.119	1261.63	blue
Pm10428417g0010	883.894	645.844	238.051	407.793	blue
Pm93859g0010	2353.71	1808.76	544.944	1263.82	blue
Pm10429959g0010	2180.38	1668.27	512.111	1156.15	blue
Pm23116g0010	206.686	116.712	89.9737	26.7385	blue
Pm9429878g0010	2329.3	1851.29	478.003	1373.29	blue
Pm7941396g0010	1497.1	1171	326.101	844.899	blue
Pm490761g0010	1186.42	852.668	333.751	518.918	blue
Pm501071g0010	612.412	476.706	135.706	341	blue
Pm12755g0010	1731.5	1383.07	348.428	1034.64	blue
Pm15276g0010	1828.46	1424.82	403.641	1021.18	blue
Pm470187g0010	135.428	92.5364	42.8912	49.6452	blue
Pm203732g0010	1754.52	1478.48	276.04	1202.44	blue
Pm38260g0010	1478.42	1136.49	341.927	794.563	blue
Pm106283g0010	1806.62	1415.19	391.433	1023.76	blue
Pm98889g0010	2935.09	2210.34	724.747	1485.6	blue
Pm10434945g0030	2714.8	1689.59	1025.21	664.38	blue
Pm10426323g0010	2820.5	2332.06	488.439	1843.62	blue
Pm141850g0010	2062.34	1632.63	429.714	1202.92	blue
Pm10434164g0020	1754.08	1266.66	487.424	779.235	blue
Pm82940g0010	316.531	142.864	173.666	-30.8023	blue
Pm9381437g0010	2710.44	2270.44	440.003	1830.44	blue
Pm97067g0010	2136.04	1484.77	651.267	833.503	blue
novel.2013	1758.21	1438.08	320.126	1117.95	blue
Pm10427630g0010	2410.15	1898.02	512.133	1385.89	blue
Pm578029g0010	2770.3	2327.08	443.215	1883.87	blue
Pm27635g0010	1845.22	1460.61	384.607	1076	blue
Pm10434414g0010	2311.68	1758.01	553.677	1204.33	blue
Pm10426882g0010	2086.86	1766.67	320.192	1446.48	blue
Pm10436263g0010	533.596	216.447	317.149	-100.702	blue
Pm10130047g0010	1809.62	1274.16	535.458	738.701	blue
Pm10428868g0010	2733.27	2260.94	472.336	1788.6	blue
Pm69787g0010	2282.08	1926.54	355.542	1571	blue
Pm10435644g0010	1761.25	1480.7	280.55	1200.15	blue
Pm418705g0010	2337.21	1448.68	888.529	560.152	blue
Pm925263g0010	2260.87	1706.67	554.2	1152.47	blue
Pm9217141g0010	925.078	719.028	206.05	512.978	blue
Pm96911g0010	2309.81	1949.77	360.037	1589.73	blue
Pm348109g0010	1146.83	790.64	356.19	434.45	blue
Pm10433732g0030	1790.53	1485.25	305.275	1179.98	blue
Pm3527g0010	1924	1188.08	735.918	452.162	blue
Pm100737g0010	1655.28	1318.86	336.425	982.433	blue
Pm2450g0010	1440.2	1004.13	436.07	568.058	blue
Pm496531g0010	1040.41	654.491	385.917	268.574	blue
Pm9325998g0010	1659.89	1375.94	283.956	1091.98	blue
Pm103629g0010	1599	826.434	772.571	53.8624	blue
Pm9564g0010	1824.7	1487.07	337.625	1149.45	blue
Pm158437g0010	1432.76	1111.49	321.27	790.22	blue
Pm25663g0010	926.719	410.871	515.847	-104.976	blue
Pm10434134g0010	983.254	677.623	305.631	371.992	blue
Pm71034g0010	2239.4	1647.5	591.894	1055.61	blue
Pm663295g0010	1152.99	708.839	444.152	264.686	blue
Pm10430683g0010	1347.94	990.092	357.848	632.244	blue
Pm16738g0010	420.692	259.262	161.43	97.8324	blue
Pm908014g0010	2316.22	1966.88	349.336	1617.55	blue
Pm102992g0010	500.918	292.254	208.664	83.5905	blue
Pm13107g0010	1814.92	1411.61	403.311	1008.3	blue
Pm18142g0010	2748.18	2313.82	434.354	1879.47	blue
Pm3663839g0010	1398.53	1103.15	295.378	807.774	blue
Pm10743g0020	2080.15	1590.9	489.252	1101.65	blue
Pm6117134g0010	1034.17	768.458	265.714	502.744	blue
Pm17226g0010	1147.03	806.189	340.842	465.348	blue
Pm176793g0010	2808.02	2334.87	473.148	1861.73	blue
Pm79150g0010	1598.11	1098.89	499.224	599.664	blue
Pm125055g0010	2129.22	1296.26	832.957	463.305	blue
Pm175234g0010	780.244	462.34	317.903	144.437	blue
Pm10426989g0010	2966.35	2112.28	854.074	1258.2	blue
Pm10433789g0010	343.61	142.911	200.699	-57.7879	blue
Pm483708g0010	798.406	368.946	429.46	-60.5144	blue
Pm46325g0010	2850.39	1883.03	967.363	915.668	blue
Pm3372633g0010	2796.54	2292.73	503.81	1788.92	blue
Pm10434453g0010	1427.33	1182.09	245.236	936.853	blue
Pm20538g0010	1873.88	1257.34	616.538	640.8	blue
Pm10427891g0010	1993.96	1660.03	333.931	1326.09	blue
Pm10434578g0010	1095.94	877.544	218.4	659.145	blue
Pm10437086g0010	916.835	282.957	633.879	-350.922	blue
Pm9375266g0010	3051.75	2437.34	614.407	1822.93	blue
Pm10437129g0010	1181.26	864.356	316.901	547.454	blue
Pm10430547g0020	3066.61	1834.64	1231.97	602.673	blue
Pm136385g0010	1349.07	1042.24	306.828	735.41	blue
Pm495463g0010	2468.24	2067.76	400.481	1667.28	blue
novel.5734	1226.4	535.821	690.576	-154.755	blue
Pm173450g0010	1913.82	1580.66	333.164	1247.49	blue
Pm63721g0010	1910.84	1233.61	677.227	556.38	blue
Pm52903g0010	1387.66	735.722	651.937	83.7855	blue
Pm10425939g0010	1543.76	1285.56	258.198	1027.36	blue
Pm10430437g0020	1400.6	945.8	454.797	491.003	blue
Pm88294g0010	2182.74	1248.89	933.855	315.031	blue
Pm10431179g0010	1227.02	989.671	237.346	752.325	blue
Pm9081761g0010	1105.72	466.216	639.506	-173.29	blue
Pm10431762g0010	2550.87	2095.79	455.078	1640.71	blue
Pm13170g0010	2280.99	1908.14	372.847	1535.29	blue
Pm10433615g0010	739.971	521.321	218.65	302.672	blue
Pm10221168g0010	1415.29	1115.43	299.857	815.576	blue
novel.5129	1299.52	1027.65	271.874	755.772	blue
Pm9597g0030	1860.95	1559.28	301.677	1257.6	blue
Pm100349g0010	1624.51	1253.02	371.495	881.521	blue
Pm370798g0010	2306.89	1956.57	350.319	1606.25	blue
Pm35187g0010	881.685	664.522	217.163	447.359	blue
Pm425483g0010	2130.64	1800.2	330.435	1469.77	blue
Pm27152g0010	2294.58	1905.73	388.85	1516.88	blue
Pm20527g0010	2683.84	1464.94	1218.9	246.048	blue
Pm224722g0020	2665.84	2255.35	410.492	1844.85	blue
Pm428227g0010	2104.91	1768.36	336.552	1431.81	blue
Pm8268g0020	1081.92	741.206	340.712	400.494	blue
Pm8611749g0010	2629.79	2007.42	622.363	1385.06	blue
Pm10434165g0010	2935.41	2322.21	613.208	1709	blue
Pm5964g0010	1557.62	1130.02	427.596	702.423	blue
Pm10428552g0010	1878.03	1274.96	603.07	671.891	blue
Pm20484g0010	1708.27	1343.06	365.209	977.852	blue
Pm10162151g0010	1101.91	874.012	227.9	646.112	blue
Pm629487g0010	2916.15	2277.98	638.166	1639.81	blue
novel.2056	2954.56	2338.04	616.515	1721.53	blue
Pm275751g0010	908.277	512.198	396.079	116.119	blue
Pm40443g0010	2648.57	2145.07	503.495	1641.58	blue
Pm10426455g0010	2469.99	2092.43	377.56	1714.87	blue
Pm10430625g0010	1204	917.076	286.92	630.156	blue
Pm10431854g0020	1450.59	1050.89	399.696	651.198	blue
Pm10437070g0010	2332.47	1576.56	755.91	820.653	blue
Pm48690g0010	1516.56	935.991	580.567	355.424	blue
Pm88963g0010	1357.56	1079.63	277.933	801.694	blue
Pm387513g0010	2656.63	1564.69	1091.94	472.752	blue
Pm10429598g0010	1278.39	822.691	455.697	366.994	blue
Pm118076g0010	1696.05	1185.55	510.503	675.048	blue
Pm9182156g0010	1649.42	1341.86	307.563	1034.29	blue
Pm13982g0020	976.377	670.566	305.811	364.755	blue
Pm44315g0010	1681.03	1334.22	346.817	987.399	blue
Pm10425822g0010	2666.66	1980.8	685.86	1294.94	blue
Pm10428406g0010	1485.46	940.075	545.39	394.686	blue
Pm10429187g0010	987.912	753.5	234.412	519.088	blue
Pm572791g0010	1824.16	1212.36	611.808	600.548	blue
Pm10131595g0010	2590.62	2071.22	519.398	1551.83	blue
Pm19206g0010	858.743	452.557	406.186	46.3705	blue
Pm100734g0010	2791.33	2228.55	562.784	1665.76	blue
Pm14318g0010	2834.06	2215.5	618.566	1596.93	blue
Pm396911g0010	2780.07	1020.47	1759.6	-739.133	blue
Pm20436g0010	2269.67	1796.98	472.687	1324.3	blue
Pm8235186g0010	1829.09	1132.38	696.709	435.676	blue
Pm89471g0010	221.677	63.5464	158.13	-94.5838	blue
Pm10435528g0010	761.899	537.348	224.55	312.798	blue
Pm8277352g0010	501.354	266.266	235.088	31.1782	blue
Pm10429460g0020	2716.12	2267.01	449.11	1817.9	blue
novel.4310	2424.21	2022.59	401.623	1620.96	blue
Pm6437150g0010	2676.65	2182.55	494.095	1688.46	blue
Pm24529g0010	835.427	570.537	264.89	305.646	blue
Pm70500g0010	2362.15	1787.38	574.775	1212.6	blue
Pm704868g0010	1865.57	1534.73	330.844	1203.88	blue
Pm396190g0010	907.822	627.601	280.221	347.38	blue
Pm38514g0010	1601.39	869.967	731.419	138.548	blue
Pm552873g0010	2586.59	2166.22	420.37	1745.85	blue
Pm119546g0010	931.866	438.4	493.466	-55.0656	blue
Pm9118765g0010	1750.33	1392.69	357.645	1035.04	blue
Pm93384g0010	1675.93	1309.11	366.82	942.294	blue
Pm12282g0010	1041.36	593.332	448.033	145.299	blue
Pm16906g0010	1251.99	940.463	311.523	628.94	blue
Pm7362g0010	1966.49	1538.76	427.73	1111.03	blue
Pm47664g0010	1312.78	661.098	651.68	9.41835	blue
Pm542629g0010	1488.9	1092.3	396.599	695.701	blue
Pm253636g0010	122.781	59.1146	63.6666	-4.55201	blue
Pm10432206g0010	2444.68	1828.94	615.736	1213.21	blue
Pm2090332g0010	1342.12	942.508	399.617	542.891	blue
Pm138049g0010	1157.61	834.711	322.898	511.813	blue
Pm18871g0020	415.549	176.987	238.562	-61.5754	blue
Pm188477g0010	1405.75	985.188	420.563	564.626	blue
Pm87748g0010	914.994	531.573	383.421	148.152	blue
novel.904	1806.93	1369.44	437.493	931.948	blue
Pm158067g0010	1347.84	981.613	366.232	615.381	blue
novel.7013	1972.83	1578.87	393.968	1184.9	blue
Pm23704g0010	2057.6	1729.18	328.412	1400.77	blue
Pm54706g0010	2871.02	2173.98	697.037	1476.94	blue
Pm10436135g0010	2346.82	1953.1	393.719	1559.38	blue
Pm614794g0010	719.314	441.446	277.868	163.578	blue
Pm10435887g0010	2411.39	1950.7	460.692	1490.01	blue
Pm10433636g0010	561.845	290.806	271.039	19.7675	blue
Pm10349363g0010	1770.71	1449.04	321.668	1127.37	blue
Pm282542g0010	2323.61	1663.54	660.064	1003.48	blue
Pm47951g0010	2358.44	1942.23	416.216	1526.01	blue
Pm20596g0010	489.406	223.443	265.963	-42.5206	blue
Pm9218536g0010	1297.98	1071.02	226.962	844.056	blue
Pm289531g0010	2572.17	2145.66	426.505	1719.16	blue
Pm104108g0010	1294.44	1027.57	266.876	760.69	blue
Pm461683g0010	2230.78	1881.94	348.845	1533.1	blue
Pm938248g0010	2323.82	1861.72	462.106	1399.61	blue
Pm817099g0010	1362.99	1028.73	334.263	694.464	blue
Pm8738781g0010	438.89	193.448	245.442	-51.9944	blue
Pm10429807g0020	2960.59	2237.72	722.873	1514.84	blue
Pm7864625g0010	2369.42	1974.37	395.054	1579.31	blue
Pm10427880g0010	2755.8	1576.25	1179.55	396.699	blue
Pm10427843g0010	1234.61	854.609	379.998	474.611	blue
Pm114657g0010	2735.38	2204.68	530.7	1673.98	blue
Pm131181g0010	1209.91	816.914	393.001	423.913	blue
Pm888623g0010	1313.37	951.472	361.9	589.571	blue
Pm10241326g0010	1549.09	1289.14	259.952	1029.18	blue
Pm10429821g0010	2097.91	1700.81	397.102	1303.7	blue
Pm649081g0010	1080.39	846.446	233.941	612.505	blue
Pm62318g0020	2178.76	1707.9	470.863	1237.03	blue
Pm39014g0010	551.811	343.174	208.636	134.538	blue
Pm10434038g0010	2623.01	2077.61	545.405	1532.2	blue
Pm707839g0010	1206.7	904.244	302.457	601.787	blue
Pm10434133g0010	917.647	547.644	370.003	177.642	blue
Pm10430943g0010	589.217	417.286	171.931	245.356	blue
Pm116722g0010	1882.75	1545.95	336.8	1209.15	blue
Pm10433021g0010	1255.64	538.319	717.318	-179	blue
Pm88236g0010	2297.22	1886.07	411.15	1474.92	blue
Pm89226g0010	1672.09	1180.07	492.024	688.045	blue
Pm174842g0010	241.928	92.1751	149.753	-57.5781	blue
Pm112839g0010	1306.2	1033.54	272.667	760.869	blue
Pm10432478g0020	2179.85	1316.34	863.513	452.825	blue
Pm10429435g0010	2400.01	1926.52	473.489	1453.03	blue
Pm10432986g0010	1660.16	1183.74	476.422	707.315	blue
Pm901813g0010	2637.75	1361.73	1276.02	85.7137	blue
Pm10002614g0010	2716.82	2139.11	577.715	1561.39	blue
novel.968	1682.21	1417.47	264.747	1152.72	blue
Pm8419217g0010	261.399	72.2468	189.152	-116.906	blue
Pm8564957g0010	2169.27	1833.85	335.419	1498.43	blue
Pm35798g0010	1542.35	1284.89	257.464	1027.42	blue
Pm11912g0010	2775.86	2308.18	467.678	1840.5	blue
Pm10433855g0010	1160.41	798.308	362.107	436.201	blue
Pm6240227g0010	2202.04	1715.1	486.941	1228.16	blue
Pm10433842g0010	2264.6	1860.95	403.656	1457.29	blue
Pm10429298g0010	2276.61	1522.78	753.828	768.956	blue
Pm10425967g0010	1549.97	839.899	710.067	129.832	blue
Pm9940518g0010	236.775	44.3312	192.444	-148.113	blue
Pm10428376g0010	2617.64	2179.82	437.826	1741.99	blue
Pm20229g0010	1757.56	1394.37	363.188	1031.18	blue
Pm10427500g0020	2464.33	2004.47	459.86	1544.61	blue
Pm49086g0010	1107.93	805.254	302.679	502.575	blue
Pm5033617g0010	2774.65	1773.08	1001.57	771.502	blue
Pm10428351g0010	382.814	211.363	171.451	39.9115	blue
Pm10430428g0010	3099.24	2325	774.245	1550.76	blue
Pm10427772g0010	2315.19	1943.93	371.258	1572.67	blue
Pm7209g0010	2031.09	1478.08	553.014	925.066	blue
Pm38887g0010	2601.55	2196.86	404.692	1792.17	blue
novel.5256	2504.07	1422.08	1081.99	340.097	blue
Pm303043g0010	2692.42	1943.94	748.477	1195.47	blue
Pm10431096g0010	2656.54	1878.56	777.979	1100.58	blue
Pm87001g0010	2529.21	2063.12	466.083	1597.04	blue
novel.1232	1193.36	921.851	271.512	650.339	blue
Pm176924g0010	687.643	505.23	182.412	322.818	blue
Pm10429334g0010	2742.81	2182.49	560.314	1622.18	blue
Pm4299g0010	2642.65	2232.78	409.864	1822.92	blue
Pm82735g0010	1893.64	1452.69	440.956	1011.73	blue
Pm43398g0010	1146.08	641.749	504.334	137.415	blue
Pm3080g0010	2073.71	1648.43	425.28	1223.15	blue
Pm6218g0010	1097.52	723.775	373.749	350.025	blue
Pm10433175g0010	1301.26	898.647	402.613	496.034	blue
Pm10435465g0010	1918.24	1569.41	348.822	1220.59	blue
Pm294189g0010	2721.26	1648.82	1072.44	576.385	blue
Pm52285g0010	1871.28	1472.18	399.1	1073.08	blue
Pm666770g0010	978.978	681.916	297.062	384.855	blue
Pm30800g0010	2689.47	1427.8	1261.68	166.124	blue
Pm10428114g0010	2707.97	2260.01	447.952	1812.06	blue
novel.7087	1707.67	1343.38	364.288	979.096	blue
Pm10429123g0020	1413.36	1076.67	336.69	739.983	blue
Pm10427724g0050	1145.33	927.513	217.816	709.697	blue
Pm350420g0010	283.588	185.689	97.8992	87.7896	blue
Pm5289g0010	2981.38	2196.3	785.081	1411.22	blue
Pm8212817g0010	2706.37	2068.19	638.186	1430	blue
Pm19843g0010	1781.32	1434.92	346.403	1088.52	blue
Pm12466g0020	865.839	571.931	293.907	278.024	blue
Pm10305130g0020	2669.11	2251.71	417.395	1834.32	blue
Pm283505g0010	1213.23	880.723	332.511	548.212	blue
Pm10037913g0010	1896.64	1603.27	293.374	1309.89	blue
Pm3037810g0010	1211.64	910.041	301.601	608.44	blue
Pm882304g0010	1533.23	980.664	552.566	428.098	blue
Pm67861g0010	2014.45	1640.37	374.078	1266.29	blue
Pm10086937g0010	814.662	451.529	363.133	88.3959	blue
Pm59773g0010	1859.48	1541.48	317.995	1223.49	blue
novel.8084	2001.41	1691.35	310.064	1381.28	blue
Pm354726g0010	1628.81	1151.31	477.502	673.807	blue
Pm68129g0010	2466.27	2075.95	390.327	1685.62	blue
Pm185772g0010	2160.04	1818.73	341.305	1477.43	blue
novel.2456	799.492	380.015	419.477	-39.4625	blue
Pm9460g0010	220.403	127.165	93.2386	33.926	blue
Pm10431098g0010	1740.79	1407.6	333.198	1074.4	blue
Pm7119239g0010	2922.44	2389.69	532.742	1856.95	blue
Pm10436792g0010	1347.23	1099.55	247.682	851.87	blue
Pm10436463g0010	746.824	523.997	222.827	301.17	blue
Pm207576g0010	2225.88	1488.44	737.439	751.001	blue
Pm10433687g0010	2102.35	1777.78	324.577	1453.2	blue
Pm23368g0010	1772.35	1390.31	382.046	1008.26	blue
Pm20382g0010	1241.81	874.081	367.732	506.349	blue
Pm132897g0010	1801.88	1288.78	513.103	775.677	blue
Pm10426334g0020	2713.58	1998.12	715.456	1282.67	blue
Pm336233g0010	1965.26	1585.29	379.972	1205.32	blue
Pm261998g0010	588.418	359.46	228.958	130.502	blue
Pm310797g0010	2410.44	1917.98	492.459	1425.52	blue
Pm14851g0010	1727.33	824.67	902.664	-77.9942	blue
Pm10435647g0010	753.759	472.96	280.799	192.16	blue
Pm83516g0010	578.158	291.068	287.09	3.9773	blue
Pm10437158g0020	1733.33	1216.88	516.448	700.434	blue
Pm10434374g0010	892.55	468.464	424.086	44.3782	blue
Pm10431995g0010	1686.34	1333.22	353.115	980.11	blue
Pm28559g0010	2516.84	2084.46	432.38	1652.08	blue
Pm10433279g0010	1778.73	1427.7	351.03	1076.67	blue
Pm133879g0010	1865.01	1511.46	353.544	1157.92	blue
Pm233997g0010	1371.61	924.683	446.928	477.756	blue
Pm22760g0010	2307.67	1719.11	588.556	1130.56	blue
Pm186538g0010	1889.85	1217.39	672.453	544.941	blue
Pm10432170g0010	707.392	458.278	249.114	209.164	blue
Pm10434837g0010	545.555	329.585	215.97	113.616	blue
Pm84105g0010	1181.36	871.32	310.044	561.276	blue
Pm3794g0010	2875.64	2212.95	662.688	1550.26	blue
Pm10426793g0010	2833.27	2290.92	542.353	1748.56	blue
Pm4761105g0010	1945.17	881.588	1063.58	-181.993	blue
Pm5400591g0010	2146.5	1582.98	563.52	1019.46	blue
Pm17408g0010	1742.36	1354.24	388.122	966.113	blue
Pm3506940g0010	1496.07	1200.54	295.526	905.014	blue
Pm9925381g0010	738.135	428.687	309.448	119.239	blue
Pm29029g0010	1820.07	1536.16	283.907	1252.25	blue
novel.7208	692.942	411.629	281.313	130.316	blue
Pm9112g0020	2438.43	2033.82	404.606	1629.21	blue
Pm135670g0010	1096.68	551.449	545.227	6.2216	blue
Pm104066g0010	2228.96	1468.81	760.149	708.661	blue
Pm10426530g0010	1734.73	1337.35	397.379	939.969	blue
Pm43300g0010	1679.56	1302.52	377.045	925.47	blue
Pm10435626g0010	1413.17	883.173	529.992	353.18	blue
Pm380133g0010	2359.31	1719.27	640.032	1079.24	blue
Pm21537g0010	1905.85	1132.46	773.388	359.074	blue
Pm90472g0010	531.226	235.641	295.585	-59.9443	blue
Pm10431219g0010	2867.78	2333.6	534.177	1799.43	blue
Pm197953g0010	2310.42	1861.16	449.261	1411.9	blue
Pm99460g0010	1906.43	1561.83	344.597	1217.23	blue
Pm102821g0020	1785.75	1494.39	291.358	1203.03	blue
Pm48532g0010	2143.08	1214.99	928.086	286.906	blue
Pm774607g0010	584.518	433.333	151.185	282.148	blue
Pm18376g0010	1751.1	841.704	909.396	-67.6919	blue
Pm10433906g0010	1866.55	1371.5	495.051	876.449	blue
Pm166792g0010	2769.54	1640.96	1128.58	512.378	blue
Pm10296822g0010	2302.94	1542.62	760.324	782.296	blue
Pm9412g0010	912.437	587.852	324.585	263.267	blue
Pm10433965g0010	2847.37	2373.32	474.049	1899.27	blue
Pm7892g0010	1931.21	1295.02	636.191	658.833	blue
Pm477590g0010	1223.98	854.396	369.58	484.817	blue
Pm10435455g0010	1494.34	1095.46	398.879	696.579	blue
Pm487602g0010	1945.71	1488.22	457.494	1030.72	blue
Pm2513g0010	2206.08	1276.36	929.723	346.639	blue
Pm4507637g0010	2827.02	2216.74	610.283	1606.46	blue
Pm133474g0010	2151.89	1750.79	401.101	1349.69	blue
Pm82319g0010	2469.74	1806.79	662.95	1143.84	blue
Pm73509g0010	2079.29	1693.04	386.252	1306.78	blue
Pm174291g0010	109.906	33.611	76.295	-42.6841	blue
novel.3517	883.099	511.455	371.643	139.812	blue
Pm9942220g0010	2720.74	2265.24	455.493	1809.75	blue
Pm670271g0010	1375.09	1115.5	259.588	855.915	blue
Pm677088g0010	1514.8	1127.36	387.444	739.913	blue
Pm10427935g0010	1305.33	805.546	499.779	305.767	blue
Pm10432082g0010	1562.1	1163.77	398.338	765.427	blue
Pm20674g0010	1393.47	1035.95	357.524	678.426	blue
novel.6035	2582.3	1601.08	981.223	619.853	blue
Pm59732g0010	1563.05	1054.34	508.705	545.635	blue
Pm104366g0010	2454.21	2009.01	445.196	1563.82	blue
Pm5118g0010	1959.96	1127.58	832.372	295.212	blue
novel.4842	1953.78	1516.85	436.934	1079.91	blue
Pm288746g0010	1191.34	966.455	224.884	741.57	blue
Pm41733g0010	2631.31	2189.52	441.792	1747.73	blue
Pm10311376g0010	1007.25	857.356	149.892	707.464	blue
Pm6700463g0010	2423.1	2044.67	378.431	1666.24	blue
Pm131015g0010	1302.76	949.35	353.412	595.939	blue
Pm118342g0010	1828.89	1454.22	374.666	1079.56	blue
Pm340094g0010	942.85	461.939	480.91	-18.971	blue
Pm650g0010	1491.62	1009.42	482.191	527.233	blue
Pm174190g0010	1653.3	1104.37	548.929	555.441	blue
Pm10428990g0020	2163.85	1344.43	819.417	525.016	blue
Pm187622g0010	1664.64	1141.09	523.551	617.538	blue
Pm10091679g0010	927.34	772.449	154.892	617.557	blue
Pm10433971g0010	2522.48	2075.31	447.167	1628.14	blue
Pm10293408g0010	2618.89	1947.5	671.394	1276.1	blue
Pm30073g0010	1144.95	578.807	566.143	12.6637	blue
Pm10427459g0010	1971.4	1519.28	452.116	1067.17	blue
Pm121070g0010	986.522	480.838	505.683	-24.845	blue
Pm657568g0010	703.818	557.351	146.468	410.883	blue
Pm21652g0020	2597.23	2137.63	459.6	1678.03	blue
Pm23914g0010	286.308	133.107	153.201	-20.0932	blue
Pm795555g0010	837.763	652.831	184.931	467.9	blue
Pm9608177g0010	1709.41	1289.64	419.775	869.865	blue
Pm19866g0010	870.22	484.871	385.349	99.5227	blue
Pm187402g0010	2312.25	1790.84	521.409	1269.43	blue
Pm8918g0010	1779	788.215	990.787	-202.572	blue
Pm10436055g0020	2728.05	2009.6	718.448	1291.16	blue
Pm97641g0010	172.296	126.514	45.7828	80.7309	blue
Pm426368g0010	1369.75	886.332	483.415	402.917	blue
Pm2430322g0010	2657.45	2229.8	427.643	1802.16	blue
novel.3506	324.89	173.848	151.042	22.8067	blue
Pm7150038g0010	1753.31	1443.65	309.663	1133.99	blue
novel.4055	1491.24	1183.01	308.232	874.773	blue
Pm10301268g0010	2066.98	1740.55	326.425	1414.13	blue
Pm121572g0010	2505.08	1954.85	550.228	1404.62	blue
Pm10429123g0010	1020.36	737.999	282.359	455.64	blue
novel.1352	739.801	417.328	322.473	94.8551	blue
Pm202905g0010	1648.61	1157.3	491.31	665.995	blue
Pm10430027g0010	1666.78	1193.18	473.599	719.586	blue
Pm27968g0010	2110.98	1614.56	496.415	1118.15	blue
Pm35039g0010	2394.58	1948.23	446.359	1501.87	blue
Pm176955g0010	2092.17	1747.35	344.817	1402.54	blue
Pm320498g0010	1831.43	1430.35	401.08	1029.27	blue
novel.3918	1882.12	1265.35	616.774	648.574	blue
novel.7197	1591.51	1249.98	341.529	908.447	blue
Pm895155g0010	718.856	180.731	538.125	-357.394	blue
Pm853979g0010	670.483	396.899	273.584	123.315	blue
Pm183840g0010	2175.33	1836.76	338.568	1498.2	blue
Pm872479g0010	2061.53	1723.92	337.601	1386.32	blue
Pm15053g0010	2771.11	2095.86	675.247	1420.62	blue
Pm928483g0010	235.783	142.232	93.5509	48.6809	blue
Pm38676g0010	2804.11	1672.29	1131.81	540.482	blue
Pm56094g0010	2642.73	2198.04	444.688	1753.35	blue
Pm158046g0010	2952.57	1965.02	987.546	977.476	blue
Pm10301268g0020	2428.12	2036.98	391.137	1645.84	blue
Pm10430197g0020	374.169	187.108	187.061	0.0472547	blue
Pm1048g0020	1748.59	1427.95	320.635	1107.32	blue
Pm10430367g0020	2816.74	2261.07	555.673	1705.4	blue
Pm268474g0010	2377.35	1872.83	504.517	1368.31	blue
Pm39057g0010	2060.86	1689.32	371.538	1317.78	blue
Pm459616g0010	1856.58	1088.09	768.492	319.598	blue
Pm22397g0010	2268.76	1601.11	667.651	933.456	blue
Pm34163g0010	1212.39	926.743	285.646	641.096	blue
Pm10279796g0010	2841.19	2192.88	648.317	1544.56	blue
Pm336892g0010	2006.51	1556.22	450.293	1105.93	blue
Pm92600g0020	2551.41	2072.61	478.8	1593.81	blue
Pm10436626g0030	1568.49	1266.84	301.653	965.185	blue
Pm15311g0010	2251.55	920.191	1331.35	-411.163	blue
Pm68634g0010	1553.61	1009.29	544.32	464.973	blue
Pm10429580g0010	1333.61	1100.61	233.006	867.603	blue
Pm102658g0010	2255.45	1485.79	769.666	716.122	blue
Pm59109g0010	1899.51	1607.14	292.375	1314.76	blue
Pm10429661g0010	2911.36	2390.26	521.103	1869.16	blue
Pm6912067g0010	1457.52	1178.91	278.609	900.304	blue
Pm10425759g0010	1439.07	1182.02	257.059	924.957	blue
Pm10436809g0010	2848.59	2245.54	603.051	1642.48	blue
Pm15888g0010	2037.14	1618.61	418.536	1200.07	blue
Pm427185g0010	1139.66	843.595	296.069	547.526	blue
Pm10282659g0010	2058.37	1713.47	344.901	1368.57	blue
Pm10432146g0010	1650.5	1319.45	331.051	988.396	blue
Pm24093g0010	916.348	382.971	533.377	-150.406	blue
Pm88541g0010	2926.29	2342.57	583.724	1758.84	blue
Pm10211472g0010	746.236	501.43	244.806	256.624	blue
Pm852174g0010	340.948	174.565	166.383	8.18211	blue
Pm10693g0010	2314.68	1792.4	522.283	1270.11	blue
novel.1247	752.677	429.873	322.804	107.07	blue
Pm54542g0010	2432.04	1813.2	618.831	1194.37	blue
Pm480764g0010	1773.5	1194.8	578.696	616.107	blue
Pm129565g0010	1409.44	1078.13	331.31	746.818	blue
novel.2424	1361.1	1109.86	251.244	858.612	blue
Pm491379g0010	2225.08	1731.65	493.429	1238.22	blue
Pm220550g0010	2522.41	2064.31	458.096	1606.21	blue
Pm10427593g0010	1934.06	1614.93	319.134	1295.79	blue
Pm1881g0010	823.964	647.485	176.479	471.005	blue
novel.9477	1755.01	1188.46	566.55	621.911	blue
Pm97458g0010	2562.6	2130.5	432.097	1698.41	blue
Pm10434194g0010	1854.47	1395.01	459.457	935.557	blue
novel.2826	1894.13	1573.95	320.174	1253.78	blue
Pm84119g0010	2798.93	1337.29	1461.65	-124.36	blue
Pm10436479g0020	885.603	640.017	245.586	394.432	blue
Pm81918g0010	614.528	260.831	353.698	-92.8669	blue
Pm132981g0020	567.352	352.342	215.01	137.331	blue
Pm10436601g0010	1557.88	1235.2	322.673	912.528	blue
Pm10435204g0010	1033.01	599.684	433.329	166.355	blue
Pm10426953g0010	2252.26	1460.33	791.934	668.394	blue
Pm131024g0010	1487.62	1159	328.619	830.386	blue
Pm4521g0010	528.694	302.644	226.051	76.5934	blue
Pm232394g0010	1731.94	1277.13	454.81	822.325	blue
Pm10430128g0010	1819.75	1267.57	552.176	715.394	blue
Pm50593g0010	1912.49	1049.16	863.323	185.84	blue
Pm10433072g0020	156.749	45.5652	111.184	-65.6191	blue
novel.169	2844.29	2204.25	640.048	1564.2	blue
Pm41803g0010	1415.92	1092.56	323.359	769.2	blue
Pm382264g0010	1477.51	959.647	517.86	441.786	blue
Pm65703g0010	2509.38	2104.3	405.084	1699.21	blue
novel.1120	2424.28	2037.52	386.768	1650.75	blue
Pm230072g0010	863.42	708.284	155.136	553.148	blue
Pm326409g0010	1752.07	1218.71	533.36	685.347	blue
Pm162339g0010	2128.46	1789.72	338.743	1450.97	blue
Pm37513g0010	1119.08	677.906	441.174	236.731	blue
Pm19663g0010	2788.84	2314.39	474.442	1839.95	blue
Pm120049g0020	1972.58	1330.34	642.237	688.107	blue
Pm206006g0010	490.573	231.16	259.414	-28.2544	blue
Pm315890g0010	2752.36	1738.14	1014.23	723.912	blue
Pm805240g0010	2179.3	1411.81	767.492	644.316	blue
Pm17819g0010	2008.92	1642.13	366.789	1275.34	blue
Pm35761g0010	2758.98	2088.34	670.65	1417.69	blue
Pm191396g0020	2301.22	1758.62	542.601	1216.02	blue
novel.4564	1117.67	880.892	236.779	644.113	blue
Pm10427427g0010	778.204	500.885	277.319	223.566	blue
Pm10296583g0010	2711.43	2287.86	423.569	1864.29	blue
Pm405932g0010	1339.04	998.557	340.482	658.074	blue
Pm87183g0010	1344.45	989.063	355.388	633.676	blue
novel.2432	2076.49	1641.14	435.349	1205.79	blue
Pm47260g0010	549.502	236.481	313.021	-76.5408	blue
Pm10436308g0010	2334.13	1466.01	868.113	597.901	blue
Pm16801g0010	1118.33	824.467	293.863	530.604	blue
Pm6087522g0010	2231.24	1403.87	827.366	576.508	blue
Pm10427678g0010	2066.58	1468.3	598.282	870.016	blue
Pm21765g0010	2377.87	1806.49	571.384	1235.11	blue
Pm88595g0020	2232.87	1852.62	380.257	1472.36	blue
Pm8927159g0010	2705.45	1691.52	1013.93	677.586	blue
Pm8858201g0010	1196.46	884.125	312.333	571.793	blue
Pm10076833g0010	2900.23	1871.18	1029.04	842.139	blue
Pm81040g0010	2834.92	1471.69	1363.23	108.463	blue
Pm366520g0010	2567.66	1324.22	1243.44	80.7795	blue
Pm18571g0010	1996.18	1477.52	518.664	958.857	blue
Pm97843g0010	2682.16	2245.67	436.488	1809.18	blue
Pm649817g0010	1554.65	1064.77	489.88	574.894	blue
Pm10431453g0010	2261.9	1243.14	1018.76	224.38	blue
Pm9537281g0010	1310.71	972.578	338.135	634.443	blue
Pm8164514g0010	1186.71	927.94	258.773	669.167	blue
Pm10089774g0010	1641.78	1392.37	249.413	1142.95	blue
Pm10436890g0010	1674.1	1267.1	406.991	860.114	blue
Pm10399336g0010	2514.53	1999.04	515.489	1483.55	blue
novel.8584	1155.23	638.26	516.966	121.294	blue
Pm9756g0010	1972.69	1481.89	490.794	991.099	blue
Pm28417g0010	2776.54	2131.48	645.062	1486.42	blue
Pm10436282g0010	2887.52	2404.67	482.854	1921.82	blue
Pm37500g0010	2507.13	1456.82	1050.3	406.519	blue
Pm79100g0010	2683.83	1972.37	711.455	1260.92	blue
Pm10429933g0010	2940.9	2131.5	809.396	1322.11	blue
Pm10431110g0010	2590.61	2107.96	482.651	1625.31	blue
Pm10432054g0010	2473.02	1955.65	517.369	1438.28	blue
Pm19365g0010	2238.82	1712.8	526.015	1186.79	blue
novel.7772	246.728	88.4155	158.313	-69.8972	blue
Pm490176g0010	2421.03	1742.38	678.658	1063.72	blue
Pm248112g0010	2682.52	2244.1	438.419	1805.68	blue
Pm5145g0010	2267.15	1764.63	502.525	1262.1	blue
Pm177325g0010	2149.6	1623.42	526.187	1097.23	blue
novel.9982	2436.56	2005.62	430.94	1574.68	blue
Pm100933g0010	1815.37	1492.52	322.85	1169.67	blue
Pm10435216g0010	2402.27	2035.04	367.231	1667.8	blue
Pm18131g0010	1891.62	1495.65	395.969	1099.68	blue
Pm10429581g0010	1211.76	885.86	325.901	559.959	blue
Pm5013g0010	1198	876.654	321.343	555.311	blue
Pm10436877g0010	1805	1187.48	617.525	569.956	blue
Pm9881339g0010	1401.11	763.942	637.173	126.77	blue
Pm88038g0010	211.93	113.915	98.0148	15.9005	blue
Pm881303g0010	845.663	597.517	248.146	349.371	blue
Pm124481g0010	924.114	574.599	349.515	225.084	blue
Pm190236g0010	1841.26	1528.8	312.461	1216.33	blue
Pm10433732g0020	1792.51	1489.61	302.902	1186.71	blue
Pm74762g0010	1896.85	1577.57	319.28	1258.29	blue
Pm427539g0010	1792.11	1351.8	440.309	911.49	blue
Pm4125493g0010	673.922	321.373	352.549	-31.1761	blue
Pm10432137g0010	2168.82	1834.44	334.377	1500.06	blue
Pm83273g0010	2762.37	1468.62	1293.75	174.869	blue
Pm369128g0010	861.916	355.448	506.468	-151.02	blue
Pm10428223g0010	2789.91	2220.57	569.34	1651.23	blue
Pm44873g0010	321.973	176.327	145.646	30.6809	blue
Pm8987660g0010	1641.55	1116.49	525.065	591.421	blue
Pm877997g0010	1843.47	1501.13	342.344	1158.78	blue
Pm102106g0010	959.847	519.861	439.986	79.8756	blue
Pm87149g0010	2616.76	1529.32	1087.44	441.883	blue
Pm10432512g0010	1189.19	772.614	416.575	356.039	blue
Pm23152g0010	2295.54	1170.51	1125.03	45.4847	blue
novel.4876	1498.87	940.092	558.781	381.311	blue
Pm6109g0010	2429.93	1955.45	474.475	1480.98	blue
Pm599646g0010	2780.93	1814.08	966.847	847.235	blue
Pm1587g0010	2045.31	1565.39	479.924	1085.46	blue
Pm15398g0010	1557.65	1217	340.648	876.351	blue
Pm10436370g0010	2319.96	1130.88	1189.08	-58.1964	blue
Pm40746g0010	913.285	695.547	217.738	477.809	blue
Pm450713g0010	696.142	399.604	296.538	103.066	blue
Pm16923g0030	1899.8	1563.36	336.436	1226.92	blue
Pm55073g0010	2152.93	1639.19	513.743	1125.45	blue
Pm6803592g0010	676.988	540.896	136.091	404.805	blue
Pm10097865g0010	2978.13	2386.67	591.465	1795.2	blue
Pm10435529g0010	903.775	472.558	431.217	41.3415	blue
Pm20406g0010	328.134	194.247	133.887	60.3605	blue
Pm10426976g0010	1632	1374.97	257.025	1117.95	blue
Pm129211g0010	2566.04	1791.14	774.895	1016.25	blue
Pm10437095g0010	1966.58	1632.94	333.643	1299.3	blue
Pm3715g0020	1678.21	1275.87	402.337	873.536	blue
Pm10426645g0010	2009.95	1655.69	354.267	1301.42	blue
Pm54369g0010	2907.99	850.646	2057.35	-1206.7	blue
Pm96170g0010	2653.62	1464.37	1189.25	275.123	blue
Pm136990g0010	2555.89	973.312	1582.58	-609.264	blue
Pm82164g0010	478.295	190.938	287.357	-96.4195	blue
Pm80261g0010	2300.13	1927.91	372.214	1555.7	blue
Pm32290g0010	1749.26	1347.65	401.613	946.035	blue
Pm18760g0020	1373.2	888.155	485.047	403.107	blue
Pm10434552g0010	2642.12	2226.12	415.998	1810.12	blue
Pm10102274g0010	697.842	392.63	305.212	87.4179	blue
Pm10432892g0010	831.271	623.794	207.477	416.317	blue
Pm201112g0010	2113.21	1771.93	341.281	1430.65	blue
novel.4190	2455.13	1642.2	812.929	829.27	blue
Pm33479g0010	2604.86	2195.58	409.272	1786.31	blue
Pm10431753g0010	2295.57	1888.09	407.481	1480.61	blue
Pm10431457g0010	940.877	739.254	201.623	537.631	blue
Pm91773g0010	1956.69	1614.6	342.09	1272.51	blue
Pm16171g0010	1805.48	874.888	930.595	-55.7064	blue
novel.8956	2242.59	1809.69	432.902	1376.78	blue
Pm482181g0010	2982.75	2256.81	725.933	1530.88	blue
Pm106890g0010	571.764	357.039	214.725	142.315	blue
Pm51457g0010	758.888	540.142	218.746	321.396	blue
Pm10429920g0010	1561.04	1100.32	460.716	639.604	blue
Pm94930g0010	2168.11	1663.89	504.219	1159.67	blue
Pm140852g0010	459.602	224.622	234.981	-10.3591	blue
Pm10433679g0010	1077.59	711.732	365.858	345.873	blue
Pm8932955g0010	1538.89	1134.37	404.518	729.853	blue
Pm10429326g0010	2669.26	2216.16	453.098	1763.07	blue
Pm10429924g0030	1136.28	848.423	287.857	560.567	blue
Pm10431230g0010	2301.64	1899.9	401.746	1498.15	blue
Pm10425910g0010	1266.19	974.509	291.686	682.823	blue
Pm89272g0010	1475.55	1179.19	296.355	882.839	blue
Pm12188g0010	2474.02	2087.94	386.08	1701.86	blue
Pm105017g0010	2286.07	1870.29	415.778	1454.51	blue
Pm18331g0010	142.637	85.8966	56.7404	29.1562	blue
Pm10436783g0020	2791.28	2276.36	514.922	1761.43	blue
Pm10431428g0010	1466.93	1030.33	436.608	593.719	blue
Pm8781980g0010	1735.4	1227.14	508.261	718.881	blue
Pm10434519g0010	1470.42	1106.55	363.874	742.674	blue
Pm17700g0010	1589.69	1296.49	293.202	1003.29	blue
Pm13968g0020	2955.19	2431.05	524.145	1906.9	blue
Pm14404g0010	1427.48	1165.24	262.24	903.001	blue
Pm198792g0010	358.351	171.804	186.547	-14.743	blue
Pm103285g0010	2082.97	1637.73	445.235	1192.5	blue
Pm171402g0010	1788.69	1452.49	336.203	1116.29	blue
Pm842965g0020	2045.97	1542.26	503.708	1038.55	blue
novel.366	1831.16	1092.74	738.422	354.315	blue
Pm456127g0010	1115.36	771.849	343.509	428.34	blue
Pm132330g0010	1784.85	1467.45	317.397	1150.05	blue
Pm9011488g0010	1899.37	1080.21	819.16	261.049	blue
Pm10436149g0010	1816.48	1415.41	401.077	1014.33	blue
Pm20186g0010	186.622	82.9943	103.628	-20.6332	blue
Pm10433470g0020	2729.75	2258.86	470.896	1787.96	blue
Pm8681077g0010	1729.77	1256.77	473	783.771	blue
Pm10431523g0010	2797.5	1855.5	942.006	913.49	blue
Pm10430750g0010	1184.78	701.187	483.595	217.592	blue
Pm10264739g0010	2375.82	1647.33	728.492	918.839	blue
Pm10429875g0010	786.888	580.395	206.492	373.903	blue
Pm10427879g0010	1327.97	578.716	749.25	-170.535	blue
Pm10430240g0020	2793.12	2221.16	571.969	1649.19	blue
Pm10429404g0010	2726.36	2206.05	520.316	1685.73	blue
Pm2333839g0010	1145.83	789.839	355.99	433.848	blue
Pm54737g0010	860.481	495.26	365.221	130.039	blue
Pm10429726g0010	2681.67	2075.67	605.993	1469.68	blue
Pm10435623g0010	1576.99	1039.21	537.783	501.422	blue
Pm79743g0030	2796.62	2267.39	529.233	1738.16	blue
novel.4623	487.143	242.393	244.75	-2.35703	blue
Pm10429058g0010	2490.07	1479.92	1010.14	469.78	blue
Pm16118g0010	2337.51	1906.56	430.956	1475.6	blue
Pm10432431g0010	1920.24	1343.85	576.39	767.464	blue
Pm92809g0010	1453.24	1164.39	288.856	875.532	blue
Pm181338g0010	1639.04	1256.01	383.03	872.982	blue
Pm10426301g0010	2152.9	1789.59	363.306	1426.28	blue
Pm124917g0010	1401.63	1097.54	304.086	793.454	blue
Pm132005g0010	1921.66	1416.75	504.91	911.84	blue
Pm18369g0020	2406.3	1731.55	674.744	1056.81	blue
Pm55076g0010	2076.84	1620.74	456.101	1164.63	blue
Pm10396521g0010	1315.55	1015.7	299.848	715.857	blue
Pm137877g0010	1461.36	411.503	1049.86	-638.355	blue
Pm10428543g0010	659.192	330.634	328.558	2.07668	blue
Pm49677g0010	2036.32	1107.2	929.117	178.087	blue
novel.1835	1983.83	1542.72	441.112	1101.61	blue
Pm10428551g0010	1093.69	732.054	361.637	370.417	blue
novel.10176	2537.63	2131.03	406.595	1724.44	blue
Pm475589g0010	1555.05	788.455	766.59	21.8657	blue
Pm580707g0010	1970.59	1354.02	616.566	737.459	blue
Pm4172g0010	899.934	471.391	428.543	42.8486	blue
Pm67531g0010	607.42	245.128	362.292	-117.163	blue
Pm158214g0010	1257.17	863.875	393.294	470.581	blue
Pm69304g0010	2892.93	2391.56	501.373	1890.18	blue
Pm34795g0010	1983.43	1596.7	386.738	1209.96	blue
novel.4915	1150.61	746.396	404.218	342.178	blue
Pm96498g0010	1123.03	910.628	212.397	698.231	blue
Pm10294942g0010	362.827	75.69	287.137	-211.447	blue
Pm10381766g0010	1045.55	751.875	293.678	458.196	blue
Pm10228729g0010	1008.12	751.186	256.929	494.257	blue
Pm41906g0020	2055.03	1361.29	693.733	667.561	blue
Pm763957g0010	2907.68	2222.17	685.514	1536.65	blue
Pm156774g0010	2255.55	1312.86	942.69	370.168	blue
Pm35405g0010	2009.21	1599.32	409.892	1189.43	blue
Pm10436626g0010	1284.91	894.863	390.044	504.82	blue
Pm310807g0010	1060.39	697.203	363.191	334.012	blue
Pm53693g0010	1431.23	739.761	691.471	48.2903	blue
Pm10426415g0010	2778.19	2325.57	452.618	1872.95	blue
Pm10426599g0010	1081.1	814.893	266.212	548.681	blue
Pm123478g0010	2153.09	1798.26	354.834	1443.43	blue
Pm282139g0010	1136.07	695.645	440.423	255.223	blue
Pm87363g0010	2465.09	2027.86	437.23	1590.63	blue
Pm102706g0010	2692.76	2158.99	533.771	1625.22	blue
Pm918435g0010	1637.58	1293.14	344.436	948.703	blue
Pm10434202g0010	2553.73	2083.14	470.587	1612.56	blue
Pm10434045g0010	2856.27	1840.4	1015.87	824.535	blue
Pm228272g0010	2856.45	2289.3	567.148	1722.15	blue
novel.5228	2453.34	1015.13	1438.22	-423.092	blue
Pm10431003g0010	1869.74	1453.91	415.826	1038.09	blue
Pm9152101g0010	2055.5	1630.85	424.657	1206.19	blue
Pm10432470g0010	2394.77	1899.6	495.164	1404.44	blue
Pm10434318g0010	2370.98	1971.55	399.424	1572.13	blue
Pm3737428g0010	2666.34	2030.86	635.477	1395.38	blue
Pm7323g0010	937.073	681.619	255.454	426.165	blue
Pm38368g0010	777.86	540.253	237.607	302.646	blue
Pm1958329g0010	1801.17	1493.01	308.158	1184.86	blue
Pm80102g0010	955.76	772.943	182.816	590.127	blue
Pm10426986g0010	369.239	209.965	159.274	50.6902	blue
Pm10431645g0030	2108.58	1687.66	420.917	1266.74	blue
Pm10431502g0010	1563.65	1022.91	540.74	482.172	blue
Pm8074171g0010	2740.26	1812.57	927.697	884.869	blue
Pm36454g0010	2658.22	2210.59	447.628	1762.96	blue
Pm10433034g0010	1064.4	842.359	222.04	620.318	blue
Pm167684g0010	2685.84	1939.85	745.991	1193.85	blue
Pm10426593g0010	2221.68	976.272	1245.41	-269.138	blue
Pm56386g0010	1056.76	604.677	452.078	152.599	blue
Pm10425876g0010	2475.19	1901.48	573.702	1327.78	blue
Pm85603g0010	1426.19	1197.02	229.161	967.863	blue
Pm11621g0010	2096.88	1743.22	353.664	1389.55	blue
Pm10434392g0010	1963.79	1503.52	460.27	1043.25	blue
Pm10278819g0010	818.743	534.03	284.713	249.317	blue
Pm10427858g0010	1101.93	586.491	515.44	71.0504	blue
Pm57678g0010	2116.71	1440.66	676.055	764.604	blue
Pm20483g0010	2873.67	2095.08	778.591	1316.49	blue
Pm6829664g0010	1310.43	984.303	326.126	658.177	blue
Pm96783g0010	1557.08	1076.76	480.326	596.431	blue
Pm42703g0010	221.513	93.6526	127.861	-34.208	blue
Pm10436337g0010	2612.02	2006.52	605.501	1401.02	blue
Pm888770g0010	2098.93	1720.33	378.603	1341.72	blue
Pm713g0010	1906.82	1481.45	425.366	1056.08	blue
Pm10430197g0010	380.397	185.735	194.662	-8.92752	blue
Pm10428952g0020	613.713	336.216	277.496	58.7199	blue
Pm17924g0020	2509.07	1822.79	686.278	1136.51	blue
novel.9815	1390.55	1072.9	317.651	755.251	blue
Pm498808g0010	2213.53	1845.91	367.618	1478.29	blue
Pm42268g0010	539.563	214.032	325.532	-111.5	blue
Pm10430337g0020	843.273	368.586	474.687	-106.102	blue
Pm101160g0010	2613.89	2024.85	589.038	1435.81	blue
Pm7128555g0010	1227.7	920.423	307.278	613.146	blue
Pm9462140g0010	2282.69	1901.54	381.147	1520.4	blue
novel.5351	1407.76	1098.81	308.941	789.872	blue
Pm7172738g0010	1800.77	1003.59	797.185	206.402	blue
Pm10432240g0020	2300.65	1166.4	1134.25	32.1498	blue
Pm2018g0010	1253.56	915.242	338.322	576.92	blue
Pm77094g0010	2141.2	1427.48	713.726	713.751	blue
Pm39744g0010	67.7852	34.0148	33.7705	0.244335	blue
Pm7010g0010	2429.1	2002.59	426.511	1576.08	blue
Pm75085g0010	778.596	555.221	223.376	331.845	blue
Pm10426564g0010	1770.1	1389.87	380.227	1009.64	blue
Pm16778g0010	2926.86	1894.16	1032.71	861.448	blue
Pm6625758g0010	858.269	565.118	293.151	271.967	blue
Pm10434253g0030	1342.04	970.781	371.26	599.521	blue
Pm230716g0010	947.545	362.137	585.409	-223.272	blue
Pm6362126g0010	426.328	121.906	304.422	-182.515	blue
Pm10432243g0010	1198.52	818.766	379.749	439.017	blue
Pm10436125g0020	2912.06	1726.67	1185.39	541.28	blue
Pm28402g0020	1857.85	1474.87	382.972	1091.9	blue
Pm90260g0010	1989.99	1440.37	549.618	890.755	blue
Pm31219g0010	1973.01	1507.25	465.765	1041.48	blue
Pm10427835g0010	2661.57	1765.71	895.865	869.844	blue
Pm10432462g0020	2352.82	1160.9	1191.92	-31.0246	blue
Pm252180g0010	351.604	251.312	100.292	151.02	blue
Pm10426527g0020	1379.21	1057.53	321.678	735.857	blue
Pm102384g0020	1570.94	1316.4	254.535	1061.87	blue
Pm9805477g0010	2046.14	1537.75	508.392	1029.36	blue
Pm38012g0010	2041.94	1688.01	353.927	1334.09	blue
Pm10433512g0010	2586.4	1563.37	1023.03	540.344	blue
Pm2692g0010	2345.81	1928.69	417.119	1511.57	blue
novel.5560	2178.82	1825.15	353.669	1471.48	blue
Pm8030939g0010	900.564	612.45	288.114	324.335	blue
Pm134919g0010	1908.62	1400.11	508.516	891.593	blue
Pm10435886g0010	854.094	641.577	212.517	429.06	blue
Pm33200g0010	1389.1	924.574	464.528	460.046	blue
Pm139801g0010	820.587	602.999	217.589	385.41	blue
Pm10431217g0010	264.886	87.4219	177.464	-90.0419	blue
Pm8457738g0010	293.081	125.317	167.764	-42.4473	blue
Pm127071g0010	75.6265	48.1165	27.5099	20.6066	blue
Pm1897g0010	1335.7	755.589	580.11	175.479	blue
Pm96190g0010	1937.61	1605.62	331.996	1273.62	blue
Pm940422g0010	1391.81	920.236	471.571	448.665	blue
Pm10435817g0010	1688.05	1195.97	492.08	703.894	blue
Pm98203g0010	3059.23	2114.73	944.494	1170.24	blue
Pm10431612g0010	484.37	205.938	278.432	-72.4937	blue
Pm10230048g0010	1161.36	904.693	256.671	648.022	blue
Pm10433400g0010	1380.57	1109.83	270.736	839.095	blue
Pm23931g0020	1247.99	633.651	614.34	19.3106	blue
Pm18348g0010	2632.28	2046.66	585.622	1461.04	blue
Pm78855g0010	2096.59	1709.04	387.555	1321.48	blue
novel.5696	2371.82	1958.46	413.361	1545.1	blue
Pm125848g0010	2045.31	1525.62	519.685	1005.94	blue
Pm10279792g0010	2408.89	2032.08	376.81	1655.27	blue
Pm79699g0010	1379.75	1070.81	308.935	761.878	blue
Pm899597g0010	692.001	420.09	271.911	148.179	blue
Pm38286g0010	225.503	103.575	121.927	-18.3521	blue
Pm290245g0010	2874	2397.69	476.305	1921.38	blue
Pm89804g0010	2904.71	1896.36	1008.35	888.01	blue
Pm121247g0010	1136.4	808.761	327.636	481.125	blue
Pm10034634g0010	2310.63	1823.24	487.39	1335.85	blue
Pm229920g0010	1552.63	693.403	859.229	-165.826	blue
Pm10428190g0010	261.266	155.878	105.387	50.4908	blue
Pm19453g0040	904.459	437.632	466.827	-29.195	blue
Pm584078g0010	1662.15	804.862	857.293	-52.4315	blue
Pm10332278g0010	1939.87	1571	368.869	1202.13	blue
Pm3515726g0010	1858.8	1564.14	294.665	1269.47	blue
novel.8634	1891.21	1487.52	403.696	1083.82	blue
novel.277	1322.8	1028.58	294.223	734.357	blue
Pm118970g0010	2234.19	1373.79	860.4	513.394	blue
Pm5428g0020	1724.21	765.826	958.385	-192.558	blue
Pm52426g0010	2269.21	1892.62	376.583	1516.04	blue
Pm10266572g0010	2461.32	2029	432.317	1596.69	blue
Pm13557g0010	1964.8	1603.87	360.935	1242.93	blue
Pm81639g0010	1147.05	552.326	594.728	-42.4019	blue
Pm10431624g0010	2622.87	2090.2	532.675	1557.52	blue
Pm10435459g0010	2270.85	1898.05	372.801	1525.25	blue
Pm79834g0010	1652.5	844.495	808.001	36.4937	blue
Pm94231g0010	1850.17	1509.69	340.476	1169.21	blue
Pm2575415g0010	2571.67	2074.43	497.239	1577.19	blue
Pm19933g0030	2530.64	1999.35	531.286	1468.07	blue
Pm51435g0010	1551.63	1219.29	332.334	886.959	blue
Pm10432131g0010	2811.54	2299.82	511.727	1788.09	blue
novel.4140	1832.75	1520.95	311.802	1209.15	blue
novel.3351	1495.13	917.875	577.25	340.625	blue
Pm10434675g0010	1193.07	936.451	256.615	679.836	blue
Pm10429248g0010	2289.23	1848.53	440.697	1407.84	blue
Pm10427942g0020	1907.11	1482.52	424.589	1057.93	blue
Pm454078g0010	1481.21	801.228	679.984	121.244	blue
Pm482255g0010	1569.92	1271.46	298.46	973	blue
Pm43798g0010	1466.84	995.001	471.841	523.16	blue
Pm32711g0010	2412.27	2007.8	404.471	1603.33	blue
Pm82347g0010	2481.98	2090.43	391.551	1698.88	blue
Pm410266g0010	2586.37	2021.64	564.732	1456.9	blue
Pm85990g0010	963.406	569.204	394.202	175.002	blue
Pm29186g0010	2657.36	2223.89	433.478	1790.41	blue
Pm334563g0010	844.281	378.296	465.985	-87.689	blue
Pm136865g0010	1006.64	770.462	236.179	534.283	blue
Pm18097g0010	2005.8	1601.79	404.006	1197.78	blue
Pm10430396g0010	756.212	454.996	301.216	153.78	blue
Pm105462g0010	2902.2	2241.27	660.933	1580.34	blue
Pm10078828g0010	2543.2	2081.91	461.285	1620.63	blue
Pm10436952g0010	2647.46	2177.81	469.651	1708.15	blue
Pm20157g0020	1148	662.092	485.907	176.185	blue
Pm8016537g0010	1787.66	1384.82	402.847	981.969	blue
Pm10432659g0010	1606.49	703.263	903.23	-199.968	blue
Pm27451g0010	2377.58	1896.39	481.192	1415.2	blue
Pm19950g0010	2746.9	2290.21	456.691	1833.52	blue
Pm10919g0010	2007.84	1459.06	548.779	910.282	blue
Pm9401507g0010	1263.02	1011.89	251.129	760.759	blue
Pm40046g0020	1460.74	997.466	463.27	534.196	blue
Pm190560g0010	1073.9	899.112	174.788	724.324	blue
Pm10433886g0010	858.882	471.846	387.036	84.8101	blue
Pm9396473g0010	421.213	130.305	290.909	-160.604	blue
Pm82238g0020	2491.76	2102.17	389.585	1712.59	blue
Pm128766g0010	2009.21	1062.12	947.091	115.026	blue
Pm88112g0010	1552.01	996.153	555.853	440.3	blue
Pm91272g0010	2052.87	1147.42	905.446	241.977	blue
Pm41893g0010	1864.61	1430.13	434.483	995.646	blue
Pm10431240g0010	2164.28	1803.3	360.978	1442.32	blue
Pm7833066g0010	786.83	611.687	175.143	436.543	blue
Pm277563g0010	864.683	643.919	220.764	423.154	blue
Pm10314935g0010	2116.14	1772.95	343.187	1429.76	blue
Pm214426g0010	1850.62	1001.26	849.361	151.901	blue
Pm94546g0010	2769.02	2331.61	437.407	1894.21	blue
Pm481153g0010	777.381	546.879	230.502	316.377	blue
Pm20115g0020	1867.41	1459.24	408.17	1051.07	blue
Pm10426736g0010	2080.57	1551.1	529.467	1021.63	blue
Pm217554g0010	1859.96	1409.5	450.459	959.037	blue
Pm10434436g0010	2171.7	1823.36	348.34	1475.02	blue
Pm10435790g0020	2623.1	1799.26	823.843	975.414	blue
Pm30833g0010	1573.19	1092.1	481.089	611.009	blue
Pm10435735g0010	1884.48	1262.09	622.392	639.702	blue
Pm8527101g0010	2824.34	1823.92	1000.42	823.495	blue
Pm180131g0010	1004.98	528.623	476.353	52.2702	blue
Pm11753g0010	2611.48	2053.8	557.671	1496.13	blue
novel.7748	2686.56	2179.96	506.599	1673.37	blue
Pm10427841g0010	756.05	402.488	353.563	48.9251	blue
Pm10433835g0010	2589.77	2157.01	432.762	1724.25	blue
Pm8997746g0010	2495.6	1965.77	529.825	1435.95	blue
novel.580	2150.78	1821.59	329.191	1492.4	blue
Pm10434843g0010	849.063	607.735	241.328	366.407	blue
Pm7439g0020	999.452	695.002	304.45	390.552	blue
Pm128658g0010	1833.98	871.752	962.231	-90.4793	blue
Pm10306785g0020	1916.94	1584.69	332.246	1252.45	blue
Pm10436061g0010	2250.12	1765.93	484.188	1281.75	blue
Pm134857g0010	2256.26	1888.12	368.14	1519.98	blue
Pm22069g0010	2362.56	1298.59	1063.97	234.619	blue
Pm14653g0010	347.406	227.253	120.153	107.1	blue
Pm60610g0010	766.629	370.296	396.333	-26.0364	blue
Pm94101g0010	1306.37	907.17	399.199	507.97	blue
Pm951510g0010	2637.4	2183.17	454.232	1728.94	blue
Pm113917g0010	2212.79	1854.56	358.229	1496.34	blue
Pm200163g0010	2389.33	1920.04	469.288	1450.76	blue
Pm33941g0010	826.199	639.975	186.224	453.751	blue
Pm28019g0010	1409.26	1156.54	252.718	903.821	blue
Pm41592g0010	1802.88	1502.85	300.026	1202.83	blue
Pm5121493g0010	3039.56	2103.67	935.893	1167.77	blue
Pm356784g0010	1716.19	1117.21	598.976	518.233	blue
Pm10431792g0010	2933.28	2334.45	598.834	1735.61	blue
Pm8849023g0010	503.817	242.881	260.936	-18.056	blue
Pm10426077g0010	2130.11	1426.85	703.258	723.592	blue
Pm891968g0010	1630.74	1296.66	334.088	962.567	blue
novel.2994	2139.91	1767.38	372.53	1394.85	blue
Pm10427154g0010	2525.87	1848.77	677.097	1171.68	blue
Pm596516g0010	2764.26	2043.37	720.882	1322.49	blue
Pm10427474g0010	1078.01	794.283	283.723	510.561	blue
Pm8441338g0010	2322.86	1586.66	736.204	850.451	blue
Pm10428968g0010	2039.57	1298.1	741.466	556.636	blue
Pm10432441g0010	2736.32	1837.84	898.476	939.367	blue
Pm607280g0010	2159.19	1531.33	627.86	903.472	blue
Pm5462025g0010	1283.19	1022.38	260.817	761.561	blue
Pm19715g0010	2490.99	2091.82	399.167	1692.65	blue
Pm168343g0010	2386.98	1918.52	468.453	1450.07	blue
Pm10426519g0010	2493.03	1987.3	505.721	1481.58	blue
novel.4268	1436.33	1176.41	259.922	916.486	blue
Pm197645g0010	2523.83	2109.4	414.437	1694.96	blue
Pm130348g0010	1598.31	1226.34	371.972	854.364	blue
[truncated: 4,519 more rows]
